# Supplementary material for: Selective capture of carbon dioxide from hydrocarbons using a metal-organic framework
Source: Nat Commun. 2021 Jan 8;12:197. doi: 10.1038/s41467-020-20489-2 (PMC7794324; doi:10.1038/s41467-020-20489-2)
Supplement: Supplementary file 3 — Source Data [file 41467_2020_20489_MOESM3_ESM.zip]

Archive with 14 entries (14 files):
- Fig 2b.xlsx
- Fig 4b.xlsx
- Fig 6.xlsx
- Fig S11.xlsx
- Fig S12.xlsx
- Fig S13.xlsx
- Fig S14.xlsx
- Fig S15.xlsx
- Fig S16.xlsx
- Fig S19.xlsx
- Fig S2.xlsx
- Fig S20.xlsx
- Fig S21.xlsx
- Figs 2 & 4.xlsx
