# Supplementary material for: Selective capture of carbon dioxide from hydrocarbons using a metal-organic framework
Source: Nat Commun. 2021 Jan 8;12:197. doi: 10.1038/s41467-020-20489-2 (PMC7794324; doi:10.1038/s41467-020-20489-2)
Supplement: Supplementary file 3 — Source Data [file 41467_2020_20489_MOESM3_ESM.zip › Fig 2b.xlsx]

## Sheet: MUF-16
Uptake (cm3/g, STP)	Qst (J/mol)		a0	a1	a2	a3	a4	a5
2.0515	32.3412		-3859.19	-16.7326	0.91877	-0.03709	0.000119346	0	0
3.8839	32.5283		-3859.19	-16.7326	0.91877	-0.03709	0.000119346	0	0
7.44	32.8215		-3859.19	-16.7326	0.91877	-0.03709	0.000119346	0	0
12.3531	33.1964		-3859.19	-16.7326	0.91877	-0.03709	0.000119346	0	0
16.9384	33.667		-3859.19	-16.7326	0.91877	-0.03709	0.000119346	0	0
20.9827	34.2976		-3859.19	-16.7326	0.91877	-0.03709	0.000119346	0	0
24.647	35.1246		-3859.19	-16.7326	0.91877	-0.03709	0.000119346	0	0
27.604	36.0149		-3859.19	-16.7326	0.91877	-0.03709	0.000119346	0	0
29.8413	36.8421		-3859.19	-16.7326	0.91877	-0.03709	0.000119346	0	0
32.3779	37.9581		-3859.19	-16.7326	0.91877	-0.03709	0.000119346	0	0
34.2147	38.8943		-3859.19	-16.7326	0.91877	-0.03709	0.000119346	0	0
35.6989	39.7344		-3859.19	-16.7326	0.91877	-0.03709	0.000119346	0	0
36.968	40.5149		-3859.19	-16.7326	0.91877	-0.03709	0.000119346	0	0
38.1538	41.2977		-3859.19	-16.7326	0.91877	-0.03709	0.000119346	0	0
39.1981	42.0313		-3859.19	-16.7326	0.91877	-0.03709	0.000119346	0	0
40.0561	42.6658		-3859.19	-16.7326	0.91877	-0.03709	0.000119346	0	0
40.8811	43.3034		-3859.19	-16.7326	0.91877	-0.03709	0.000119346	0	0
41.6056	43.886		-3859.19	-16.7326	0.91877	-0.03709	0.000119346	0	0
42.2958	44.4612		-3859.19	-16.7326	0.91877	-0.03709	0.000119346	0	0
42.857	44.9434		-3859.19	-16.7326	0.91877	-0.03709	0.000119346	0	0
43.4522	45.4694		-3859.19	-16.7326	0.91877	-0.03709	0.000119346	0	0
44.0731	46.0342		-3859.19	-16.7326	0.91877	-0.03709	0.000119346	0	0
44.5549	46.4839		-3859.19	-16.7326	0.91877	-0.03709	0.000119346	0	0
44.9604	46.8702		-3859.19	-16.7326	0.91877	-0.03709	0.000119346	0	0
45.7845	47.6776		-3859.19	-16.7326	0.91877	-0.03709	0.000119346	0	0
46.4927	48.3955		-3859.19	-16.7326	0.91877	-0.03709	0.000119346	0	0
47.1901	49.1246		-3859.19	-16.7326	0.91877	-0.03709	0.000119346	0	0
47.7806	49.7591		-3859.19	-16.7326	0.91877	-0.03709	0.000119346	0	0

## Sheet: MUF-16(Mn)
Uptake (cm3/g, STP)	Qst (J/mol)		a0	a1	a2	a3	a4	a5
2.0515	36.6443		-4337.84	-38.9069	2.5314	-0.06295	0.000108521	0	0
3.8839	37.0341		-4337.84	-38.9069	2.5314	-0.06295	0.000108521	0	0
7.44	37.5192		-4337.84	-38.9069	2.5314	-0.06295	0.000108521	0	0
12.3531	37.8147		-4337.84	-38.9069	2.5314	-0.06295	0.000108521	0	0
16.9384	37.9748		-4337.84	-38.9069	2.5314	-0.06295	0.000108521	0	0
20.9827	38.2461		-4337.84	-38.9069	2.5314	-0.06295	0.000108521	0	0
24.647	38.7556		-4337.84	-38.9069	2.5314	-0.06295	0.000108521	0	0
27.604	39.4417		-4337.84	-38.9069	2.5314	-0.06295	0.000108521	0	0
29.8413	40.1684		-4337.84	-38.9069	2.5314	-0.06295	0.000108521	0	0
32.3779	41.2479		-4337.84	-38.9069	2.5314	-0.06295	0.000108521	0	0
34.2147	42.2209		-4337.84	-38.9069	2.5314	-0.06295	0.000108521	0	0
35.6989	43.1363		-4337.84	-38.9069	2.5314	-0.06295	0.000108521	0	0
36.968	44.0169		-4337.84	-38.9069	2.5314	-0.06295	0.000108521	0	0
38.1538	44.9258		-4337.84	-38.9069	2.5314	-0.06295	0.000108521	0	0
39.1981	45.7983		-4337.84	-38.9069	2.5314	-0.06295	0.000108521	0	0
40.0561	46.5675		-4337.84	-38.9069	2.5314	-0.06295	0.000108521	0	0
40.8811	47.3531		-4337.84	-38.9069	2.5314	-0.06295	0.000108521	0	0
41.6056	48.0813		-4337.84	-38.9069	2.5314	-0.06295	0.000108521	0	0
42.2958	48.8091		-4337.84	-38.9069	2.5314	-0.06295	0.000108521	0	0
42.857	49.4258		-4337.84	-38.9069	2.5314	-0.06295	0.000108521	0	0
43.4522	50.105		-4337.84	-38.9069	2.5314	-0.06295	0.000108521	0	0
44.0731	50.8413		-4337.84	-38.9069	2.5314	-0.06295	0.000108521	0	0
44.5549	51.4327		-4337.84	-38.9069	2.5314	-0.06295	0.000108521	0	0
44.9604	51.9442		-4337.84	-38.9069	2.5314	-0.06295	0.000108521	0	0
45.7845	53.0228		-4337.84	-38.9069	2.5314	-0.06295	0.000108521	0	0
46.4927	53.9926		-4337.84	-38.9069	2.5314	-0.06295	0.000108521	0	0
47.1901	54.987		-4337.84	-38.9069	2.5314	-0.06295	0.000108521	0	0
47.7806	55.8602		-4337.84	-38.9069	2.5314	-0.06295	0.000108521	0	0

## Sheet: MUF-16(Ni)
Uptake (cm3/g, STP)	Qst (kJ/mol)		a0	a1	a2	a3	a4
2.0515	37.3471		-4467.2	-14.4838	1.23359	-0.04147	4.63683e-05	0	0
3.8839	37.4734		-4467.2	-14.4838	1.23359	-0.04147	4.63683e-05	0	0
7.44	37.6093		-4467.2	-14.4838	1.23359	-0.04147	4.63683e-05	0	0
12.3531	37.7037		-4467.2	-14.4838	1.23359	-0.04147	4.63683e-05	0	0
16.9384	37.8812		-4467.2	-14.4838	1.23359	-0.04147	4.63683e-05	0	0
20.9827	38.2619		-4467.2	-14.4838	1.23359	-0.04147	4.63683e-05	0	0
24.647	38.8979		-4467.2	-14.4838	1.23359	-0.04147	4.63683e-05	0	0
27.604	39.6776		-4467.2	-14.4838	1.23359	-0.04147	4.63683e-05	0	0
29.8413	40.4571		-4467.2	-14.4838	1.23359	-0.04147	4.63683e-05	0	0
32.3779	41.5666		-4467.2	-14.4838	1.23359	-0.04147	4.63683e-05	0	0
34.2147	42.5355		-4467.2	-14.4838	1.23359	-0.04147	4.63683e-05	0	0
35.6989	43.4284		-4467.2	-14.4838	1.23359	-0.04147	4.63683e-05	0	0
36.968	44.2746		-4467.2	-14.4838	1.23359	-0.04147	4.63683e-05	0	0
38.1538	45.1374		-4467.2	-14.4838	1.23359	-0.04147	4.63683e-05	0	0
39.1981	45.9573		-4467.2	-14.4838	1.23359	-0.04147	4.63683e-05	0	0
40.0561	46.6745		-4467.2	-14.4838	1.23359	-0.04147	4.63683e-05	0	0
40.8811	47.4023		-4467.2	-14.4838	1.23359	-0.04147	4.63683e-05	0	0
41.6056	48.073		-4467.2	-14.4838	1.23359	-0.04147	4.63683e-05	0	0
42.2958	48.74		-4467.2	-14.4838	1.23359	-0.04147	4.63683e-05	0	0
42.857	49.3029		-4467.2	-14.4838	1.23359	-0.04147	4.63683e-05	0	0
43.4522	49.9205		-4467.2	-14.4838	1.23359	-0.04147	4.63683e-05	0	0
44.0731	50.5877		-4467.2	-14.4838	1.23359	-0.04147	4.63683e-05	0	0
44.5549	51.1217		-4467.2	-14.4838	1.23359	-0.04147	4.63683e-05	0	0
44.9604	51.5824		-4467.2	-14.4838	1.23359	-0.04147	4.63683e-05	0	0
45.7845	52.5508		-4467.2	-14.4838	1.23359	-0.04147	4.63683e-05	0	0
46.4927	53.418		-4467.2	-14.4838	1.23359	-0.04147	4.63683e-05	0	0
47.1901	54.3041		-4467.2	-14.4838	1.23359	-0.04147	4.63683e-05	0	0
47.7806	55.0798		-4467.2	-14.4838	1.23359	-0.04147	4.63683e-05	0	0
