# Supplementary material for: Selective capture of carbon dioxide from hydrocarbons using a metal-organic framework
Source: Nat Commun. 2021 Jan 8;12:197. doi: 10.1038/s41467-020-20489-2 (PMC7794324; doi:10.1038/s41467-020-20489-2)
Supplement: Supplementary file 3 — Source Data [file 41467_2020_20489_MOESM3_ESM.zip › Fig 4b.xlsx]

## Sheet: Sheet1
1	339.454	45.0216	83.7869	95.2963	18.4369	36.2574
2	355.378	60.3864	98.4966	108.037	30.2937	49.4853
5	409.894	82.704	120.966	128.611	48.4861	64.6224
7	449.94	92.0377	131.188	138.451	55.2935	68.6344
10	515.397	103.85	144.637	151.677	63.1495	72.019
20	782.067	139.232	186.022	193.111	83.8418	76.6338
30	1130.68	175.433	228.188	235.542	103.114	78.5819
40	1570.64	214.244	272.704	280.285	122.787	79.828
50	2111.73	256.055	319.892	327.611	143.252	80.7942
60	2764.32	300.982	369.857	377.573	164.634	81.6224
70	3537.75	349.087	422.592	430.213	186.986	82.3696
80	4440.94	400.398	478.144	485.536	210.319	83.0656
90	5487.13	454.94	536.438	543.485	234.645	83.7261
100	6685.81	512.677	597.524	604.042	259.957	84.3581
