# Supplementary material for: Selective capture of carbon dioxide from hydrocarbons using a metal-organic framework
Source: Nat Commun. 2021 Jan 8;12:197. doi: 10.1038/s41467-020-20489-2 (PMC7794324; doi:10.1038/s41467-020-20489-2)
Supplement: Supplementary file 3 — Source Data [file 41467_2020_20489_MOESM3_ESM.zip › Fig 6.xlsx]

## Sheet: a
0	0.000311554	0.000442203	0	0.000279496	0.000702712	0	0.000295422	0.000582038
0.03308	0.000136836	0.000463531	0.03308	0.000400517	0.000682027	0.03407	0.000107497	0.000516978
0.06615	0.000467718	0.00048794	0.06588	0.000470614	0.00065821	0.06813	0.000303382	0.000542295
0.1	0.00022033	0.000450062	0.09897	0.000402914	0.000644755	0.103	0.00031055	0.000564861
0.13308	0.000291453	0.000444176	0.13308	0.000130591	0.000662928	0.13707	0.000259588	0.000540175
0.16615	0.000129107	0.000431574	0.16588	0.000167221	0.000630063	0.17113	0.00018792	0.00049891
0.2	0.000263622	0.000535027	0.19897	0.000419655	0.000670737	0.206	0.000230126	0.000519692
0.23308	0.000238885	0.000503901	0.23308	0.000332843	0.000690185	0.24007	0.000208625	0.000493519
0.26615	0.000333202	0.000510341	0.26588	0.000273124	0.000666059	0.27413	7.6442e-05	0.000584416
0.3	0.000283724	0.000489878	0.29897	0.000249233	0.000674178	0.309	0.000113072	0.000554935
0.33308	0.000320056	0.000453421	0.33308	0.000402914	0.000662	0.34307	0.000378231	0.000592261
0.36615	0.000361806	0.000423715	0.36588	0.000437944	0.000692351	0.37713	0.000318511	0.000576608
0.4	0.000241201	0.000473052	0.39897	0.000367085	0.000686705	0.412	0.000191903	0.000537759
0.43308	0.000452252	0.000480911	0.43308	0.000352751	0.000667296	0.44607	0.000199071	0.000587428
0.46615	0.000325469	0.000552131	0.46588	0.000279496	0.000657282	0.48013	0.000218976	0.000532034
0.5	0.000406644	0.000633183	0.49897	0.000400517	0.000693317	0.515	0.000267549	0.000551923
0.53308	0.000218011	0.000538108	0.53308	0.000470614	0.000677658	0.54907	0.000319308	0.000618767
0.56615	0.000241974	0.000567296	0.56615	0.000402914	0.00066169	0.58313	0.000351159	0.000596164
0.6	0.000291453	0.000580452	0.59897	0.000130591	0.000642551	0.618	0.000718255	0.000609733
0.63308	0.000316967	0.000556077	0.63308	0.000167221	0.000671704	0.65207	0.00161	0.000540474
0.66615	0.000383446	0.000521005	0.66588	0.000419655	0.000591825	0.68613	0.00371	0.000557352
0.7	0.000115965	0.000498015	0.69897	0.000332843	0.000626931	0.721	0.00737	0.000604603
0.73308	0.000148431	0.000514842	0.73308	0.000273124	0.000642899	0.75507	0.014	0.000588654
0.76615	0.000351753	0.000548218	0.76615	0.000359124	0.000634432	0.78913	0.02335	0.000625384
0.8	0.000312327	0.000558605	0.79897	0.000347973	0.000668881	0.824	0.03731	0.000604603
0.83308	0.0003533	0.000573181	0.83308	0.000400517	0.000668881	0.85807	0.05608	0.0006049
0.86615	0.000659459	0.000557186	0.86615	0.000895025	0.000697377	0.89213	0.0805	0.000611221
0.9	0.00142	0.000592535	0.89897	0.00139	0.00073778	0.927	0.10749	0.000716914
0.93308	0.00281	0.000647205	0.93308	0.00318	0.000807607	0.96107	0.13754	0.000715724
0.96615	0.00571	0.000611855	0.96615	0.00643	0.000727728	0.99513	0.16816	0.000632002
1	0.01061	0.000613829	0.99897	0.01164	0.000713963	1.03	0.20311	0.000657915
1.03308	0.01838	0.000671891	1.03308	0.01988	0.000759702	1.06407	0.2354	0.000688622
1.06615	0.02826	0.000662612	1.06615	0.03143	0.000715858	1.09813	0.27112	0.000721449
1.1	0.04312	0.000670748	1.09897	0.04665	0.000804165	1.133	0.30973	0.000691931
1.13308	0.06272	0.000679993	1.13308	0.06652	0.000742458	1.16707	0.34596	0.000711485
1.16615	0.08464	0.000719844	1.16615	0.0914	0.00082922	1.20113	0.38195	0.000696132
1.2	0.10872	0.000681966	1.19897	0.11864	0.000874301	1.236	0.41807	0.000823796
1.23308	0.13734	0.000773683	1.23308	0.14956	0.000883388	1.27007	0.45356	0.00083283
1.26615	0.16529	0.000734143	1.26615	0.18093	0.000843603	1.30413	0.48901	0.000728067
1.3	0.19565	0.000734143	1.29897	0.21318	0.000791638	1.339	0.52827	0.000803944
1.33308	0.22563	0.000845456	1.33308	0.2487	0.000815417	1.37307	0.56646	0.000850601
1.36615	0.26056	0.000884718	1.36615	0.28382	0.000814798	1.40713	0.60184	0.000795207
1.4	0.29372	0.000811525	1.39922	0.32019	0.000869275	1.442	0.64016	0.000826212
1.43308	0.32902	0.000855843	1.43308	0.35922	0.00081012	1.47607	0.67684	0.00087168
1.46615	0.36114	0.000886691	1.46615	0.39449	0.000817311	1.51013	0.71388	0.000874394
1.5	0.39726	0.000847152	1.49897	0.42635	0.000892782	1.545	0.74756	0.000854207
1.53308	0.43119	0.000933502	1.53308	0.46535	0.000859261	1.57907	0.78529	0.000863241
1.56615	0.46329	0.000958742	1.56615	0.49516	0.000844221	1.61313	0.82184	0.000933096
1.6	0.49756	0.000967709	1.59897	0.53162	0.000897152	1.648	0.8475	0.000850303
1.63308	0.53123	0.00104	1.63308	0.56762	0.000865524	1.68207	0.87956	0.000916849
1.66615	0.56794	0.0009996	1.66615	0.60145	0.000862393	1.71613	0.91355	0.000975849
1.7	0.59974	0.00101	1.69897	0.64286	0.000944128	1.751	0.94285	0.000910827
1.73308	0.62977	0.00105	1.73308	0.67715	0.000915942	1.78507	0.95925	0.00089577
1.76615	0.66096	0.0009996	1.76615	0.70978	0.000980433	1.81913	0.98809	0.000888558
1.8	0.69696	0.000968263	1.79897	0.74014	0.000833898	1.854	1.0201	0.000917444
1.83308	0.72545	0.0009898	1.83308	0.77953	0.000976373	1.88807	1.03487	0.000901793
1.86615	0.75661	0.00109	1.86615	0.80888	0.000971077	1.92213	1.05548	0.000934918
1.90027	0.78371	0.0009996	1.89897	0.84402	0.000934423	1.95728	1.08583	0.000963505
1.93308	0.81306	0.00103	1.93308	0.86553	0.000975755	1.99107	1.10277	0.000870192
1.96615	0.84099	0.00109	1.96615	0.89719	0.0009623	2.02513	1.12693	0.00104
2.00027	0.86227	0.0011	1.99922	0.92363	0.000939101	2.06028	1.14475	0.000897295
2.03308	0.89287	0.00103	2.03308	0.9492	0.000898737	2.09407	1.1562	0.000915027
2.06615	0.91836	0.00116	2.06615	0.9734	0.00090875	2.12813	1.17352	0.00102
2.10027	0.93408	0.00108	2.09922	0.99547	0.000949463	2.16328	1.18856	0.000964733
2.13308	0.95319	0.00108	2.13308	1.0061	0.000843293	2.19707	1.20673	0.000981871
2.16615	0.97601	0.00118	2.16615	1.0339	0.000998606	2.23113	1.21991	0.000943059
2.20027	0.99756	0.0011	2.19922	1.0583	0.00097042	2.26628	1.2263	0.00102
2.23308	1.01299	0.00104	2.23308	1.07307	0.000886828	2.30007	1.25	0.000930716
2.26615	1.03067	0.00115	2.26615	1.09043	0.000903415	2.33413	1.25699	0.00102
2.30027	1.04208	0.00112	2.29922	1.10218	0.000909987	2.36928	1.26395	0.001
2.33308	1.06205	0.00121	2.33308	1.12036	0.00101	2.40307	1.27579	0.00090328
2.36615	1.07252	0.00112	2.36615	1.13276	0.00106	2.43713	1.29067	0.00106
2.40027	1.08341	0.00123	2.39922	1.15271	0.000964156	2.47228	1.2853	0.000934322
2.43308	1.10387	0.0012	2.43308	1.15705	0.000898737	2.50607	1.30343	0.00101
2.46615	1.11329	0.00114	2.46615	1.17085	0.00094351	2.54013	1.30703	0.000919563
2.50027	1.12365	0.0012	2.49922	1.17769	0.00102	2.57528	1.31874	0.000869561
2.53308	1.12872	0.00115	2.53308	1.19614	0.000993308	2.60907	1.32686	0.000973767
2.56615	1.13844	0.00123	2.56615	1.20468	0.000911883	2.64313	1.33409	0.000959007
2.60027	1.14501	0.00114	2.59922	1.21241	0.001	2.67828	1.33014	0.000984882
2.63333	1.1589	0.00123	2.63308	1.21721	0.00102	2.71233	1.34032	0.00101
2.66615	1.16141	0.00118	2.66615	1.2302	0.000971695	2.74613	1.34047	0.000966517
2.70027	1.16682	0.00119	2.69922	1.23878	0.00094351	2.78128	1.35064	0.001
2.73308	1.17853	0.00117	2.73308	1.24455	0.000983913	2.81507	1.35736	0.000970755
2.76615	1.18285	0.00123	2.76615	1.24984	0.000974518	2.84913	1.36367	0.000938226
2.79922	1.18998	0.00121	2.79922	1.25792	0.00103	2.8832	1.35648	0.00103
2.83333	1.19775	0.00123	2.83308	1.26349	0.00099644	2.91833	1.36042	0.00102
2.86615	1.20083	0.00129	2.86615	1.27976	0.00093566	2.95213	1.3581	0.000940047
2.89922	1.20375	0.0012	2.89922	1.27343	0.000981709	2.9862	1.36502	0.000960198
2.93333	1.20488	0.00127	2.93308	1.27551	0.00102	3.02133	1.36382	0.000903913
2.96615	1.21096	0.00124	2.96615	1.28197	0.000946641	3.05513	1.3668	0.000967446
3.00027	1.21907	0.00117	2.99922	1.28553	0.000922824	3.09028	1.3733	0.00092198
3.03333	1.21351	0.00127	3.03308	1.28576	0.001	3.12433	1.37441	0.00096503
3.06615	1.21738	0.00127	3.06615	1.28924	0.00101	3.15813	1.37623	0.000911719
3.10027	1.21806	0.0012	3.09922	1.29388	0.00101	3.19328	1.37817	0.00101
3.13333	1.22477	0.00129	3.13308	1.29636	0.000962918	3.22733	1.37059	0.000952391
3.16615	1.23116	0.00123	3.16615	1.29601	0.000922824	3.26113	1.37279	0.000949974
3.20027	1.22267	0.00123	3.19922	1.29654	0.00101	3.29628	1.37225	0.000956591
3.23333	1.22834	0.00126	3.23308	1.30269	0.000934733	3.33033	1.38571	0.00107
3.26615	1.23176	0.00131	3.26615	1.29759	0.000976064	3.36413	1.37871	0.000980979
3.30027	1.2342	0.00122	3.29922	1.30313	0.000982638	3.39928	1.37515	0.000960198
3.33333	1.22669	0.00125	3.33308	1.30219	0.000945675	3.43333	1.37608	0.000938226
3.36615	1.23089	0.00129	3.36615	1.30613	0.000979814	3.46713	1.38126	0.000985181
3.40027	1.23619	0.00121	3.39922	1.30831	0.000978268	3.50228	1.37284	0.000961127
3.43333	1.23187	0.00123	3.43308	1.30895	0.000915633	3.53633	1.37646	0.000956293
3.46642	1.2327	0.00122	3.46615	1.30231	0.000939101	3.57041	1.37183	0.00106
3.49922	1.23532	0.00129	3.49922	1.3158	0.000996092	3.6042	1.37593	0.000981871
3.53333	1.23859	0.00128	3.53308	1.3039	0.00102	3.63933	1.37205	0.001
3.56615	1.23908	0.00126	3.56615	1.30652	0.00105	3.67313	1.38018	0.000919563
3.59922	1.23885	0.00131	3.59922	1.30498	0.00103	3.7072	1.37685	0.000963209
3.63333	1.23393	0.0013	3.63308	1.31113	0.000949463	3.74233	1.35829	0.000990384
3.66615	1.24478	0.00127	3.66615	1.30513	0.000954761	3.77613	1.36896	0.000931014
3.70027	1.23971	0.00133	3.69922	1.3054	0.000954142	3.81128	1.36471	0.000925882
3.73333	1.23968	0.00127	3.73308	1.30095	0.00097042	3.84533	1.35571	0.00094094
3.76615	1.23866	0.00126	3.76615	1.30216	0.000920311	3.87913	1.36325	0.000893354
3.80027	1.23784	0.00123	3.79922	1.29392	0.000978886	3.91428	1.36405	0.000987002
3.83333	1.24032	0.00134	3.83308	1.30613	0.000957892	3.94833	1.3489	0.001
3.86642	1.23652	0.0013	3.86615	1.30231	0.00102	3.98241	1.3424	0.00101
3.90027	1.24144	0.00127	3.89922	1.29449	0.000984532	4.01728	1.35613	0.000955997
3.93333	1.24321	0.0013	3.93308	1.30417	0.000982327	4.05133	1.35686	0.00101
3.96642	1.23964	0.00124	3.96615	1.29956	0.000930364	4.08541	1.35238	0.000911719
3.99922	1.24013	0.00125	3.99922	1.29574	0.000897771	4.1192	1.34689	0.000886142
4.03333	1.23626	0.0013	4.03308	1.28827	0.001	4.15433	1.34897	0.000929192
4.06642	1.24392	0.0012	4.06615	1.29048	0.00098546	4.18841	1.33896	0.000927371
4.10027	1.24272	0.00136	4.09922	1.29995	0.00093191	4.22328	1.35547	0.000869561
4.13333	1.23667	0.00136	4.13308	1.29133	0.000938483	4.25733	1.34689	0.000965625
4.16642	1.23423	0.00115	4.16615	1.30077	0.000927851	4.29141	1.34445	0.000967149
4.19922	1.24155	0.00124	4.19922	1.30033	0.000987045	4.3252	1.32922	0.000934322
4.23333	1.2405	0.00125	4.23308	1.30181	0.000970729	4.36033	1.33973	0.00089577
4.26642	1.23367	0.00132	4.26615	1.29484	0.00097011	4.39441	1.33305	0.000960792
4.29922	1.24414	0.00124	4.29922	1.30026	0.00103	4.4282	1.32431	0.000843686
4.33333	1.23761	0.00123	4.33308	1.28975	0.00090906	4.46333	1.32652	0.000901495
4.36642	1.23544	0.00126	4.36615	1.29032	0.000902797	4.49741	1.32481	0.001
4.39922	1.23555	0.00123	4.39922	1.28661	0.00086363	4.5312	1.32242	0.000979157
4.43333	1.23435	0.00124	4.43308	1.29314	0.00086711	4.56633	1.31804	0.00102
4.46642	1.23866	0.00133	4.46615	1.28437	0.000891507	4.60041	1.32562	0.000965922
4.49948	1.24137	0.00124	4.49922	1.28325	0.000937864	4.63446	1.31913	0.000969231
4.53333	1.23007	0.00131	4.53308	1.28236	0.000918765	4.66933	1.31301	0.000907815
4.56642	1.23285	0.00136	4.56615	1.27915	0.0009623	4.70341	1.31201	0.000920159
4.59948	1.23502	0.00123	4.59922	1.27517	0.000994545	4.73746	1.31252	0.000990013
4.63333	1.22958	0.00125	4.63308	1.28082	0.00098921	4.77233	1.30575	0.000943653
4.66642	1.23033	0.0013	4.66615	1.28719	0.000911574	4.80641	1.30726	0.000946962
4.70027	1.23116	0.00127	4.69922	1.27787	0.00095507	4.84128	1.30679	0.000902388
4.73333	1.23112	0.00125	4.73308	1.28507	0.000940687	4.87533	1.3049	0.000920159
4.76642	1.23412	0.0012	4.76615	1.27895	0.000926266	4.90941	1.29566	0.000937929
4.79948	1.22519	0.00125	4.79922	1.27343	0.000950701	4.94346	1.30046	0.000895473
4.83333	1.23288	0.00128	4.83333	1.27799	0.00093191	4.97833	1.28909	0.000843686
4.86642	1.22579	0.00127	4.86615	1.27331	0.000909678	5.01241	1.29469	0.000967149
4.89948	1.22842	0.00126	4.89922	1.27837	0.000930982	5.04646	1.29376	0.001
4.93333	1.23176	0.0013	4.93333	1.26558	0.000955418	5.08133	1.30551	0.00091986
4.96642	1.22913	0.0013	4.96615	1.27672	0.000948188	5.11541	1.29647	0.000870192
5.00027	1.23281	0.00132	4.99922	1.27099	0.000833898	5.15028	1.28893	0.000931905
5.03333	1.24005	0.00128	5.03333	1.27493	0.000903415	5.18433	1.2877	0.00092499
5.06642	1.23179	0.00119	5.06615	1.26863	0.000869894	5.21841	1.29418	0.000881902
5.09948	1.2205	0.00132	5.09922	1.26863	0.000859261	5.25246	1.28309	0.000860862
5.13333	1.22046	0.00132	5.13333	1.25978	0.000897461	5.28733	1.28657	0.000887332
5.16642	1.22962	0.0012	5.16615	1.25939	0.000920968	5.32141	1.28406	0.00088945
5.19948	1.22849	0.00133	5.19922	1.26303	0.000860189	5.35546	1.28525	0.000930381
5.23333	1.22061	0.0013	5.23333	1.26256	0.000944747	5.39033	1.28201	0.000800634
5.26642	1.22252	0.00133	5.26615	1.2631	0.000881184	5.42441	1.27667	0.00101
5.29948	1.22173	0.00127	5.29922	1.26631	0.000869275	5.45846	1.27524	0.000891569
5.33333	1.22553	0.00129	5.33333	1.25908	0.000943819	5.49333	1.27533	0.000952093
5.36642	1.2158	0.00118	5.36615	1.26248	0.000922824	5.52741	1.2701	0.000877404
5.39948	1.22233	0.00136	5.39922	1.26453	0.000995473	5.56146	1.28159	0.000966815
5.43333	1.22211	0.00127	5.43333	1.25939	0.000878051	5.59633	1.26435	0.000872869
5.46642	1.21134	0.00122	5.46615	1.26341	0.00103	5.63041	1.26635	0.000894581
5.49948	1.217	0.00128	5.49922	1.25046	0.000860537	5.66446	1.26631	0.00090328
5.53333	1.21441	0.00135	5.5323	1.25676	0.000903415	5.69933	1.27846	0.000981575
5.56642	1.21595	0.00128	5.56642	1.25135	0.000915942	5.73341	1.26299	0.000990013
5.59948	1.22012	0.0013	5.59922	1.25154	0.000966978	5.76746	1.25974	0.00088945
5.63333	1.21216	0.0013	5.6323	1.24907	0.000931292	5.80233	1.26164	0.000939712
5.66642	1.21231	0.00119	5.66642	1.25676	0.000900593	5.83641	1.26662	0.000931608
5.69948	1.21074	0.00127	5.69922	1.24961	0.000910607	5.87046	1.2573	0.000899079
5.73333	1.21502	0.00129	5.73333	1.24671	0.000930364	5.90533	1.2614	0.001
5.76642	1.20477	0.00134	5.76642	1.24486	0.000900902	5.93941	1.26589	0.000878296
5.79948	1.20781	0.00123	5.79922	1.25359	0.000947569	5.97346	1.2619	0.000891867
5.83333	1.21265	0.00132	5.83333	1.24876	0.000898737	6.00833	1.25336	0.000950271
5.86642	1.20672	0.00138	5.86642	1.24814	0.0009623	6.04241	1.25046	0.000901793
5.89948	1.20777	0.00133	5.89922	1.25015	0.000851142	6.07646	1.25758	0.000894877
5.93333	1.20586	0.00132	5.9323	1.24184	0.000907165	6.11133	1.25382	0.000947558
5.96642	1.21029	0.00137	5.96615	1.24273	0.000874301	6.14541	1.25406	0.000985812
5.99948	1.20563	0.00123	5.99922	1.24791	0.000869894	6.17946	1.24416	0.000979157
6.03333	1.20807	0.00133	6.0323	1.24416	0.000858333	6.21433	1.24323	0.000935214
6.06642	1.21524	0.0013	6.06642	1.24691	0.00096199	6.24841	1.24126	0.001
6.09948	1.21145	0.00135	6.09922	1.24582	0.000914048	6.28246	1.24489	0.000887332
6.13333	1.20188	0.00134	6.1323	1.24327	0.000925647	6.31733	1.2341	0.000817179
6.16642	1.20533	0.00128	6.16642	1.23735	0.000915324	6.35141	1.23642	0.000953877
6.19948	1.21006	0.0013	6.19922	1.22985	0.000851142	6.38546	1.23446	0.000839448
6.23333	1.20154	0.00132	6.2323	1.24052	0.000824503	6.42033	1.23882	0.000946665
6.26642	1.19452	0.00129	6.26642	1.23759	0.000804475	6.45441	1.2401	0.000893056
6.29948	1.19797	0.00129	6.29922	1.24173	0.000933805	6.48846	1.23662	0.000956591
6.33333	1.19583	0.0013	6.3323	1.23415	0.000860189	6.52333	1.2319	0.000896366
6.36642	1.19767	0.0013	6.36642	1.23955	0.000900593	6.55741	1.23263	0.000895175
6.39948	1.20443	0.00128	6.39948	1.23078	0.000899046	6.59146	1.24014	0.000920159
6.43333	1.20019	0.00133	6.4323	1.24169	0.000860189	6.62633	1.22822	0.000946665
6.46642	1.20004	0.00134	6.46642	1.23739	0.000872407	6.66041	1.23128	0.000952093
6.49948	1.19358	0.00133	6.49922	1.23357	0.000994236	6.69446	1.23097	0.000860862
6.53333	1.19392	0.00127	6.5323	1.23565	0.000977958	6.72933	1.22822	0.000864467
6.56642	1.1961	0.00134	6.56642	1.23357	0.00090875	6.76341	1.22873	0.000884022
6.59948	1.19583	0.00126	6.59922	1.23121	0.00084801	6.79746	1.23001	0.000909636
6.63333	1.19516	0.00127	6.63333	1.2321	0.000801962	6.83233	1.22668	0.000909636
6.66642	1.18881	0.00134	6.66642	1.22943	0.000873026	6.86641	1.22703	0.000891271
6.69948	1.18652	0.00129	6.69948	1.23481	0.00082137	6.90046	1.22467	0.000882833
6.73333	1.1917	0.00125	6.73333	1.23012	0.000846734	6.93533	1.2302	0.000943356
6.76642	1.18893	0.00129	6.76642	1.22436	0.000826397	6.96941	1.21396	0.000846103
6.79948	1.18322	0.00127	6.79948	1.23009	0.000899046	7.00346	1.21914	0.000877404
6.83333	1.1878	0.00127	6.8323	1.22854	0.000780968	7.03833	1.22363	0.000933728
6.86642	1.19531	0.00135	6.86642	1.22912	0.000904034	7.07241	1.22227	0.000852125
6.89948	1.19133	0.00136	6.89948	1.21856	0.000897461	7.10646	1.21922	0.000830116
6.93333	1.1911	0.00136	6.9323	1.21968	0.000811048	7.14133	1.2128	0.000981871
6.96642	1.18247	0.00129	6.96642	1.22046	0.000820752	7.17541	1.21744	0.000927371
6.99948	1.18213	0.00133	6.99948	1.22011	0.000892782	7.20946	1.21462	0.000802123
7.03333	1.1973	0.00125	7.0323	1.21895	0.000903106	7.24433	1.21184	0.000904507
7.06642	1.18833	0.00126	7.06642	1.21825	0.000896224	7.27841	1.21755	0.000899673
7.09948	1.18134	0.00128	7.09948	1.21799	0.000936936	7.31246	1.21276	0.000984585
7.13333	1.18742	0.00127	7.1323	1.2125	0.000821061	7.34733	1.21393	0.000877702
7.16642	1.18033	0.00125	7.16642	1.22665	0.000774394	7.38141	1.20765	0.000884319
7.19948	1.17594	0.00128	7.19948	1.21442	0.000898389	7.41546	1.20967	0.00078859
7.23333	1.18356	0.00136	7.2323	1.20831	0.000872407	7.45033	1.21219	0.000969826
7.26642	1.18183	0.00134	7.26642	1.21752	0.000890269	7.48441	1.20875	0.000885843
7.29948	1.18022	0.00128	7.29948	1.21389	0.000864906	7.51846	1.20774	0.000839448
7.33333	1.18243	0.00134	7.33255	1.21222	0.000880256	7.55333	1.21268	0.000874097
7.36642	1.18056	0.00123	7.36642	1.21323	0.000860846	7.58741	1.20511	0.000764202
7.39948	1.1783	0.00136	7.39948	1.21411	0.00080633	7.62146	1.20538	0.000835544
7.43333	1.18063	0.00128	7.4323	1.21737	0.000838615	7.65633	1.20542	0.000882833
7.46642	1.17793	0.00137	7.46642	1.21149	0.000897152	7.69041	1.2065	0.000868966
7.49948	1.17992	0.00125	7.49948	1.2116	0.00079508	7.72446	1.20426	0.000853611
7.53333	1.17718	0.00135	7.5323	1.21535	0.000761867	7.75933	1.20688	0.000917444
7.56642	1.1744	0.00132	7.56642	1.21191	0.000887756	7.79341	1.19916	0.000827104
7.59948	1.16937	0.00129	7.59948	1.20909	0.000837339	7.82746	1.20623	0.000829522
7.6336	1.17162	0.00131	7.63255	1.20723	0.000862083	7.86261	1.19912	0.000912946
7.66642	1.16929	0.00128	7.66642	1.19912	0.000841747	7.89641	1.19521	0.00083495
7.69948	1.16614	0.00129	7.69948	1.20546	0.000890269	7.93046	1.20654	0.000880714
7.73333	1.17297	0.00137	7.73255	1.20762	0.000801652	7.96533	1.19525	0.000850005
7.76642	1.16802	0.00136	7.76642	1.21195	0.000828253	7.99941	1.1968	0.000910827
7.79948	1.17331	0.0013	7.79948	1.20813	0.000830457	8.03346	1.19997	0.000902982
7.8336	1.16974	0.00131	7.83255	1.20391	0.000851142	8.06861	1.19378	0.00088826
7.86642	1.16085	0.00132	7.86642	1.21222	0.000862702	8.10241	1.19598	0.000964435
7.89948	1.16475	0.00132	7.89948	1.20592	0.00090875	8.13646	1.19316	0.000828332
7.9336	1.16937	0.00129	7.93255	1.20121	0.000899665	8.17161	1.18783	0.000861754
7.96642	1.16051	0.00128	7.96642	1.20963	0.000798211	8.20541	1.18898	0.000853611
7.99948	1.16062	0.00135	7.99948	1.19973	0.000849556	8.23946	1.18624	0.000923169
8.0336	1.16205	0.00134	8.03255	1.20816	0.000811048	8.27461	1.18825	0.000853611
8.06642	1.16674	0.00132	8.06642	1.20059	0.00079883	8.30841	1.19934	0.000938524
8.09948	1.16115	0.00129	8.09948	1.20117	0.00085238	8.34246	1.19293	0.000897295
8.1336	1.16074	0.00128	8.13255	1.20348	0.000898389	8.37761	1.18748	0.000877404
8.16642	1.16059	0.00133	8.16642	1.19436	0.000837958	8.41141	1.19444	0.000853909
8.19948	1.16089	0.00139	8.19948	1.20418	0.000755913	8.44546	1.19471	0.000906291
8.2336	1.16055	0.00127	8.23255	1.19938	0.000843603	8.48061	1.19072	0.000929787
8.26667	1.16231	0.00127	8.26642	1.19947	0.000859261	8.51467	1.18566	0.000938226
8.29948	1.15413	0.00123	8.29948	1.2026	0.000774394	8.54846	1.18968	0.00092198
8.3336	1.16333	0.00128	8.33255	1.20518	0.000858024	8.58361	1.18349	0.000909935
8.36667	1.15616	0.00136	8.36642	1.1985	0.000794771	8.61767	1.18106	0.000891867
8.39948	1.15173	0.00132	8.39948	1.19177	0.000777526	8.65146	1.18505	0.000862943
8.4336	1.16288	0.00124	8.43255	1.20066	0.000771881	8.68661	1.19084	0.000843686
8.46642	1.15875	0.00129	8.46642	1.19676	0.000809772	8.72041	1.18152	0.000900603
8.49948	1.15375	0.00131	8.49948	1.19947	0.000796008	8.75446	1.18284	0.000916849
8.5336	1.15109	0.00129	8.53255	1.19711	0.00089371	8.78961	1.18523	0.00083495
8.56667	1.14951	0.0013	8.56642	1.19965	0.000779112	8.82367	1.18331	0.000891271
8.59948	1.15409	0.00139	8.59948	1.2	0.00080289	8.85746	1.18875	0.000901793
8.6336	1.15792	0.0013	8.63255	1.19486	0.000854583	8.89261	1.1787	0.000830116
8.66667	1.15041	0.00125	8.66642	1.20128	0.000771881	8.92667	1.18256	0.00083495
8.69948	1.14384	0.0013	8.69948	1.19541	0.000784409	8.96046	1.184	0.000871382
8.7336	1.15008	0.00134	8.73255	1.18461	0.000861465	8.99561	1.18574	0.000879227
8.76667	1.14377	0.00127	8.76642	1.19254	0.000783481	9.02967	1.17843	0.000930381
8.79948	1.14606	0.00125	8.79948	1.19332	0.00085238	9.06346	1.18411	0.000866549
8.8336	1.14696	0.0013	8.83255	1.19259	0.000842056	9.09861	1.17484	0.000906291
8.86667	1.15567	0.00131	8.86642	1.19293	0.000773157	9.13267	1.17905	0.000923765
8.89948	1.15131	0.00136	8.89948	1.19305	0.000807298	9.16646	1.17577	0.000916254
8.93255	1.14722	0.0013	8.93255	1.19228	0.000754985	9.20053	1.1753	0.000856921
8.96667	1.14467	0.0013	8.96642	1.18752	0.000800724	9.23567	1.17077	0.000832534
8.99948	1.14887	0.00126	8.99948	1.19115	0.000821061	9.26946	1.16887	0.00080967
9.03255	1.14471	0.00135	9.03255	1.18554	0.000873992	9.30353	1.17089	0.000905994
9.06667	1.1408	0.00129	9.06642	1.18767	0.000843603	9.33867	1.17372	0.000831938
9.09948	1.14321	0.00127	9.09948	1.18871	0.000783481	9.37246	1.1729	0.000833426
9.1336	1.13791	0.00118	9.13255	1.18423	0.000782243	9.40761	1.16903	0.000861456
9.16667	1.14234	0.00131	9.16642	1.19115	0.00078004	9.44167	1.17476	0.000853909
9.19948	1.13878	0.00129	9.19948	1.184	0.00082922	9.47546	1.17224	0.000946665
9.23255	1.14174	0.00131	9.23255	1.17487	0.00082137	9.50953	1.16474	0.000910232
9.26667	1.14839	0.00123	9.26642	1.18999	0.000772229	9.54467	1.17251	0.000864765
9.29975	1.14414	0.00129	9.29948	1.18419	0.00078004	9.57874	1.17325	0.000858148
9.33255	1.14144	0.0013	9.33255	1.18926	0.000742458	9.61253	1.16761	0.000810562
9.36667	1.14655	0.00132	9.36642	1.18168	0.000782243	9.64767	1.17043	0.000959007
9.39975	1.13994	0.00134	9.39948	1.183	0.000833898	9.68174	1.16977	0.000879821
9.43255	1.1414	0.00128	9.43255	1.18005	0.000765	9.71553	1.16479	0.000762976
9.46667	1.13273	0.00128	9.46642	1.18701	0.000808844	9.75067	1.16869	0.000857515
9.49975	1.13566	0.00133	9.49948	1.18225	0.000791329	9.78474	1.16884	0.000900603
9.5336	1.13908	0.00128	9.53255	1.1821	0.000756223	9.81961	1.16122	0.00080335
9.56667	1.14065	0.00128	9.56642	1.17943	0.000801652	9.85367	1.16444	0.000810562
9.59975	1.14129	0.00131	9.59948	1.18156	0.000813252	9.88774	1.16292	0.000908707
9.63255	1.13671	0.00122	9.63255	1.18871	0.000816383	9.92153	1.15728	0.000807252
9.66667	1.13859	0.00138	9.66642	1.18002	0.000812904	9.95667	1.163	0.000879524
9.69975	1.1405	0.0013	9.69948	1.17862	0.000790362	9.99074	1.16038	0.000811751
9.73255	1.13893	0.00133	9.73255	1.18318	0.000772229	10.0245	1.1654	0.000847887
9.76667	1.1298	0.00126	9.76642	1.17808	0.000805712	10.0597	1.16223	0.000857515
9.79975	1.13296	0.00126	9.79948	1.17414	0.00082574	10.0937	1.16223	0.000852719
9.83255	1.13461	0.00132	9.83255	1.17337	0.000809772	10.1275	1.16103	0.000846103
9.86667	1.13784	0.00137	9.86642	1.18082	0.000720536	10.1627	1.16103	0.000847291
9.89975	1.13209	0.00128	9.89948	1.17839	0.00079508	10.1967	1.15507	0.000870192
9.93255	1.13397	0.00135	9.93255	1.17445	0.00078754	10.2305	1.16684	0.00083283
9.96667	1.13945	0.00136	9.96642	1.18338	0.000854892	10.2657	1.15697	0.000829522
9.99975	1.12564	0.00134	9.99948	1.17762	0.000842056	10.2997	1.15836	0.000854503
10.0328	1.13585	0.00138	10.0326	1.18129	0.000883388	10.3338	1.16331	0.000874097
10.0667	1.12793	0.00132	10.0664	1.17092	0.000768441	10.3687	1.1569	0.000851493
10.0998	1.13056	0.00125	10.0995	1.17986	0.000835135	10.4027	1.15442	0.000741301
10.1336	1.13123	0.00132	10.1326	1.17101	0.000839543	10.4376	1.15341	0.000850601
10.1667	1.12729	0.00127	10.1664	1.17306	0.000855202	10.4717	1.15809	0.000878892
10.1997	1.13322	0.00128	10.1995	1.16977	0.000808535	10.5057	1.15794	0.00081387
10.2336	1.12815	0.00139	10.2325	1.17959	0.000823884	10.5406	1.16122	0.000876215
10.2667	1.12834	0.00133	10.2664	1.17472	0.000814489	10.5747	1.16072	0.000837365
10.2997	1.13303	0.0013	10.2995	1.17174	0.000851452	10.6087	1.15357	0.00091566
10.3336	1.13127	0.00134	10.3325	1.17337	0.000836101	10.6436	1.15647	0.000773235
10.3667	1.13262	0.00141	10.3664	1.17136	0.000817002	10.6777	1.15163	0.000973767
10.3997	1.13112	0.00131	10.3995	1.16942	0.000849866	10.7117	1.15612	0.000791899
10.4328	1.12455	0.0013	10.4326	1.17441	0.000820133	10.7458	1.15851	0.000948746
10.4667	1.12999	0.0014	10.4664	1.17302	0.000848938	10.7807	1.15694	0.000853909
10.4998	1.13164	0.00129	10.4995	1.17502	0.000775979	10.8147	1.15445	0.000915325
10.5328	1.1298	0.00134	10.5326	1.17398	0.000728694	10.8488	1.15751	0.000933096
10.5667	1.12628	0.00138	10.5664	1.16726	0.00081793	10.8837	1.15222	0.000869263
10.5998	1.12339	0.00142	10.5995	1.16845	0.000740255	10.9177	1.15798	0.000855136
10.6336	1.12785	0.00123	10.6326	1.16679	0.000799449	10.9526	1.15589	0.000826212
10.6667	1.1232	0.00134	10.6664	1.16435	0.000811976	10.9867	1.15055	0.000811751
10.6997	1.12357	0.00133	10.6995	1.16587	0.000754985	11.0207	1.15125	0.000878296
10.7328	1.12466	0.00128	10.7325	1.16938	0.000758426	11.0548	1.15253	0.000945438
10.7667	1.13033	0.00141	10.7667	1.16385	0.000848628	11.0897	1.15396	0.000905101
10.7997	1.12444	0.00133	10.7995	1.16861	0.000907784	11.1237	1.15798	0.000939118
10.8328	1.1253	0.0014	10.8325	1.1613	0.000846425	11.1578	1.15554	0.000841567
10.8667	1.12958	0.00129	10.8667	1.16316	0.000785684	11.1927	1.15036	0.000875583
10.8997	1.12106	0.0013	10.8995	1.16223	0.000781934	11.2267	1.15114	0.000881606
10.9328	1.12526	0.00134	10.9326	1.16761	0.000900902	11.2608	1.1509	0.000848184
10.9667	1.12477	0.00131	10.9667	1.16378	0.000858024	11.2957	1.15732	0.000881606
10.9998	1.12553	0.00134	10.9995	1.16532	0.000922824	11.3297	1.15237	0.00088945
11.0328	1.11892	0.0013	11.0326	1.163	0.000943819	11.3638	1.14684	0.00090328
11.0667	1.12207	0.00133	11.0667	1.16076	0.000949463	11.3987	1.14808	0.00091867
11.0998	1.12414	0.00137	11.0995	1.16196	0.00101	11.4327	1.15551	0.000852719
11.1328	1.11952	0.00132	11.1326	1.16196	0.000938792	11.4668	1.14878	0.001
11.1667	1.1235	0.00132	11.1656	1.15994	0.00111	11.5017	1.15945	0.000830116
11.1997	1.11629	0.00129	11.1995	1.16459	0.00117	11.5357	1.15361	0.000910232
11.2328	1.12312	0.0013	11.2325	1.15999	0.00124	11.5698	1.15094	0.000906291
11.2667	1.11622	0.00128	11.2667	1.1615	0.00121	11.6047	1.15311	0.000914731
11.2997	1.12699	0.00138	11.2995	1.16292	0.00129	11.6387	1.14387	0.00092198
11.3328	1.12012	0.0014	11.3325	1.16834	0.00143	11.6728	1.15241	0.000867182
11.3667	1.12305	0.00137	11.3667	1.1603	0.00154	11.7077	1.15071	0.000892759
11.3997	1.1167	0.00132	11.3997	1.1601	0.00167	11.7417	1.14422	0.000886736
11.4328	1.12106	0.00141	11.4326	1.15952	0.0017	11.7758	1.14997	0.000892759
11.4667	1.12455	0.00136	11.4667	1.16095	0.00188	11.8107	1.14909	0.000878296
11.4998	1.12245	0.00129	11.4998	1.15194	0.0022	11.8447	1.14166	0.000856623
11.5328	1.12504	0.0014	11.5326	1.15249	0.00227	11.8788	1.1502	0.000947854
11.5667	1.12008	0.00134	11.5667	1.16312	0.00249	11.9137	1.15349	0.001
11.5998	1.1229	0.00133	11.5998	1.15701	0.00272	11.9477	1.15284	0.000863835
11.6328	1.12778	0.00131	11.6326	1.15674	0.003	11.9818	1.14912	0.000928002
11.6667	1.1259	0.00131	11.6667	1.16254	0.00333	12.0167	1.14878	0.00104
11.6997	1.12279	0.00143	11.6997	1.16316	0.00363	12.0507	1.15172	0.00114
11.7328	1.11828	0.00138	11.7325	1.15756	0.00413	12.0848	1.15106	0.0011
11.7667	1.11993	0.00138	11.7667	1.15176	0.00448	12.1197	1.14777	0.00129
11.7997	1.12087	0.00137	11.7997	1.15825	0.00482	12.1537	1.14878	0.00125
11.8328	1.11764	0.00145	11.8325	1.16331	0.00551	12.1878	1.14661	0.00127
11.8667	1.11764	0.00139	11.8656	1.15507	0.0058	12.2227	1.14901	0.00139
11.8997	1.11757	0.00143	11.8997	1.16087	0.0064	12.2567	1.14967	0.00152
11.9336	1.11757	0.00136	11.9326	1.15921	0.0073	12.2916	1.14552	0.00167
11.9667	1.11813	0.00144	11.9656	1.16285	0.00791	12.3257	1.14696	0.00182
11.9998	1.11629	0.0014	11.9998	1.1613	0.00867	12.3597	1.14375	0.00201
12.0328	1.1155	0.00143	12.0326	1.15925	0.00969	12.3938	1.1545	0.00214
12.0667	1.11614	0.00145	12.0656	1.16056	0.01059	12.4287	1.14916	0.00234
12.0998	1.1173	0.00153	12.0998	1.16076	0.01146	12.4627	1.15129	0.00278
12.1328	1.11948	0.00156	12.1328	1.16069	0.01264	12.4968	1.14746	0.00308
12.1667	1.11374	0.00152	12.1656	1.16173	0.0138	12.5317	1.15291	0.00357
12.1997	1.11674	0.0017	12.1997	1.15952	0.01544	12.5657	1.16181	0.00418
12.2328	1.117	0.0017	12.2325	1.15864	0.01685	12.5998	1.15172	0.00486
12.2667	1.1131	0.00172	12.2656	1.15302	0.01851	12.6347	1.15551	0.00582
12.2997	1.11014	0.00179	12.2997	1.16292	0.02037	12.6687	1.15445	0.00682
12.3328	1.12068	0.0019	12.3328	1.15902	0.02252	12.7028	1.1589	0.00806
12.3667	1.11393	0.00198	12.3656	1.15763	0.0248	12.7377	1.1593	0.00959
12.3997	1.11254	0.00219	12.3997	1.16281	0.02714	12.7717	1.1683	0.01175
12.4328	1.11787	0.00232	12.4328	1.15899	0.0298	12.8058	1.16807	0.0143
12.4667	1.11486	0.00252	12.4656	1.15562	0.0324	12.8407	1.16265	0.01747
12.4998	1.11719	0.00278	12.4998	1.16135	0.03572	12.8747	1.1688	0.02191
12.5328	1.12237	0.00306	12.5326	1.16204	0.03849	12.9088	1.17035	0.02679
12.5667	1.11997	0.00353	12.5656	1.15956	0.042	12.9437	1.16463	0.03345
12.5998	1.12917	0.00402	12.5998	1.1589	0.04555	12.9777	1.16671	0.04021
12.6328	1.13277	0.00473	12.6328	1.16331	0.04953	13.0118	1.16479	0.04861
12.6667	1.13026	0.00568	12.6656	1.15825	0.05348	13.0467	1.15427	0.05859
12.6997	1.13645	0.00671	12.6997	1.15589	0.05815	13.0807	1.15721	0.06966
12.7328	1.13911	0.0082	12.7328	1.16389	0.06342	13.1148	1.15326	0.08129
12.7667	1.13348	0.00983	12.7656	1.15782	0.06874	13.1497	1.14627	0.09542
12.7997	1.14219	0.01216	12.7997	1.16234	0.07406	13.1837	1.13463	0.10921
12.8328	1.14069	0.01513	12.8328	1.16428	0.08008	13.2178	1.12778	0.125
12.8667	1.14339	0.01935	12.8656	1.16041	0.08593	13.2527	1.11649	0.14176
12.8997	1.1524	0.0246	12.8997	1.15357	0.09214	13.2867	1.10941	0.15832
12.9328	1.14024	0.03092	12.9328	1.1586	0.09894	13.3208	1.09901	0.17452
12.9667	1.1354	0.0381	12.9659	1.15628	0.1072	13.3557	1.09588	0.19275
12.9998	1.13412	0.04702	12.9998	1.15419	0.11477	13.3897	1.08676	0.21169
13.0328	1.1292	0.05742	13.0328	1.16292	0.12234	13.4238	1.07782	0.22981
13.0667	1.12106	0.0683	13.0656	1.15106	0.13133	13.4587	1.06402	0.24732
13.0998	1.11145	0.08149	13.0998	1.15028	0.14186	13.4927	1.05192	0.26535
13.1328	1.10942	0.0947	13.1328	1.15249	0.1499	13.5268	1.04863	0.28583
13.1667	1.0976	0.10997	13.1656	1.14742	0.16033	13.5617	1.03774	0.30105
13.1997	1.09737	0.12535	13.1997	1.14583	0.16971	13.5957	1.02888	0.31895
13.2328	1.08074	0.14229	13.2328	1.14402	0.18129	13.6298	1.0203	0.33473
13.2667	1.06558	0.15803	13.2656	1.14823	0.19144	13.6647	1.01221	0.35279
13.2997	1.06851	0.17656	13.2997	1.1354	0.20275	13.6987	1.00471	0.36497
13.3328	1.0464	0.19281	13.3328	1.1388	0.21406	13.7328	1.00042	0.38188
13.3669	1.0381	0.21087	13.3667	1.13474	0.22709	13.7679	0.99056	0.39697
13.3997	1.03262	0.22724	13.3997	1.12736	0.24022	13.8017	0.98202	0.41317
13.4328	1.02042	0.2465	13.4328	1.12098	0.25023	13.8358	0.9783	0.42295
13.4669	1.00965	0.26553	13.4659	1.11344	0.26559	13.8709	0.97286	0.43411
13.4998	1.00706	0.28078	13.4998	1.11111	0.27722	13.9047	0.9669	0.4498
13.5328	0.99339	0.29914	13.5328	1.11251	0.29059	13.9388	0.9698	0.46029
13.5669	0.98164	0.31544	13.5659	1.10435	0.30236	13.9739	0.95438	0.47489
13.5998	0.97947	0.3293	13.5998	1.10261	0.31577	14.0077	0.95727	0.48656
13.6328	0.96828	0.34661	13.6328	1.10234	0.33026	14.0418	0.9485	0.4969
13.6669	0.9586	0.35945	13.6659	1.08803	0.34212	14.0769	0.94781	0.50924
13.6997	0.95935	0.37199	13.6997	1.08505	0.35629	14.1107	0.94497	0.51921
13.7328	0.95274	0.38504	13.7328	1.07914	0.36691	14.1448	0.93686	0.52825
13.7669	0.94347	0.39754	13.7659	1.06944	0.37901	14.1799	0.94444	0.53776
13.7997	0.93742	0.41208	13.7997	1.06298	0.38965	14.2137	0.94146	0.5469
13.8328	0.93341	0.42407	13.8328	1.06375	0.40172	14.2478	0.93152	0.55836
13.8669	0.9247	0.43711	13.8659	1.05142	0.41498	14.2829	0.93002	0.5636
13.8997	0.92113	0.44719	13.8997	1.04702	0.42727	14.3167	0.92947	0.57219
13.9328	0.9205	0.46055	13.9328	1.04091	0.43698	14.3508	0.92971	0.58278
13.9669	0.92027	0.47177	13.9659	1.03665	0.44796	14.3859	0.92692	0.58512
13.9998	0.90691	0.47981	13.9998	1.02632	0.45766	14.4197	0.9268	0.59669
14.0328	0.90728	0.48867	14.0328	1.03212	0.46683	14.4538	0.9214	0.60189
14.0669	0.90184	0.50348	14.0659	1.01863	0.47684	14.4889	0.92248	0.60825
14.1	0.90282	0.51301	14.0998	1.02057	0.49006	14.523	0.92255	0.61386
14.1328	0.89591	0.51717	14.1328	1.01821	0.49888	14.5568	0.91807	0.62509
14.1659	0.89891	0.52866	14.1659	1.00688	0.50947	14.5909	0.92221	0.62542
14.1997	0.8961	0.53734	14.1997	1.00425	0.51917	14.6257	0.92062	0.63389
14.2328	0.89133	0.54341	14.2328	1.00564	0.52544	14.6598	0.91718	0.63772
14.2659	0.88851	0.55317	14.2659	0.99849	0.53658	14.6939	0.92054	0.64479
14.3	0.89279	0.56165	14.2997	0.9884	0.54771	14.729	0.92314	0.64445
14.3328	0.89084	0.56913	14.3328	0.9819	0.55262	14.7628	0.92406	0.65394
14.3669	0.89587	0.57515	14.3659	0.99164	0.5624	14.7979	0.92217	0.65271
14.4	0.8836	0.57928	14.3997	0.98847	0.56932	14.832	0.91377	0.65996
14.4328	0.889	0.5871	14.4328	0.9809	0.57485	14.8658	0.91757	0.66297
14.4669	0.88716	0.59358	14.4659	0.97691	0.5846	14.9009	0.91822	0.66959
14.5	0.88536	0.6014	14.4998	0.97587	0.59271	14.935	0.91842	0.673
14.5328	0.88574	0.60562	14.5328	0.97185	0.59924	14.9688	0.91613	0.67398
14.5669	0.88498	0.61095	14.5659	0.96593	0.61132	15.0039	0.9219	0.679
14.6	0.88878	0.62359	14.5998	0.96845	0.6151	15.038	0.92429	0.68847
14.6328	0.88735	0.62117	14.6328	0.96366	0.62016	15.0718	0.92124	0.68632
14.6659	0.88341	0.62456	14.6659	0.96633	0.62755	15.1059	0.92645	0.69
14.7	0.88333	0.63048	14.6997	0.95394	0.62933	15.141	0.92878	0.69516
14.7328	0.89043	0.63726	14.7328	0.95905	0.63784	15.1748	0.92615	0.70101
14.7659	0.88776	0.6408	14.7659	0.95646	0.64383	15.2089	0.92645	0.69863
14.8	0.88765	0.64665	14.7997	0.95518	0.64959	15.244	0.9231	0.70164
14.8331	0.89073	0.64645	14.8328	0.95159	0.65299	15.2781	0.92711	0.70554
14.8659	0.88968	0.64952	14.8659	0.95705	0.66042	15.3119	0.92715	0.70684
14.9	0.88923	0.6535	14.8997	0.95136	0.66641	15.347	0.92789	0.70743
14.9331	0.88697	0.6568	14.9328	0.94834	0.66992	15.3811	0.92812	0.71093
14.9669	0.8878	0.65978	14.9659	0.9449	0.67128	15.4159	0.93604	0.72074
15	0.89212	0.66583	14.9998	0.95109	0.67693	15.45	0.93125	0.71862
15.0331	0.89358	0.66705	15.0328	0.94962	0.68063	15.4841	0.93493	0.7152
15.0659	0.88896	0.6704	15.0659	0.94865	0.68764	15.5179	0.93674	0.7178
15.1	0.89332	0.66919	15.0998	0.94625	0.69061	15.553	0.93763	0.71962
15.1331	0.8976	0.67469	15.1328	0.94827	0.69993	15.5871	0.93361	0.7206
15.1669	0.89429	0.67643	15.1659	0.94583	0.69877	15.6219	0.93829	0.73018
15.2	0.89535	0.67428	15.1997	0.9468	0.70163	15.656	0.93887	0.72673
15.2331	0.8982	0.68304	15.2328	0.94212	0.70647	15.6901	0.94266	0.7306
15.2659	0.90236	0.68692	15.2659	0.94869	0.70782	15.7239	0.93945	0.72922
15.3	0.90289	0.68706	15.2997	0.94243	0.71296	15.759	0.94351	0.73022
15.3331	0.90616	0.68871	15.3328	0.94506	0.71501	15.7931	0.94451	0.73587
15.3669	0.90049	0.68789	15.3659	0.94247	0.72216	15.8279	0.94227	0.73658
15.4	0.90342	0.69858	15.3997	0.94451	0.72197	15.862	0.9483	0.73673
15.4331	0.90676	0.69463	15.4328	0.94556	0.72406	15.8961	0.94823	0.73609
15.4659	0.90116	0.69575	15.4659	0.94749	0.72955	15.9299	0.9524	0.73989
15.5	0.90946	0.69946	15.4998	0.94374	0.73144	15.965	0.95255	0.7423
15.5331	0.91562	0.69938	15.5328	0.94455	0.73167	15.9991	0.95264	0.74137
15.5669	0.91036	0.7024	15.5659	0.95074	0.73341	16.0339	0.95565	0.74075
15.6	0.91791	0.7054	15.5998	0.9514	0.73751	16.068	0.95491	0.74647
15.6331	0.91614	0.70879	15.6328	0.95012	0.74076	16.1021	0.96005	0.74606
15.6659	0.91637	0.70631	15.6659	0.94355	0.74199	16.1359	0.95356	0.74529
15.7	0.91569	0.70734	15.6997	0.949	0.74095	16.171	0.95569	0.74639
15.7331	0.91625	0.71184	15.7328	0.94563	0.749	16.2051	0.95507	0.75123
15.7659	0.91854	0.71274	15.7659	0.9519	0.74872	16.2389	0.95983	0.75334
15.8	0.91843	0.71708	15.7997	0.95008	0.75034	16.274	0.9613	0.75446
15.8331	0.9167	0.7185	15.8328	0.95063	0.75653	16.3081	0.96659	0.75521
15.8669	0.92248	0.71915	15.8659	0.94993	0.75932	16.3429	0.96311	0.75777
15.9	0.92616	0.71857	15.8997	0.95379	0.75599	16.377	0.96091	0.75584
15.9331	0.92481	0.72296	15.9328	0.95229	0.75696	16.4111	0.96957	0.75826
15.9662	0.92444	0.71954	15.9659	0.95674	0.75912	16.4451	0.96412	0.75799
16	0.92804	0.72171	15.9998	0.95535	0.76167	16.48	0.96871	0.75855
16.0331	0.93067	0.72036	16.0328	0.95376	0.7667	16.5141	0.97413	0.76112
16.0659	0.93033	0.72451	16.0659	0.95229	0.76141	16.5479	0.96926	0.76019
16.1	0.9345	0.72733	16.0998	0.95998	0.7706	16.583	0.96833	0.75977
16.1331	0.92812	0.72428	16.1328	0.95863	0.7686	16.6171	0.96628	0.75996
16.1661	0.9351	0.73036	16.1659	0.96153	0.77022	16.6511	0.97614	0.76376
16.2	0.93727	0.72767	16.1998	0.95685	0.76995	16.686	0.96868	0.76547
16.2331	0.93303	0.73088	16.2328	0.96214	0.77103	16.7201	0.97208	0.76338
16.2661	0.93281	0.73106	16.2659	0.96214	0.77574	16.7541	0.97224	0.76361
16.3	0.93679	0.73079	16.2997	0.96168	0.77281	16.789	0.98233	0.76233
16.3331	0.94538	0.73719	16.3328	0.9698	0.7798	16.8231	0.97993	0.76621
16.3662	0.94178	0.73334	16.3659	0.96474	0.77779	16.8571	0.97696	0.76342
16.4	0.94328	0.73636	16.3998	0.96911	0.78495	16.892	0.98075	0.77005
16.4331	0.94505	0.73497	16.4328	0.96203	0.78452	16.9261	0.98	0.77357
16.4661	0.94748	0.74152	16.4659	0.96744	0.78232	16.9601	0.9763	0.77056
16.5	0.94745	0.73882	16.5	0.96871	0.78959	16.995	0.97962	0.77454
16.5331	0.94396	0.73705	16.5328	0.97142	0.79013	17.0291	0.98754	0.77071
16.5662	0.95236	0.73743	16.5659	0.96752	0.7841	17.0631	0.98546	0.77279
16.6	0.94692	0.74297	16.5998	0.97216	0.78924	17.098	0.98329	0.77562
16.6331	0.95191	0.74429	16.6328	0.97464	0.79554	17.1321	0.97892	0.77487
16.6661	0.95188	0.74159	16.6659	0.97142	0.7904	17.1661	0.98859	0.77852
16.7	0.95398	0.74699	16.7	0.96992	0.7911	17.201	0.98488	0.77889
16.7331	0.95773	0.75003	16.7328	0.97131	0.79102	17.2351	0.98395	0.77918
16.7661	0.95274	0.74446	16.7659	0.97425	0.79937	17.2691	0.98697	0.78349
16.8	0.95653	0.75097	16.8	0.98117	0.79644	17.304	0.98747	0.78528
16.8331	0.96107	0.75097	16.8328	0.97912	0.7996	17.3381	0.98643	0.78558
16.8662	0.95953	0.75093	16.8659	0.9785	0.79686	17.3721	0.99203	0.78413
16.9	0.95713	0.75042	16.9	0.98113	0.80486	17.407	0.99192	0.78427
16.9331	0.96483	0.75059	16.9328	0.98113	0.7988	17.4411	0.99536	0.78421
16.9661	0.96164	0.75398	16.9659	0.97966	0.80246	17.4751	0.99354	0.78692
17	0.96396	0.7571	16.999	0.9809	0.80076	17.51	0.99539	0.79078
17.0331	0.96787	0.75439	17.0331	0.98009	0.80413	17.5441	0.98875	0.78773
17.0662	0.96588	0.76031	17.0659	0.98055	0.80398	17.5781	0.9966	0.79086
17.1	0.9723	0.75505	17.1	0.98515	0.80788	17.613	0.99512	0.79796
17.1331	0.97042	0.75706	17.1328	0.98674	0.81027	17.6471	0.99319	0.79301
17.1661	0.96486	0.76284	17.1659	0.9899	0.81278	17.6811	0.99389	0.78758
17.2	0.97286	0.75547	17.2	0.98785	0.81121	17.716	1.00054	0.79807
17.2331	0.96768	0.75713	17.2331	0.98518	0.81217	17.7501	0.99826	0.79674
17.2661	0.97158	0.759	17.2659	0.99215	0.81344	17.7841	0.9925	0.79707
17.3	0.97372	0.75845	17.3	0.98697	0.81743	17.819	0.99385	0.79826
17.3331	0.97733	0.76022	17.3331	0.99029	0.81824	17.8531	0.99918	0.80416
17.3662	0.97327	0.76537	17.3659	0.98801	0.81871	17.8871	1.00626	0.80279
17.4	0.97279	0.75966	17.399	0.99552	0.81913	17.922	0.99726	0.80268
17.4331	0.97752	0.76101	17.4331	0.9925	0.8177	17.9561	0.99849	0.80551
17.4661	0.98164	0.76735	17.4659	0.99288	0.82319	17.9901	1.00092	0.80235
17.5	0.97995	0.76887	17.499	0.99616	0.82455	18.025	1.00205	0.80651
17.5331	0.97939	0.76261	17.5331	0.99741	0.82439	18.0591	0.99992	0.80327
17.5662	0.97838	0.76603	17.5659	1.00061	0.82118	18.0931	0.99868	0.80837
17.6	0.97939	0.76707	17.599	0.99686	0.8269	18.128	0.9981	0.81094
17.6331	0.97954	0.76914	17.6331	0.99883	0.82802	18.1621	1.00456	0.80677
17.6661	0.98303	0.76745	17.6659	1.00139	0.82771	18.1961	1.00401	0.81391
17.7	0.97669	0.77112	17.699	1.00088	0.83139	18.231	1.00657	0.81484
17.7331	0.97973	0.77181	17.7331	0.99505	0.82713	18.2651	1.00495	0.81409
17.7661	0.98844	0.77375	17.7659	0.99647	0.83332	18.2991	1.00332	0.8161
17.8	0.98476	0.77693	17.799	1.0022	0.83412	18.334	1.00042	0.81945
17.8331	0.98645	0.77919	17.8331	1.00026	0.83115	18.3681	1.00352	0.81819
17.8662	0.98604	0.77108	17.8659	0.99949	0.83931	18.4021	1.00057	0.82186
17.9	0.98596	0.78373	17.899	1.0048	0.84071	18.437	1.0048	0.81762
17.9331	0.98761	0.77967	17.9331	1.00363	0.83304	18.4711	0.99992	0.81654
17.9661	0.98896	0.78441	17.9661	1.00529	0.84109	18.5051	1.00182	0.82693
18	0.98675	0.77836	17.999	1.00275	0.84078	18.54	1.00749	0.82833
18.0331	0.98709	0.77908	18.0331	0.99741	0.83866	18.5741	1.00154	0.82771
18.0662	0.98949	0.77939	18.0662	1.00262	0.84449	18.6081	1.00344	0.82901
18.1	0.99302	0.78258	18.099	1.00738	0.84263	18.643	1.00436	0.83008
18.1331	0.98637	0.78179	18.1331	1.00591	0.84449	18.6771	1.00313	0.83562
18.1661	0.9914	0.78296	18.1661	1.00715	0.84874	18.7111	1.0078	0.83224
18.2	0.98585	0.78694	18.199	1.01364	0.84951	18.746	1.00685	0.83328
18.2331	0.98949	0.78757	18.2331	1.01071	0.85427	18.7801	1.00715	0.84119
18.2661	0.99197	0.79491	18.2661	1.0068	0.85118	18.8141	1.00994	0.83901
18.3	0.99309	0.79026	18.299	1.00866	0.84878	18.849	1.00665	0.83888
18.3331	0.99092	0.78673	18.3331	1.00715	0.84971	18.8831	1.00154	0.84454
18.3662	0.99377	0.79407	18.3662	1.00178	0.85574	18.9171	1.01338	0.84405
18.4	0.99227	0.79473	18.399	1.01093	0.85795	18.952	1.00731	0.84387
18.4331	0.99538	0.79193	18.4331	1.0177	0.85513	18.9861	1.00765	0.83985
18.4661	0.99561	0.79414	18.4661	1.01199	0.85775	19.0201	1.00692	0.8441
18.5	0.99606	0.79366	18.499	1.01368	0.86494	19.055	1.00414	0.85008
18.5331	0.997	0.79968	18.5331	1.01434	0.86254	19.0891	1.00599	0.84848
18.5662	0.99839	0.79931	18.5662	1.01133	0.86355	19.1231	1.00475	0.85425
18.6	0.99613	0.79837	18.599	1.01635	0.86595	19.158	1.0068	0.85213
18.6331	0.99414	0.80128	18.6331	1.01736	0.86564	19.1921	1.00769	0.8535
18.6661	0.99576	0.80568	18.6661	1.01531	0.87016	19.2261	1.00742	0.8548
18.7	0.99891	0.80442	18.699	1.01422	0.86417	19.261	1.00919	0.8544
18.7331	0.99561	0.80044	18.7331	1.01562	0.86765	19.2951	1.00881	0.85881
18.7661	0.99632	0.80523	18.7661	1.01298	0.87094	19.3291	1.00943	0.85658
18.8	0.99392	0.81347	18.799	1.01863	0.87105	19.364	1.00959	0.85822
18.8331	0.99617	0.81135	18.8331	1.01569	0.86677	19.3981	1.00858	0.86183
18.8662	0.99418	0.80889	18.8662	1.02103	0.86986	19.4321	1.00275	0.86205
18.9	1.00034	0.81235	18.899	1.01748	0.87728	19.467	1.01179	0.87064
18.9331	1.00308	0.81315	18.9331	1.00932	0.87612	19.5011	1.0044	0.86807
18.9661	0.99801	0.81731	18.9661	1.01307	0.87396	19.5351	1.00306	0.87387
19	0.99959	0.81336	18.9992	1.01933	0.87929	19.57	1.00738	0.87131
19.0331	1.00214	0.81413	19.0331	1.02312	0.8798	19.6041	1.01055	0.87231
19.0662	1.00582	0.81755	19.0662	1.02188	0.87654	19.6381	1.00824	0.87729
19.1	1.00593	0.81682	19.0992	1.01503	0.88064	19.673	1.00398	0.87313
19.1331	1.00034	0.81977	19.1331	1.02173	0.88463	19.7071	1.00885	0.88436
19.1661	1.0015	0.81436	19.1661	1.01988	0.89085	19.7411	1.00978	0.87774
19.2003	1.00957	0.82811	19.1992	1.02191	0.8871	19.7763	1.00889	0.8812
19.2331	1.00447	0.82725	19.2331	1.01717	0.89038	19.8101	1.01203	0.88265
19.2661	1.00176	0.8278	19.2661	1.01882	0.88934	19.8441	1.0078	0.8832
19.3003	1.00863	0.82441	19.2992	1.02107	0.89174	19.8793	1.01704	0.88212
19.3331	1.00458	0.83237	19.3331	1.0242	0.89726	19.9131	1.00584	0.88443
19.3662	1.00409	0.83326	19.3662	1.02076	0.88915	19.9471	1.00994	0.88793
19.4003	1.00702	0.8303	19.3992	1.02563	0.88818	19.9823	1.0138	0.88796
19.4331	1.00751	0.83715	19.4331	1.01736	0.89367	20.0161	1.01326	0.89279
19.4661	1.01089	0.83669	19.4661	1.02872	0.89316	20.0501	1.00522	0.89111
19.5003	1.0119	0.83199	19.4992	1.02393	0.8968	20.0853	1.0087	0.89629
19.5331	1.00503	0.83597	19.5331	1.0227	0.89882	20.1191	1.01024	0.89733
19.5662	1.00507	0.8341	19.5662	1.01964	0.89773	20.1531	1.01124	0.89875
19.6003	1.00916	0.83278	19.5992	1.02617	0.90431	20.1883	1.00475	0.90076
19.6333	1.00432	0.83507	19.6331	1.02176	0.90052	20.2223	1.00661	0.89748
19.6661	1.00345	0.84528	19.6661	1.01778	0.90098	20.2561	1.00456	0.90019
19.7003	1.0006	0.84275	19.6992	1.02049	0.9048	20.2913	1.01534	0.90476
19.7331	1.00473	0.84629	19.7331	1.01531	0.90496	20.3251	1.00464	0.90298
19.7661	1.00897	0.84943	19.7661	1.02393	0.90879	20.3591	1.00522	0.90678
19.8003	1.00931	0.84171	19.7992	1.0227	0.90937	20.3943	1.01059	0.90402
19.8333	1.00815	0.84785	19.8331	1.01964	0.91038	20.4283	1.00398	0.91369
19.8662	1.01122	0.84767	19.8662	1.02617	0.91436	20.4621	1.00919	0.91314
19.9003	1.01269	0.84498	19.8992	1.02393	0.91648	20.4973	1.00464	0.91101
19.9331	1.00563	0.84584	19.9331	1.0227	0.91544	20.5311	1.00967	0.91726
19.9661	1.00664	0.84764	19.9661	1.01964	0.91637	20.5651	1.00676	0.92157
20.0003	1.00953	0.85141	19.9992	1.02617	0.92279	20.6003	1.00615	0.91075
20.0331	1.00848	0.85373	20.0331	1.01964	0.9246	20.6341	1.007	0.91967
20.0662	1.00529	0.85038	20.0662	1.02393	0.92506	20.6681	1.00824	0.91931
20.1003	1.00627	0.85646	20.0992	1.0227	0.92429	20.7033	1.01481	0.91808
20.1333	1.00176	0.85826	20.1331	1.02393	0.9326	20.7373	1.01446	0.92425
20.1661	1.00875	0.86169	20.1661	1.02393	0.92376	20.7711	1.00688	0.92183
20.1992	1.00357	0.85768	20.1992	1.0227	0.93493	20.8052	1.01442	0.92448
20.2333	1.01096	0.86616	20.2331	1.01964	0.92793	20.8403	1.00731	0.92295
20.2661	1.00405	0.86585	20.2661	1.02617	0.93489	20.8741	1.00522	0.92584
20.3003	1.01396	0.86318	20.2992	1.02393	0.93114	20.9093	1.00908	0.93165
20.3333	1.00315	0.86744	20.3331	1.0227	0.93848	20.9433	1.01093	0.92844
20.3662	1.0077	0.8664	20.3662	1.01964	0.94501	20.9771	1.00877	0.93109
20.4003	1.00751	0.86997	20.3992	1.02617	0.94162	21.0123	1.0051	0.92781
20.4333	1.01273	0.86592	20.4331	1.01964	0.94545	21.0463	1.00541	0.93673
20.4661	1.00435	0.87204	20.4661	1.02393	0.94702	21.0801	1.01005	0.93716
20.5003	1.00507	0.86955	20.4992	1.0227	0.94668	21.1153	1.00715	0.93682
20.5333	1.00724	0.8717	20.5331	1.02393	0.94417	21.1493	1.00928	0.93339
20.5662	1.00443	0.87647	20.5662	1.0227	0.94865	21.1831	1.00796	0.93856
20.5992	1.01336	0.8735	20.5992	1.01964	0.95264	21.2172	1.01547	0.94287
20.6333	1.01145	0.87737	20.6331	1.02617	0.9553	21.2523	1.00842	0.93853
20.6664	1.01348	0.87959	20.6661	1.02393	0.95769	21.2864	1.0068	0.94339
20.7003	1.00773	0.88281	20.6992	1.0227	0.95608	21.3213	1.00464	0.94771
20.7333	1.00642	0.8815	20.7331	1.01964	0.95689	21.3553	1.01234	0.94381
20.7661	1.00946	0.88171	20.7661	1.02617	0.95526	21.3891	1.01326	0.94726
20.7992	1.00766	0.88385	20.7992	1.01964	0.95588	21.4232	1.0015	0.94864
20.8333	1.00927	0.88229	20.8331	1.02393	0.95774	21.4583	1.01175	0.94894
20.8664	1.01273	0.88669	20.8662	1.02393	0.96245	21.4924	1.01203	0.9577
20.9003	1.01186	0.88108	20.8992	1.0227	0.96002	21.5273	1.00963	0.95191
20.9333	1.01325	0.88894	20.9331	1.01964	0.96829	21.5613	1.00749	0.95138
20.9664	1.01321	0.88835	20.9661	1.02617	0.9587	21.5954	1.0167	0.95611
21.0003	1.00176	0.88451	20.9992	1.02393	0.96737	21.6303	1.0121	0.95492
21.0333	1.00905	0.89057	21.0331	1.0227	0.97456	21.6643	1.00784	0.9642
21.0664	1.01032	0.89397	21.0662	1.01964	0.9698	21.6984	1.01395	0.95767
21.1003	1.00785	0.89743	21.0992	1.02617	0.9669	21.7333	1.01071	0.96149
21.1333	1.00916	0.89002	21.1331	1.01964	0.97417	21.7673	1.00615	0.9595
21.1664	1.01051	0.89479	21.1661	1.02393	0.97761	21.8014	1.00685	0.96008
21.2003	1.00664	0.89071	21.1992	1.0227	0.97405	21.8363	1.01044	0.97013
21.2333	1.01351	0.89507	21.2331	1.01964	0.97951	21.8703	1.01322	0.96518
21.2664	1.00687	0.89379	21.2661	1.02617	0.98298	21.9044	1.01029	0.96715
21.2992	1.01381	0.89926	21.2992	1.02393	0.98573	21.9382	1.00904	0.95964
21.3333	1.01426	0.90386	21.3331	1.0227	0.9766	21.9733	1.01512	0.96849
21.3664	1.00743	0.90234	21.3662	1.01964	0.97731	22.0074	1.01221	0.97373
21.4003	1.00672	0.90161	21.3992	1.02617	0.98244	22.0423	1.00901	0.96997
21.4333	1.00574	0.90183	21.4331	1.02393	0.99018	22.0763	1.01194	0.97459
21.4664	1.01284	0.903	21.4661	1.0227	0.98701	22.1104	1.01036	0.96581
21.5003	1.00927	0.90421	21.4992	1.01964	0.99265	22.1453	1.01481	0.97336
21.5333	1.01036	0.90725	21.5331	1.02617	0.99385	22.1793	1.01481	0.97567
21.5664	1.01434	0.90622	21.5662	1.02393	0.99969	22.2134	1.01071	0.97934
21.6003	1.01299	0.9065	21.5992	1.02393	0.99338	22.2483	1.01593	0.98235
21.6333	1.00638	0.91075	21.6331	1.0227	1.0029	22.2823	1.01721	0.97789
21.6664	1.00908	0.90383	21.6661	1.01964	0.99254	22.3164	1.01732	0.97949
21.7003	1.01348	0.90535	21.6992	1.02393	0.99076	22.3513	1.0119	0.97879
21.7333	1.01115	0.91114	21.7331	1.0227	0.99726	22.3853	1.01578	0.98604
21.7664	1.01655	0.91183	21.7661	1.01964	0.99203	22.4194	1.01937	0.98566
21.8003	1.01314	0.91588	21.7992	1.02617	0.99083	22.4543	1.01612	0.9861
21.8333	1.01336	0.90923	21.8331	1.02393	0.99729	22.4883	1.0138	0.98198
21.8664	1.00777	0.91705	21.8662	1.0227	0.99713	22.5224	1.02273	0.98688
21.9003	1.01036	0.91387	21.8992	1.01964	1.00348	22.5573	1.02207	0.98422
21.9333	1.01667	0.91473	21.9331	1.02617	1.00139	22.5913	1.01469	0.98566
21.9664	1.00946	0.91893	21.9661	1.01964	1.0017	22.6254	1.01434	0.98871
22.0003	1.01216	0.92498	21.9992	1.02393	1.00405	22.6603	1.02018	0.99221
22.0333	1.01276	0.92222	22.0331	1.0227	1.00197	22.6943	1.016	0.99499
22.0664	1.01595	0.92284	22.0662	1.02617	1.00251	22.7284	1.01329	0.99566
22.1003	1.00897	0.92547	22.0992	1.02393	1.00784	22.7633	1.02343	0.99355
22.1333	1.01235	0.92925	22.1333	1.0227	1.015	22.7973	1.01821	0.98964
22.1664	1.0152	0.92474	22.1661	1.01964	1.008	22.8314	1.0179	0.99157
22.2003	1.01505	0.92014	22.1992	1.02617	1.00815	22.8663	1.01268	0.9931
22.2333	1.011	0.92859	22.2333	1.01964	1.01929	22.9003	1.01547	0.99243
22.2664	1.01633	0.92675	22.2661	1.02393	1.01264	22.9344	1.02401	1.00388
22.3003	1.0146	0.92568	22.2992	1.02617	1.01241	22.9693	1.01798	0.99061
22.3333	1.01622	0.93031	22.3333	1.02393	1.00897	23.0033	1.01759	0.99459
22.3664	1.02312	0.93447	22.3662	1.0227	1.01933	23.0374	1.01755	0.99213
22.4003	1.02237	0.92952	22.3992	1.01964	1.01906	23.0723	1.01917	0.99254
22.4333	1.0128	0.93167	22.4333	1.02617	1.01952	23.1063	1.02006	1.00157
22.4664	1.0146	0.93045	22.4661	1.01964	1.01844	23.1404	1.01906	1.0006
22.5003	1.01603	0.92772	22.4992	1.02393	1.02358	23.1753	1.02366	0.99786
22.5333	1.01592	0.93963	22.5333	1.0227	1.02509	23.2093	1.02072	0.99738
22.5664	1.01205	0.93374	22.5662	1.01964	1.00348	23.2434	1.02347	1.0086
22.6003	1.01854	0.93585	22.5992	1.02617	1.00139	23.2783	1.02412	1.00173
22.6333	1.01321	0.93354	22.6333	1.01964	1.0017	23.3123	1.01651	1.00414
22.6664	1.02113	0.93749	22.6661	1.02393	1.00405	23.3464	1.02436	1.00117
22.7003	1.01618	0.93659	22.6992	1.0227	1.00197	23.3813	1.01956	1.00707
22.7333	1.01047	0.93876	22.7333	1.02617	1.00251	23.4153	1.022	1.00277
22.7664	1.02271	0.93869	22.7661	1.02393	1.00784	23.4494	1.0143	1.00183
22.8003	1.01715	0.94327	22.7992	1.0227	1.015	23.4843	--	--
22.8333	1.01659	0.94721	22.8333	1.01964	1.008	23.5183	--	--
22.8664	1.0152	0.94479	22.8662	1.02617	1.00815	23.5524	--	--
22.9003	1.01659	0.93707	22.8992	1.01964	1.01929	23.5873	--	--
22.9333	1.011	0.94718	22.9333	1.02393	1.01264	23.6213	--	--
22.9664	1.01607	0.94368	22.9661	1.02617	1.01241	23.6554	--	--
23.0003	1.01603	0.94105	22.9992	1.02393	1.00897	23.6903	--	--
23.0333	1.01667	0.94215	23.0323	1.0227	1.01933	23.7243	--	--
23.0664	1.01543	0.94327	23.0664	1.01964	1.00348	23.7584	--	--
23.1003	1.01734	0.94752	23.0992	1.02617	1.00139	23.7933	--	--
23.1333	1.01062	0.94022	23.1323	1.01964	1.0017	23.8273	--	--
23.1664	1.02203	0.95348	23.1664	1.02393	1.00405	23.8614	--	--
23.2003	1.01776	0.94942	23.1992	1.0227	1.00197	23.8963	--	--
23.2333	1.02128	0.95071	23.2323	1.02617	1.00251	23.9303	--	--
23.2664	1.01242	0.95078	23.2664	1.02393	1.00784	23.9644	--	--
23.3003	1.02001	0.94725	23.2992	1.01964	1.00348	23.9993	--	--
23.3333	1.01993	0.95143	23.3323	1.02617	1.00139	24.0333	--	--
23.3664	1.01396	0.95473	23.3664	1.01964	1.0017	24.0674	--	--
23.4003	1.01614	0.95728	23.3992	1.02393	1.00405	24.1023	--	--
23.4333	1.02237	0.9611	23.4323	1.0227	1.00197	24.1363	--	--
23.4664	1.01794	0.95906	23.4664	1.02617	1.00251	24.1704	--	--
23.5003	1.01573	0.95579	23.4992	1.02393	1.00784	24.2053	--	--
23.5333	1.01141	0.9612	23.5333	1.0227	1.015	24.2393	--	--
23.5664	1.0247	0.95725	23.5664	1.01964	1.008	24.2734	--	--
23.6003	1.02417	0.96449	23.5992	1.01964	1.00348	24.3083	--	--
23.6333	1.022	0.96241	23.6323	1.02617	1.00139	24.3423	--	--
23.6664	1.02275	0.96127	23.6664	1.01964	1.0017	24.3764	--	--
23.7003	1.02207	0.95836	23.6992	1.02393	1.00405	24.4113	--	--
23.7333	1.02065	0.96373	23.7333	1.0227	1.00197	24.4453	--	--
23.7664	1.01719	0.9559	23.7664
23.8003	1.01715	0.96498	23.7995
23.8333	1.02372	0.96528	23.8333
23.8664	1.02462	0.96715	23.8664
23.9005	1.01854	0.96238	23.8992
23.9333	1.02271	0.9675	23.9323
23.9664	1.02432	0.96715	23.9664
24.0003	1.02601	0.9684	23.9995	--	--	24.0003	--	--
24.0333	1.02091	0.96663	24.0323	--	--	24.0333	--	--
24.0664	1.01727	0.96726	24.0664	--	--	24.0664	--	--
24.1005	1.02523	0.96753	24.0995	--	--	24.1005	--	--
24.1333	1.0268	0.97076	24.1333	--	--	24.1333	--	--
24.1664	1.0214	0.96688	24.1664	--	--	24.1664	--	--
24.2005	1.02489	0.96961	24.1995	--	--	24.2005	--	--
24.2333	1.02211	0.97142	24.2323	--	--	24.2333	--	--
24.2664	1.02703	0.97433	24.2664	--	--	24.2664	--	--
24.3005	1.02282	0.97415	24.2995	--	--	24.3005	--	--
24.3333	1.02515	0.9684	24.3323	--	--	24.3333	--	--
24.3664	1.03018	0.9719	24.3664	--	--	24.3664	--	--
24.4005	1.02335	0.97359	24.3995	--	--	24.4005	--	--
24.4333	1.01952	0.97248	24.4323	--	--	24.4333	--	--
24.4664	1.02252	0.97349	24.4664	--	--	24.4664	--	--
24.4995	1.02778	0.97307	24.4995	--	--	24.4995	--	--
24.5333	1.0247	0.98149	24.5323	--	--	24.5333	--	--
24.5664	1.02643	0.97047	24.5664	--	--	24.5664	--	--
24.6005	1.0238	0.97727	24.5995	--	--	24.6005	--	--
24.6336	1.0262	0.97952	24.6325	--	--	24.6336	--	--
24.6664	1.02571	0.97917	24.6664	--	--	24.6664	--	--
24.7005	1.02207	0.9765	24.6995	--	--	24.7005	--	--
24.7333	1.02481	0.97914	24.7325	--	--	24.7333	--	--
24.7664	1.03198	0.98551	24.7664	--	--	24.7664	--	--
24.7995	1.02827	0.9817	24.7995	--	--	24.7995	--	--
24.8336	1.02511	0.98502	24.8326	--	--	24.8336	--	--
24.8664	1.02736	0.99004	24.8664	--	--	24.8664	--	--
24.9005	1.02643	0.98318	24.8995	--	--	24.9005	--	--
24.9336	1.02673	0.98897	24.9325	--	--	24.9336	--	--
24.9664	1.02725	0.98582	24.9664	--	--	24.9664	--	--
24.9995	1.02481	0.98322	24.9995	--	--	24.9995	--	--
25.0336	1.02571	0.98052	25.0326	--	--	25.0336	--	--
25.0664	1.02553	0.98277	25.0664	--	--	25.0664	--	--
25.0995	1.02748	0.98662	25.0995	--	--	25.0995	--	--
25.1336	1.02988	0.98842	25.1325	--	--	25.1336	--	--
25.1664	1.02706	0.99053	25.1664	--	--	25.1664	--	--
25.1995	1.02466	0.9871	25.1995	--	--	25.1995	--	--
25.2336	1.02725	0.98658	25.2325	--	--	25.2336	--	--
25.2664	1.03138	0.98997	25.2664	--	--	25.2664	--	--
25.2995	1.02853	0.98391	25.2995	--	--	25.2995	--	--
25.3336	1.0265	0.99233	25.3326	--	--	25.3336	--	--
25.3664	1.02481	0.98849	25.3664	--	--	25.3664	--	--
25.3995	1.02301	0.9872	25.3995	--	--	25.3995	--	--
25.4336	1.03074	0.99427	25.4325	--	--	25.4336	--	--
25.4664	1.02808	0.987	25.4664	--	--	25.4664	--	--
25.5005	1.02789	0.99308	25.4995	--	--	25.5005	--	--
25.5336	1.03112	0.98876	25.5326	--	--	25.5336	--	--
25.5667	1.03337	0.99642	25.5664	--	--	25.5667	--	--
25.5995	1.02733	0.99301	25.5995	--	--	25.5995	--	--
25.6336	1.03108	0.99084	25.6325	--	--	25.6336	--	--
25.6667	1.02676	0.99073	25.6664	--	--	25.6667	--	--
25.6995	1.02924	0.9969	25.6995	--	--	25.6995	--	--
25.7336	1.03255	0.99842	25.7325	--	--	25.7336	--	--
25.7667	1.02376	0.98707	25.7664	--	--	25.7667	--	--
25.7995	1.02676	0.99731	25.7995	--	--	25.7995	--	--
25.8336	1.02995	0.99739	25.8326	--	--	25.8336	--	--
25.8667	1.02767	0.99544	25.8664	--	--	25.8667	--	--
25.8995	1.03311	0.9971	25.8995	--	--	25.8995	--	--
25.9336	1.02372	0.99308	25.9325	--	--	25.9336	--	--
25.9667	1.028	1.00389	25.9664	--	--	25.9667	--	--
25.9995	1.02721	1.0015	25.9995	--	--	25.9995	--	--
26.0336	1.03194	0.99977	26.0326	--	--	26.0336	--	--
26.0667	1.03194	1.00223	26.0664	--	--	26.0667	--	--
26.0995	1.03048	1.00358	26.0995	--	--	26.0995	--	--
26.1336	1.03236	1.00074	26.1325	--	--	26.1336	--	--
26.1667	1.03138	0.99486	26.1664	--	--	26.1667	--	--
26.1995	1.02804	1.00053	26.1995	--	--	26.1995	--	--
26.2336	1.02928	1.00233	26.2325	--	--	26.2336	--	--
26.2667	1.02451	1.00157	26.2664	--	--	26.2667	--	--
26.2995	1.03333	0.99672	26.2995	--	--	26.2995	--	--
26.3336	1.02613	1.00317	26.3326	--	--	26.3336	--	--
26.3667	1.0298	1.00818	26.3664	--	--	26.3667	--	--
26.3998	1.0357	1.00773	26.3995	--	--	26.3998	--	--
26.4336	1.028	1.00302	26.4325	--	--	26.4336	--	--
26.4667	1.02676	1.00579	26.4664	--	--	26.4667	--	--
26.4997	1.03041	1.00119	26.4995	--	--	26.4997	--	--
26.5336	1.03337	1.00967	26.5326	--	--	26.5336	--	--
26.5667	1.0283	1.00618	26.5664	--	--	26.5667	--	--
26.5998	1.02999	1.00071	26.5995	--	--	26.5998	--	--
26.6336	1.03446	1.00728	26.6325	--	--	26.6336	--	--
26.6667	1.03529	1.01494	26.6664	--	--	26.6667	--	--
26.6998	1.03277	1.01272	26.6995	--	--	26.6998	--	--
26.7336	1.02748	1.01223	26.7325	--	--	26.7336	--	--
26.7667	1.03412	1.01203	26.7664	--	--	26.7667	--	--
26.7997	1.02759	1.00918	26.7995	--	--	26.7997	--	--
26.8336	1.02564	1.00749	26.8326	--	--	26.8336	--	--
26.8667	1.03382	1.00534	26.8664	--	--	26.8667	--	--
26.8998	1.03285	1.01199	26.8995	--	--	26.8998	--	--
26.9336	1.03179	1.01313	26.9325	--	--	26.9336	--	--
26.9667	1.03044	1.00791	26.9664	--	--	26.9667	--	--
26.9997	1.03427	1.01358	26.9995	--	--	26.9997	--	--
27.0336	1.03262	1.01081	27.0326	--	--	27.0336	--	--
27.0667	1.02995	1.01296	27.0664	--	--	27.0667	--	--
27.0998	1.0369	1.01681	27.0995	--	--	27.0998	--	--
27.1336	1.03296	1.01553	27.1325	--	--	27.1336	--	--
27.1667	1.03303	1.01639	27.1664	--	--	27.1667	--	--
27.1998	1.02658	1.01019	27.1995	--	--	27.1998	--	--
27.2336	1.03176	1.01864	27.2325	--	--	27.2336	--	--
27.2667	1.02932	1.01629	27.2664	--	--	27.2667	--	--
27.2997	1.03502	1.01701	27.2995	--	--	27.2997	--	--
27.3336	1.03187	1.02006	27.3326	--	--	27.3336	--	--
27.3667	1.03285	1.02113	27.3664	--	--	27.3667	--	--
27.3998	1.03191	1.01584	27.3995	--	--	27.3998	--	--
27.4336	1.03476	1.01829	27.4325	--	--	27.4336	--	--
27.4667	1.0295	1.02224	27.4664	--	--	27.4667	--	--
27.4997	1.03044	1.02251	27.4995	--	--	27.4997	--	--
27.5336	1.03375	1.01718	27.5326	--	--	27.5336	--	--
27.5667	1.0378	1.02006	27.5664	--	--	27.5667	--	--
27.5998	1.03442	1.01957	27.5995	--	--	27.5998	--	--
27.6336	1.03592	1.01573	27.6325	--	--	27.6336	--	--
27.6667	1.02973	1.02318	27.6667	--	--	27.6667	--	--
27.6998	1.03701	1.01978	27.6995	--	--	27.6998	--	--
27.7336	1.03086	1.01847	27.7325	--	--	27.7336	--	--
27.7667	1.03247	1.01989	27.7664	--	--	27.7667	--	--
27.7997	1.02932	1.02449	27.7995	--	--	27.7997	--	--
27.8336	1.03746	1.02736	27.8326	--	--	27.8336	--	--
27.8667	1.0378	1.02009	27.8667	--	--	27.8667	--	--
27.8998	1.03731	1.0203	27.8995	--	--	27.8998	--	--
27.9336	1.03465	1.01688	27.9325	--	--	27.9336	--	--
27.9667	1.03585	1.02348	27.9664	--	--	27.9667	--	--
27.9997	1.03393	1.02438	27.9995	--	--	27.9997	--	--
28.0336	1.03086	1.01833	28.0326	--	--	28.0336	--	--
28.0667	1.033	1.02743	28.0667	--	--	28.0667	--	--
28.0998	1.03656	1.02941	28.0995	--	--	28.0998	--	--
28.1336	1.03348	1.0291	28.1325	--	--	28.1336	--	--
28.1667	1.03675	1.0228	28.1667	--	--	28.1667	--	--
28.1998	1.03367	1.02691	28.1995	--	--	28.1998	--	--
28.2336	1.03416	1.03498	28.2325	--	--	28.2336	--	--
28.2667	1.04028	1.02578	28.2667	--	--	28.2667	--	--
28.2997	1.03375	1.02199	28.2995	--	--	28.2997	--	--
28.3336	1.03739	1.0282	28.3326	--	--	28.3336	--	--
28.3667	1.03345	1.03585	28.3667	--	--	28.3667	--	--
28.3998	1.0336	1.02643	28.3995	--	--	28.3998	--	--
28.4336	1.02992	1.02321	28.4325	--	--	28.4336	--	--
28.4667	1.0345	1.02311	28.4667	--	--	28.4667	--	--
28.4997	1.04133	1.03674	28.4995	--	--	28.4997	--	--
28.5336	1.03371	1.02729	28.5326	--	--	28.5336	--	--
28.5667	1.03146	1.02348	28.5656	--	--	28.5667	--	--
28.5998	1.04261	1.02681	28.5998	--	--	28.5998	--	--
28.6336	1.03885	1.02768	28.6325	--	--	28.6336	--	--
28.6667	1.04017	1.03062	28.6667	--	--	28.6667	--	--
28.6998	1.0354	1.03637	28.6998	--	--	28.6998	--	--
28.7336	1.03356	1.03301	28.7325	--	--	28.7336	--	--
28.7667	1.03641	1.02917	28.7656	--	--	28.7667	--	--
28.7997	1.03596	1.03574	28.7997	--	--	28.7997	--	--
28.8336	1.03532	1.02632	28.8326	--	--	28.8336	--	--
28.8667	1.03506	1.02829	28.8656	--	--	28.8667	--	--
28.8998	1.04444	1.0303	28.8998	--	--	28.8998	--	--
28.9336	1.0381	1.03273	28.9325	--	--	28.9336	--	--
28.9667	1.03465	1.0284	28.9656	--	--	28.9667	--	--
28.9997	1.03547	1.03193	28.9997	--	--	28.9997	--	--
29.0336	1.04103	1.03855	29.0326	--	--	29.0336	--	--
29.0667	1.04144	1.03578	29.0656	--	--	29.0667	--	--
29.0998	1.03667	1.03786	29.0998	--	--	29.0998	--	--
29.1336	1.03168	1.03235	29.1325	--	--	29.1336	--	--
29.1667	1.03694	1.03208	29.1656	--	--	29.1667	--	--
29.1998	1.04321	1.03696	29.1998	--	--	29.1998	--	--
29.2336	1.03754	1.031	29.2325	--	--	29.2336	--	--
29.2667	--	--	29.2656	--	--	29.2667	--	--
29.2997	--	--	29.2997	--	--	29.2997	--	--
29.3339	--	--	29.3326	--	--	29.3339	--	--
29.3667	--	--	29.3656	--	--	29.3667	--	--
29.3998	--	--	29.3998	--	--	29.3998	--	--
29.4338	--	--	29.4325	--	--	29.4338	--	--
29.4667	--	--	29.4656	--	--	29.4667	--	--
29.4997	--	--	29.4997	--	--	29.4997	--	--
29.5339	--	--	29.5328	--	--	29.5339	--	--
29.5667	--	--	29.5656	--	--	29.5667	--	--
29.5998	--	--	29.5998	--	--	29.5998	--	--
29.6338	--	--	29.6328	--	--	29.6338	--	--
29.6667	--	--	29.6656	--	--	29.6667	--	--
29.6998	--	--	29.6998	--	--	29.6998	--	--
29.7339	--	--	29.7328	--	--	29.7339	--	--
29.7667	--	--	29.7656	--	--	29.7667	--	--
29.7997	--	--	29.7997	--	--	29.7997	--	--
29.8339	--	--	29.8326	--	--	29.8339	--	--
29.8667	--	--	29.8656	--	--	29.8667	--	--
29.8998	--	--	29.8998	--	--	29.8998	--	--
29.9328	--	--	29.9328	--	--	29.9328	--	--
29.9667	--	--	29.9656	--	--	29.9667	--	--
29.9997	--	--	29.9997	--	--	29.9997	--	--
30.0339	--	--	30.0328	--	--	30.0339	--	--
30.0667	--	--	30.0656	--	--	30.0667	--	--
30.0998	--	--	30.0998	--	--	30.0998	--	--
30.1338	--	--	30.1328	--	--	30.1338	--	--
30.1667	--	--	30.1656	--	--	30.1667	--	--
30.1998	--	--	30.1998	--	--	30.1998	--	--
30.2339	--	--	30.2328	--	--	30.2339	--	--
30.2667	--	--	30.2656	--	--	30.2667	--	--
30.2997	--	--	30.2997	--	--	30.2997	--	--
30.3339	--	--	30.3328	--	--	30.3339	--	--
30.3669	--	--	30.3659	--	--	30.3669	--	--
30.3998	--	--	30.3998	--	--	30.3998	--	--
30.4328	--	--	30.4328	--	--	30.4328	--	--
30.4669	--	--	30.4659	--	--	30.4669	--	--
30.4997	--	--	30.4997	--	--	30.4997	--	--
30.5339	--	--	30.5328	--	--	30.5339	--	--
30.5669	--	--	30.5659	--	--	30.5669	--	--
30.5998	--	--	30.5998	--	--	30.5998	--	--
30.6328	--	--	30.6328	--	--	30.6328	--	--
30.6669	--	--	30.6656	--	--	30.6669	--	--
30.6998	--	--	30.6998	--	--	30.6998	--	--
30.7328	--	--	30.7328	--	--	30.7328	--	--
30.7669	--	--	30.7659	--	--	30.7669	--	--
30.7997	--	--	30.7997	--	--	30.7997	--	--
30.8328	--	--	30.8328	--	--	30.8328	--	--
30.8669	--	--	30.8659	--	--	30.8669	--	--
30.8998	--	--	30.8998	--	--	30.8998	--	--
30.9328	--	--	30.9328	--	--	30.9328	--	--
30.9669	--	--	30.9659	--	--	30.9669	--	--
30.9997	--	--	30.9997	--	--	30.9997	--	--
31.0328	--	--	31.0328	--	--	31.0328	--	--
31.0669	--	--	31.0659	--	--	31.0669	--	--
31.0998	--	--	31.0998	--	--	31.0998	--	--
31.1328	--	--	31.1328	--	--	31.1328	--	--
31.1669	--	--	31.1659	--	--	31.1669	--	--
31.2	--	--	31.1998	--	--	31.2	--	--
31.2339	--	--	31.2328	--	--	31.2339	--	--
31.2669	--	--	31.2667	--	--	31.2669	--	--
31.3	--	--	31.2997	--	--	31.3	--	--
31.3328	--	--	31.3328	--	--	31.3328	--	--
31.3669	--	--	31.3659	--	--	31.3669	--	--
31.3998	--	--	31.3998	--	--	31.3998	--	--
31.4328	--	--	31.4328	--	--	31.4328	--	--
31.4669	--	--	31.4659	--	--	31.4669	--	--
31.5	--	--	31.4997	--	--	31.5	--	--
31.5328	--	--	31.5328	--	--	31.5328	--	--
31.5669	--	--	31.5659	--	--	31.5669	--	--
31.6	--	--	31.5998	--	--	31.6	--	--
31.6328	--	--	31.6328	--	--	31.6328	--	--
31.6669	--	--	31.6659	--	--	31.6669	--	--
31.7	--	--	31.6998	--	--	31.7	--	--
31.7328	--	--	31.7328	--	--	31.7328	--	--
31.7669	--	--	31.7659	--	--	31.7669	--	--
31.8	--	--	31.7997	--	--	31.8	--	--
31.8328	--	--	31.8328	--	--	31.8328	--	--
31.8669	--	--	31.8659	--	--	31.8669	--	--
31.9	--	--	31.8998	--	--	31.9	--	--
31.9331	--	--	31.9328	--	--	31.9331	--	--
31.9669	--	--	31.9659	--	--	31.9669	--	--
32	--	--	31.9997	--	--	32	--	--
32.0328	--	--	32.0328	--	--	32.0328	--	--
32.0669	--	--	32.0659	--	--	32.0669	--	--
32.1	--	--	32.0998	--	--	32.1	--	--
32.1331	--	--	32.1328	--	--	32.1331	--	--
32.1669	--	--	32.1659	--	--	32.1669	--	--
32.2	--	--	32.1998	--	--	32.2	--	--
32.2331	--	--	32.2328	--	--	32.2331	--	--
32.2669	--	--	32.2659	--	--	32.2669	--	--
32.3	--	--	32.2998	--	--	32.3	--	--
32.3331	--	--	32.3328	--	--	32.3331	--	--
32.3669	--	--	32.3659	--	--	32.3669	--	--
32.4	--	--	32.3997	--	--	32.4	--	--
32.4331	--	--	32.4328	--	--	32.4331	--	--
32.4669	--	--	32.4659	--	--	32.4669	--	--
32.5	--	--	32.4997	--	--	32.5	--	--
32.5331	--	--	32.5328	--	--	32.5331	--	--
32.5669	--	--	32.5659	--	--	32.5669	--	--
32.6	--	--	32.5998	--	--	32.6	--	--
32.6331	--	--	32.6328	--	--	32.6331	--	--
32.6669	--	--	32.6659	--	--	32.6669	--	--
32.7	--	--	32.6998	--	--	32.7	--	--
32.7331	--	--	32.7328	--	--	32.7331	--	--
32.7669	--	--	32.7659	--	--	32.7669	--	--
32.8	--	--	32.7998	--	--	32.8	--	--
32.8331	--	--	32.8328	--	--	32.8331	--	--
32.8669	--	--	32.8659	--	--	32.8669	--	--
32.9	--	--	32.8997	--	--	32.9	--	--
32.9331	--	--	32.9328	--	--	32.9331	--	--
32.9669	--	--	32.9659	--	--	32.9669	--	--
33	--	--	32.9997	--	--	33	--	--
33.0331	--	--	33.0328	--	--	33.0331	--	--
33.0669	--	--	33.0659	--	--	33.0669	--	--

## Sheet: b
0	0.00117	0.000860486
0.01344	0.000790733	0.00104
0.02742	0.00117	0.000715179
0.04097	0.000790733	0.000647247
0.05483	0.00107	0.000849112
0.06838	0.000609787	0.000600065
0.08183	0.000869122	0.000954832
0.0958	0.00264	0.00031702
0.10935	0.00822	0.00040005
0.12322	0.01757	0.000811415
0.13676	0.03266	-1.69831e-05
0.15074	0.06081	0.000618935
0.16418	0.0987	0.000322674
0.17773	0.14938	0.000566099
0.19128	0.20499	0.000637804
0.20515	0.2674	0.000605728
0.21869	0.32568	0.000977498
0.23267	0.38794	0.000464201
0.24611	0.44472	0.000394387
0.25966	0.50496	0.00071895
0.27353	0.55902	0.00048496
0.28751	0.61395	0.000758579
0.30105	0.66284	0.000656681
0.31492	0.70856	0.000626487
0.32889	0.7548	0.000426462
0.34234	0.79958	0.000883151
0.35589	0.8423	0.000866132
0.36975	0.88117	0.000624597
0.3833	0.92335	0.000726495
0.39728	0.96003	0.00118
0.41083	0.99965	0.00121
0.42469	1.03546	0.00131
0.43857	1.07547	0.00125
0.45211	1.11131	0.00164
0.46609	1.14555	0.00199
0.47953	1.17975	0.00173
0.4935	1.22123	0.00126
0.50695	1.24459	0.00149
0.52092	1.28089	0.00189
0.53436	1.30344	0.00191
0.54834	1.33481	0.00189
0.56178	1.36011	0.0017
0.57575	1.38644	0.00165
0.5893	1.41035	0.0017
0.60285	1.42603	0.00241
0.61672	1.44972	0.00203
0.63027	1.47502	0.00139
0.64381	1.48438	0.00156
0.65768	1.50129	0.00145
0.67166	1.52628	0.00167
0.68552	1.53007	0.0019
0.69908	1.55633	0.00167
0.71252	1.56845	0.00204
0.72649	1.58828	0.00186
0.74004	1.60504	0.00172
0.75391	1.60799	0.00169
0.76778	1.6254	0.00201
0.78133	1.62966	0.00196
0.7953	1.64977	0.00235
0.80874	1.65486	0.00183
0.82272	1.66686	0.00205
0.83627	1.68112	0.0017
0.85014	1.69323	0.00176
0.86368	1.69364	0.00244
0.87755	1.70134	0.00162
0.8911	1.7113	0.00191
0.90497	1.71511	0.00199
0.91851	1.72891	0.00262
0.93249	1.74129	0.00241
0.94593	1.74405	0.00257
0.95948	1.75683	0.00217
0.97335	1.75576	0.00202
0.98701	1.77006	0.00201
1.00044	1.7742	0.00199
1.01432	1.79146	0.00216
1.02786	1.79214	0.00195
1.04184	1.79154	0.00178
1.0557	1.7961	0.0023
1.06926	1.80155	0.00249
1.08281	1.8103	0.00247
1.09667	1.80195	0.00234
1.11022	1.80994	0.00209
1.12409	1.81977	0.00209
1.13764	1.82197	0.00211
1.15119	1.81723	0.00182
1.16505	1.83246	0.00199
1.17903	1.84159	0.00199
1.19258	1.82726	0.00207
1.20644	1.85272	0.0023
1.22042	1.83018	0.00251
1.23386	1.83165	0.00254
1.24773	1.85586	0.00219
1.26128	1.85396	0.00181
1.27515	1.85001	0.00243
1.28881	1.85862	0.00218
1.30267	1.86122	0.00191
1.31622	1.86642	0.00198
1.32977	1.85829	0.00225
1.34364	1.86964	0.0021
1.35718	1.85556	0.00226
1.37105	1.87645	0.00204
1.38492	1.86887	0.00252
1.3989	1.85929	0.00254
1.41244	1.8733	0.00292
1.42631	1.85037	0.00211
1.43986	1.87297	0.00203
1.45373	1.86697	0.00224
1.46727	1.87957	0.00227
1.48125	1.87167	0.00246
1.4947	1.86979	0.0025
1.50824	1.87044	0.00208
1.52211	1.87763	0.00201
1.53566	1.8665	0.00248
1.54953	1.87996	0.0024
1.56308	1.8836	0.0025
1.57705	1.88701	0.00226
1.59092	1.87628	0.00185
1.60447	1.86997	0.0022
1.61802	1.88587	0.00221
1.63189	1.88699	0.00213
1.64543	1.89122	0.00231
1.6593	1.88538	0.00238
1.67317	1.89323	0.00245
1.68683	1.89512	0.0025
1.7007	1.891	0.00235
1.71456	1.89027	0.00238
1.72811	1.88221	0.00199
1.74208	1.90213	0.00241
1.75553	1.89967	0.00222
1.76939	1.88741	0.00192
1.78295	1.87918	0.00193
1.79649	1.89193	0.00186
1.81036	1.89693	0.00233
1.82391	1.88034	0.00249
1.83789	1.884	0.0022
1.85176	1.89519	0.00261
1.8653	1.89125	0.00207
1.87927	1.89002	0.00195
1.89314	1.899	0.00254
1.90659	1.8991	0.00245
1.92056	1.906	0.00231
1.93443	1.89724	0.00208
1.94798	1.9021	0.00197
1.96153	1.8968	0.00198
1.97539	1.90463	0.00213
1.98895	1.89666	0.00219
2.00292	1.89854	0.00186
2.01636	1.90444	0.00243
2.03033	1.90797	0.00183
2.0442	1.9089	0.00236
2.05776	1.89875	0.00205
2.0712	1.90919	0.002
2.08485	1.90817	0.00252
2.09872	1.90342	0.00228
2.11227	1.90275	0.00253
2.12613	1.91668	0.00227
2.13968	1.91614	0.00216
2.15323	1.9119	0.00196
2.1671	1.92105	0.00223
2.18097	1.91245	0.00251
2.19451	1.92032	0.0023
2.20849	1.91255	0.00203
2.22194	1.92196	0.00217
2.23591	1.91411	0.00182
2.24978	1.91727	0.00187
2.26332	1.90702	0.00193
2.27719	1.91778	0.00229
2.29074	1.91597	0.00191
2.30461	1.91246	0.00217
2.31859	1.91269	0.0024
2.33213	1.92257	0.00242
2.34568	1.92333	0.00242
2.35955	1.93104	0.00244
2.3731	1.92825	0.00218
2.38697	1.93454	0.0028
2.40084	1.92057	0.00193
2.41438	1.92203	0.0023
2.42836	1.92837	0.00214
2.44222	1.92026	0.00231
2.45578	1.92645	0.0022
2.46932	1.94096	0.00199
2.48277	1.92476	0.00192
2.49674	1.91934	0.00224
2.51061	1.91403	0.00225
2.52416	1.91985	0.00212
2.53771	1.92294	0.00185
2.55157	1.92679	0.00205
2.56512	1.92938	0.00251
2.57868	1.93067	0.00259
2.59254	1.92389	0.00276
2.60608	1.92137	0.00213
2.61964	1.92873	0.0024
2.63351	1.93242	0.00225
2.64705	1.93083	0.0025
2.6606	1.93127	0.00237
2.67458	1.93842	0.00213
2.68802	1.93482	0.00184
2.70189	1.93558	0.00187
2.71586	1.94488	0.00223
2.72941	1.92907	0.00278
2.74328	1.92942	0.00192
2.75725	1.92833	0.00186
2.77112	1.93539	0.00212
2.78457	1.93781	0.00217
2.79854	1.94522	0.00179
2.81241	1.9325	0.00205
2.82595	1.94381	0.00159
2.83983	1.94106	0.00185
2.85348	1.92026	0.00227
2.86735	1.93391	0.00154
2.88079	1.93561	0.00199
2.89477	1.93328	0.00235
2.90863	1.9288	0.00209
2.92218	1.93294	0.00178
2.93616	1.92778	0.00225
2.9497	1.93697	0.00192
2.96357	1.93436	0.00225
2.97701	1.93787	0.00242
2.99099	1.93266	0.00196
3.00486	1.94768	0.00214
3.01841	1.94182	0.00248
3.03238	1.93935	0.00211
3.04583	1.93078	0.00208
3.05937	1.94367	0.00266
3.07324	1.93731	0.00213
3.08679	1.93238	0.00232
3.10066	1.93381	0.00203
3.11463	1.94218	0.00239
3.12818	1.9389	0.00207
3.14205	1.93405	0.00242
3.1556	1.93706	0.00237
3.16914	1.95777	0.00184
3.18301	1.94392	0.0024
3.19689	1.95851	0.00164
3.21054	1.94612	0.00242
3.22441	1.95335	0.00225
3.23785	1.95449	0.00213
3.25182	1.94204	0.00213
3.26537	1.94187	0.00198
3.27892	1.94817	0.00204
3.29278	1.9454	0.00188
3.30634	1.95254	0.00191
3.3202	1.9547	0.0022
3.33418	1.9364	0.00205
3.34762	1.95444	0.00218
3.3616	1.94063	0.00173
3.37546	1.94733	0.00211
3.38901	1.94147	0.00167
3.40257	1.95243	0.0022
3.41643	1.94479	0.00195
3.42998	1.95253	0.00167
3.44384	1.95105	0.00235
3.45772	1.95473	0.00189
3.47137	1.96246	0.00241
3.48524	1.95925	0.00198
3.49878	1.95344	0.00249
3.51266	1.94912	0.00236
3.5262	1.94681	0.00226
3.54007	1.95363	0.00227
3.55362	1.94483	0.00234
3.56717	1.96128	0.00238
3.58104	1.9572	0.00213
3.59459	1.95088	0.00205
3.60814	1.94887	0.00226
3.622	1.96871	0.00219
3.63555	1.95075	0.00265
3.64942	1.95812	0.00234
3.66297	1.97647	0.00233
3.67652	1.95691	0.002
3.69038	1.95979	0.00233
3.70436	1.96198	0.0024
3.71791	1.95965	0.00225
3.73145	1.95829	0.0023
3.74532	1.94348	0.0021
3.75919	1.95984	0.00203
3.77274	1.96588	0.00242
3.78618	1.96404	0.00262
3.80016	1.9576	0.00188
3.8137	1.96472	0.00217
3.82758	1.94489	0.00301
3.84112	1.95481	0.00167
3.85499	1.98102	0.00219
3.86854	1.94763	0.00223
3.88209	1.96638	0.00212
3.89606	1.95716	0.00222
3.90951	1.95397	0.00221
3.92338	1.96618	0.00199
3.93735	1.9696	0.00217
3.95089	1.96884	0.0022
3.96434	1.96867	0.00227
3.97832	1.9599	0.00226
3.99186	1.9637	0.00257
4.00573	1.96323	0.00192
4.01928	1.94903	0.00228
4.03315	1.95822	0.00224
4.04669	1.94627	0.00266
4.06057	1.97055	0.0025
4.07422	1.96371	0.00253
4.08809	1.96743	0.00262
4.10163	1.96382	0.0024
4.1155	1.97135	0.00203
4.12905	1.96744	0.00274
4.14292	1.95423	0.00223
4.15689	1.96124	0.00206
4.17044	1.96808	0.00206
4.18389	1.95655	0.00209
4.19786	1.96701	0.00212
4.2113	1.96951	0.00177
4.22528	1.97292	0.00236
4.23915	1.96934	0.00295
4.25269	1.97593	0.00244
4.26656	1.97682	0.00173
4.28054	1.96884	0.00179
4.29409	1.98067	0.00245
4.30795	1.95825	0.00217
4.3215	1.96531	0.00266
4.33538	1.98711	0.00233
4.34892	1.97539	0.00192
4.36247	1.95937	0.00199
4.37634	1.96611	0.00271
4.39031	1.96243	0.00221
4.40375	1.97419	0.00208
4.4173	1.95998	0.00212
4.43127	1.97715	0.00232
4.44515	1.97058	0.00265
4.45869	1.98275	0.00204
4.47256	1.9792	0.00187
4.48611	1.97193	0.00219
4.50009	1.97033	0.00232
4.51385	1.97118	0.00232
4.5274	1.97804	0.0025
4.54095	1.98712	0.00216
4.55481	1.99044	0.002
4.56836	1.9759	0.00239
4.58233	1.97691	0.00181
4.59621	1.97364	0.00185
4.60975	1.98234	0.00221
4.62362	1.95701	0.00211
4.63727	1.99553	0.00227
4.65072	1.97479	0.00224
4.66469	1.97185	0.00208
4.67814	1.97724	0.00225
4.692	1.98315	0.0025
4.70598	1.9694	0.00253
4.71953	1.98447	0.00205
4.73308	1.98765	0.00248
4.74695	1.97458	0.00213
4.76081	1.97415	0.00229
4.77436	1.96956	0.00229
4.78833	1.99129	0.00191
4.80221	1.97048	0.00222
4.81575	1.98416	0.00238
4.8293	1.96999	0.00225
4.84317	1.97755	0.00223
4.85661	1.97457	0.00203
4.87026	1.95538	0.00233
4.88414	1.98609	0.0022
4.898	1.98632	0.00268
4.91155	1.97721	0.00241
4.9251	1.97677	0.00244
4.93897	1.98021	0.00252
4.95251	1.97294	0.00196
4.96607	1.97905	0.0023
4.97993	1.99371	0.00247
4.99391	1.97517	0.00222
5.00778	1.97508	0.00216
5.02132	1.9637	0.00201
5.03476	1.97093	0.0025
5.04874	1.98272	0.00221
5.06229	1.98541	0.00262
5.07616	1.97601	0.00199
5.08981	1.98672	0.00229
5.10368	1.9855	0.0022
5.11755	1.99514	0.00236
5.13099	1.99674	0.00253
5.14497	1.99142	0.00219
5.15895	1.98825	0.00255
5.17238	1.99242	0.00199
5.18593	1.97482	0.00207
5.19991	1.98397	0.00225
5.21335	1.97383	0.00215
5.22722	1.99584	0.00221
5.24076	1.99709	0.00166
5.25474	1.983	0.00217
5.26829	1.98861	0.00242
5.28216	1.98024	0.00255
5.29571	1.97498	0.00197
5.30957	1.98844	0.00267
5.32312	1.99452	0.00243
5.33699	1.98007	0.00274
5.35097	1.9878	0.00243
5.36451	1.9768	0.00203
5.37838	1.99888	0.00189
5.39225	1.99727	0.00269
5.4058	1.99497	0.0025
5.41967	1.99547	0.00206
5.43322	1.98667	0.00235
5.44719	1.99293	0.0023
5.46074	1.99807	0.00194
5.47461	1.98638	0.00215
5.48805	2.00532	0.0022
5.50203	1.99438	0.00224
5.51557	1.9833	0.00227
5.52944	1.98911	0.00205
5.54342	1.98365	0.00209
5.55686	1.99426	0.00218
5.57084	1.99356	0.00228
5.58438	1.99334	0.00215
5.59825	1.98744	0.00227
5.6118	1.98839	0.00246
5.62567	1.99314	0.00225
5.63954	1.99984	0.00206
5.65309	1.9999	0.00187
5.66663	2.00597	0.00228
5.6805	1.99904	0.0024
5.69405	1.99693	0.00227
5.70802	2.00703	0.0021
5.72146	2.0169	0.00197
5.73544	1.9995	0.0023
5.7491	1.99903	0.00218
5.76286	2.00747	0.00189
5.77641	2.00629	0.00203
5.78995	2.00161	0.00237
5.80382	2.00487	0.00267
5.81769	1.99259	0.00242
5.83124	2.00082	0.00235
5.84479	2.00488	0.00212
5.85877	2.00318	0.00238
5.8722	1.99977	0.00238
5.88618	1.99918	0.00197
5.89962	2.00076	0.00245
5.9136	2.00553	0.00215
5.92714	2.00327	0.00238
5.94101	1.99305	0.00234
5.95456	1.99471	0.00275
5.96843	2.00107	0.00203
5.98197	1.99873	0.00219
5.99585	1.98619	0.00233
6.0094	1.98941	0.00211
6.02294	1.99781	0.00224
6.03681	1.99474	0.00226
6.05036	1.99656	0.00204
6.06423	1.9909	0.00232
6.07788	1.99764	0.00248
6.09176	2.00776	0.00227
6.10562	2.00421	0.00258
6.11917	2.00152	0.00217
6.13303	2.0038	0.0021
6.14659	2.00348	0.00273
6.16046	2.0192	0.00258
6.174	2.01041	0.00202
6.18797	2.00204	0.00225
6.20153	2.00854	0.00232
6.2154	2.00884	0.00239
6.22894	2.00734	0.0022
6.24281	2.01628	0.00233
6.25636	2.01478	0.00235
6.27034	1.99766	0.00222
6.2842	2.01063	0.00242
6.29775	2.0099	0.00229
6.31162	2.00944	0.00239
6.32517	2.00216	0.0023
6.33903	2.01215	0.00239
6.35259	2.00958	0.00213
6.36656	1.99891	0.00251
6.38	2.00049	0.00209
6.39387	2.00261	0.00268
6.40742	2.01086	0.0023
6.42097	2.00373	0.00198
6.43494	2.01517	0.00202
6.44838	2.00955	0.00241
6.46236	2.01318	0.00239
6.47591	2.00116	0.00248
6.48977	2.0185	0.00234
6.50332	2.013	0.00237
6.51719	2.03231	0.00236
6.53074	2.0223	0.00235
6.54461	1.99354	0.00201
6.55816	2.01365	0.00283
6.57203	2.01325	0.00238
6.58558	2.01585	0.00235
6.59955	2.01328	0.0021
6.6131	2.01326	0.002
6.62697	2.01884	0.0031
6.64041	2.01697	0.00227
6.65438	2.01256	0.00241
6.66825	2.02521	0.00235
6.6818	2.00806	0.00236
6.69567	2.00858	0.00261
6.70932	2.02243	0.00262
6.72319	2.02708	0.00198
6.73664	2.0168	0.00227
6.75061	2.02572	0.00243
6.76416	2.01494	0.00237
6.77803	2.01929	0.0019
6.79158	2.01052	0.00216
6.80544	2.01039	0.00209
6.81899	2.01697	0.0022
6.83297	2.02136	0.00281
6.84641	2.01626	0.00206
6.86038	2.0222	0.00225
6.87382	2.02119	0.00198
6.88737	2.03295	0.00215
6.90135	2.01398	0.0025
6.91522	2.02334	0.0028
6.92876	2.01593	0.00261
6.94231	2.02241	0.00255
6.95618	2.00942	0.00272
6.97016	2.02572	0.00227
6.9836	2.01327	0.00216
6.99747	2.01215	0.00263
7.01101	2.01146	0.0025
7.02499	2.01891	0.00264
7.03854	2.01053	0.00232
7.05241	2.01821	0.00227
7.06595	2.03635	0.00218
7.07982	2.02704	0.00254
7.0938	2.02159	0.00251
7.10766	2.02033	0.00241
7.12122	2.024	0.00256
7.13508	2.02115	0.00255
7.14863	2.02654	0.00317
7.1625	2.0229	0.00259
7.17648	2.00185	0.00254
7.18992	2.02897	0.0025
7.20389	2.0189	0.00227
7.21776	2.01689	0.00222
7.23131	2.02074	0.0022
7.24486	2.0226	0.00241
7.25872	2.01895	0.00273
7.2727	2.02041	0.00219
7.28614	2.02759	0.00239
7.30012	2.02492	0.00189
7.31366	2.03185	0.0022
7.32754	2.03911	0.00218
7.34108	2.02092	0.00211
7.35495	2.03389	0.00198
7.3685	2.01859	0.00257
7.38237	2.02403	0.00214
7.39592	2.03588	0.00266
7.40978	2.03204	0.00265
7.42333	2.03921	0.00238
7.43731	2.02955	0.00211
7.45118	2.01915	0.00237
7.46472	2.03682	0.00255
7.47827	2.02713	0.00239
7.49214	2.03295	0.00228
7.50569	2.02446	0.00229
7.51956	2.0373	0.00263
7.53311	2.03104	0.00239
7.54697	2.03175	0.00244
7.56053	2.03653	0.00271
7.57449	2.0216	0.00248
7.58837	2.03889	0.00264
7.60192	2.02666	0.00249
7.61578	2.0208	0.00236
7.62965	2.03164	0.00228
7.6432	2.02995	0.00268
7.65675	2.04572	0.00258
7.67072	2.04181	0.00268
7.68416	2.02849	0.00234
7.69814	2.02443	0.00203
7.71201	2.03059	0.0025
7.72555	2.02545	0.00266
7.73953	2.02994	0.00226
7.75297	2.02982	0.00253
7.76695	2.04083	0.00271
7.78039	2.04384	0.00229
7.79394	2.02731	0.00272
7.80803	2.02875	0.00233
7.82136	2.04124	0.00267
7.83522	2.03832	0.00243
7.84877	2.04121	0.00244
7.86275	2.01551	0.00261
7.87661	2.04273	0.0026
7.89016	2.04226	0.00229
7.90403	2.04353	0.00223
7.91758	2.03286	0.00239
7.93155	2.03349	0.00253
7.945	2.03553	0.00221
7.95897	2.03155	0.0028
7.97242	2.02809	0.00239
7.98639	2.03665	0.00262
8.00026	2.03591	0.00247
8.01381	2.04663	0.00286
8.02767	2.05278	0.00271
8.04132	2.05236	0.00228
8.0552	2.04651	0.00268
8.06864	2.05463	0.00249
8.08261	2.03673	0.00261
8.09605	2.04664	0.00223
8.11003	2.03816	0.00241
8.12358	2.04084	0.00252
8.13745	2.03823	0.00274
8.151	2.05262	0.00285
8.16454	2.05657	0.00252
8.17842	2.05242	0.0021
8.19196	2.04605	0.00258
8.20583	2.04605	0.00275
8.21938	2.04888	0.00235
8.23335	2.04117	0.00255
8.24722	2.04493	0.00198
8.26077	2.0434	0.00228
8.27422	2.05594	0.0025
8.28819	2.04235	0.00241
8.30173	2.02617	0.00223
8.3156	2.05549	0.00229
8.32916	2.05464	0.00258
8.3427	2.05584	0.00257
8.35657	2.05339	0.00285
8.37012	2.05043	0.00234
8.38399	2.04859	0.00195
8.39753	2.04055	0.00223
8.41151	2.04298	0.00242
8.42506	2.04566	0.00223
8.43893	2.05228	0.00208
8.45247	2.04922	0.00211
8.46634	2.06598	0.00232
8.48032	2.05214	0.00205
8.49376	2.04214	0.0025
8.50762	2.0553	0.00279
8.52118	2.05063	0.00228
8.53516	2.05875	0.00225
8.5487	2.05086	0.00245
8.56257	2.06599	0.00276
8.57612	2.05309	0.00196
8.58999	2.0612	0.00245
8.60385	2.0634	0.00212
8.6174	2.05867	0.00271
8.63095	2.05272	0.00292
8.64493	2.06163	0.00225
8.65879	2.07423	0.00213
8.67234	2.0744	0.00224
8.68622	2.05903	0.00246
8.69976	2.072	0.00236
8.71362	2.06046	0.00217
8.72718	2.06781	0.00219
8.74073	2.06385	0.00226
8.75459	2.06842	0.00265
8.76814	2.0491	0.00193
8.78201	2.06879	0.00298
8.79567	2.06517	0.00231
8.80942	2.06043	0.00246
8.82297	2.06836	0.00216
8.83663	2.06281	0.00257
8.85039	2.07187	0.00235
8.86436	2.05677	0.00257
8.87792	2.06781	0.00249
8.89178	2.08005	0.00231
8.90533	2.06648	0.00244
8.9193	2.08166	0.00246
8.93275	2.0681	0.00251
8.94662	2.07664	0.00203
8.96017	2.07312	0.00226
8.97414	2.07381	0.00212
8.98758	2.05923	0.00257
9.00156	2.07043	0.00212
9.0151	2.06898	0.00257
9.02865	2.07031	0.00236
9.04252	2.07868	0.00225
9.05607	2.06537	0.00269
9.06962	2.06783	0.00266
9.08349	2.06936	0.00274
9.09735	2.08266	0.00262
9.11091	2.07167	0.00293
9.12477	2.08677	0.00248
9.13832	2.07659	0.00265
9.15187	2.06999	0.00304
9.16585	2.07529	0.00258
9.17939	2.06341	0.00234
9.19326	2.07614	0.0029
9.20713	2.07468	0.00289
9.22068	2.07578	0.00259
9.23454	2.08101	0.00216
9.24809	2.06781	0.0025
9.26207	2.07845	0.00254
9.27551	2.08368	0.0027
9.28949	2.07404	0.00203
9.30303	2.07082	0.00238
9.31691	2.0759	0.00216
9.33034	2.07196	0.00289
9.34432	2.07584	0.00269
9.35787	2.07769	0.00242
9.37174	2.07143	0.00267
9.38528	2.07251	0.00254
9.39926	2.07111	0.00279
9.4127	2.08237	0.00269
9.42657	2.057	0.00246
9.44022	2.07158	0.0023
9.45409	2.06847	0.00254
9.46765	2.07977	0.00199
9.48151	2.06942	0.00239
9.49505	2.08283	0.00223
9.50861	2.07271	0.00228
9.52248	2.08269	0.00217
9.53602	2.06731	0.00229
9.55	2.08444	0.00254
9.56344	2.06788	0.00234
9.57731	2.07385	0.00283
9.59096	2.07489	0.00232
9.60483	2.08068	0.00252
9.6187	2.07559	0.00256
9.63225	2.07972	0.00281
9.64579	2.07743	0.00237
9.65967	2.09029	0.00245
9.67322	2.07301	0.00304
9.68708	2.05831	0.00236
9.70095	2.06833	0.0031
9.7145	2.07661	0.00267
9.72848	2.07036	0.00223
9.74202	2.08744	0.00283
9.75589	2.07773	0.00244
9.76933	2.07651	0.0026
9.78331	2.06453	0.00306
9.79685	2.07545	0.00282
9.81073	2.06351	0.00326
9.82427	2.08011	0.00267
9.83814	2.07248	0.00262
9.85169	2.07116	0.00239
9.86567	2.06948	0.00272
9.87954	2.07869	0.00265
9.89308	2.07307	0.00269
9.90663	2.07436	0.00254
9.9205	2.06848	0.00246
9.93405	2.06282	0.00286
9.94802	2.06927	0.00221
9.96146	2.0681	0.00284
9.97533	2.07047	0.00245
9.98888	2.0743	0.00256
10.0029	2.07652	0.00293
10.0163	2.08717	0.00287
10.0303	2.06402	0.00282
10.0437	2.07626	0.00268
10.0577	2.07425	0.00269
10.0716	2.07244	0.00286
10.0851	2.07181	0.00277
10.099	2.07488	0.00298
10.1126	2.07425	0.0028
10.1265	2.08201	0.00272
10.1401	2.07157	0.00266
10.1539	2.06531	0.00296
10.1675	2.06689	0.00274
10.1813	2.06985	0.00189
10.1949	2.06221	0.00276
10.2084	2.06252	0.00207
10.2223	2.07014	0.00255
10.2358	2.07396	0.00234
10.2497	2.08021	0.0025
10.2633	2.05741	0.00272
10.2768	2.0744	0.00291
10.2908	2.07858	0.00278
10.3042	2.07801	0.00293
10.3182	2.07805	0.00259
10.3316	2.07351	0.00249
10.3456	2.0765	0.00261
10.3591	2.06605	0.00284
10.373	2.06844	0.00297
10.3866	2.06632	0.00277
10.4005	2.07082	0.0029
10.414	2.07562	0.00295
10.4275	2.06489	0.00251
10.4414	2.07359	0.00287
10.455	2.07406	0.00301
10.4688	2.05858	0.00336
10.4824	2.06907	0.00275
10.4964	2.07674	0.00297
10.5098	2.06842	0.00296
10.5238	2.07762	0.00319
10.5373	2.06517	0.00316
10.5512	2.06408	0.00317
10.5647	2.07857	0.00279
10.5786	2.06554	0.00356
10.5922	2.06383	0.0034
10.6061	2.0649	0.00362
10.6196	2.06727	0.00351
10.6335	2.06295	0.0034
10.647	2.06468	0.00414
10.6605	2.07376	0.00408
10.6744	2.05157	0.00398
10.688	2.04527	0.00461
10.7018	2.05666	0.00491
10.7154	2.04727	0.00552
10.7294	2.03444	0.00559
10.7429	2.04703	0.00645
10.7568	2.04173	0.00716
10.7703	2.03441	0.00756
10.7842	2.01978	0.00809
10.7982	2.01099	0.00917
10.8117	2.02334	0.01068
10.8256	1.99049	0.01214
10.839	1.99848	0.01242
10.853	1.98189	0.01422
10.8665	1.97569	0.01613
10.8804	1.95938	0.01847
10.894	1.95047	0.02041
10.9079	1.94932	0.02227
10.9214	1.93134	0.02542
10.9353	1.91675	0.02898
10.9488	1.90054	0.03198
10.9628	1.88407	0.03557
10.9763	1.86407	0.0396
10.9902	1.85283	0.04383
11.0037	1.83901	0.05002
11.0176	1.82397	0.05632
11.0312	1.80258	0.06163
11.045	1.79396	0.06728
11.0586	1.77455	0.07509
11.0721	1.75059	0.08357
11.086	1.73537	0.09238
11.0995	1.72042	0.10244
11.1134	1.68391	0.11264
11.1274	1.68032	0.12284
11.1409	1.65696	0.13619
11.1548	1.64403	0.14889
11.1683	1.61877	0.16002
11.1823	1.59738	0.17423
11.1958	1.57841	0.18986
11.2096	1.56616	0.20342
11.2232	1.54961	0.21696
11.2367	1.53732	0.23566
11.2506	1.50795	0.24962
11.2642	1.49614	0.2646
11.2781	1.48504	0.27964
11.2917	1.4642	0.29934
11.3055	1.43813	0.3155
11.3191	1.41859	0.33198
11.333	1.41155	0.34916
11.3469	1.40618	0.3673
11.3604	1.3755	0.38178
11.3742	1.36873	0.40247
11.3878	1.35652	0.41545
11.4017	1.3391	0.43611
11.4152	1.32688	0.45024
11.4292	1.3119	0.46681
11.4427	1.31452	0.4812
11.4566	1.2916	0.49931
11.4701	1.27206	0.51579
11.484	1.27717	0.52429
11.4976	1.26801	0.54524
11.5111	1.24942	0.55584
11.525	1.22812	0.57116
11.5385	1.22059	0.58428
11.5524	1.21502	0.59498
11.5664	1.2238	0.61255
11.5799	1.19882	0.62706
11.5938	1.19311	0.64283
11.6073	1.17945	0.64623
11.6212	1.17624	0.66213
11.6347	1.15812	0.67748
11.6486	1.16841	0.68768
11.6622	1.1572	0.69636
11.6761	1.15501	0.70434
11.6896	1.14583	0.71991
11.7035	1.14377	0.72562
11.7171	1.13976	0.74156
11.731	1.11127	0.74955
11.7445	1.12258	0.75763
11.7584	1.11065	0.7656
11.7719	1.11974	0.77848
11.7855	1.11711	0.78039
11.7994	1.10935	0.79031
11.8129	1.09266	0.79611
11.8269	1.09253	0.80904
11.8407	1.09706	0.80931
11.8542	1.08931	0.82153
11.8681	1.09644	0.819
11.8817	1.071	0.82562
11.8956	1.07722	0.83684
11.9091	1.07236	0.84363
11.923	1.08733	0.84535
11.9365	1.06894	0.8541
11.9505	1.06252	0.86311
11.964	1.06046	0.85852
11.9775	1.0559	0.86589
11.9915	1.0632	0.87645
12.0053	1.05807	0.86875
12.0189	1.04484	0.87645
12.0328	1.05065	0.89134
12.0463	1.04614	0.88814
12.0603	1.05682	0.89174
12.0737	1.0463	0.89314
12.0876	1.04335	0.89559
12.1013	1.03088	0.9032
12.1151	1.04335	0.9032
12.1287	1.04298	0.90794
12.1425	1.05007	0.90753
12.1561	1.04343	0.91139
12.17	1.03309	0.91294
12.1835	1.03646	0.91866
12.1974	1.02781	0.91997
12.2109	1.02484	0.92062
12.2249	1.02691	0.9244
12.2383	1.03009	0.92726
12.2519	1.03483	0.93143
12.2659	1.01546	0.92553
12.2793	1.03297	0.93167
12.2933	1.02727	0.93675
12.3067	1.0082	0.93732
12.3207	1.02133	0.94182
12.3346	1.01685	0.93994
12.3481	1.01128	0.94518
12.3621	1.02237	0.93994
12.3755	1.00344	0.94387
12.3891	1.02033	0.94207
12.4031	1.00811	0.94354
12.4168	1.00598	0.94992
12.4305	1.02309	0.94476
12.4439	1.00398	0.94272
12.4579	1.00519	0.95017
12.4713	1.01619	0.95311
12.4853	1.01345	0.95262
12.4988	0.99453	0.94951
12.5127	1.02059	0.95401
12.5263	1.00108	0.9617
12.5402	1.00592	0.95663
12.5541	1.01346	0.95802
12.5677	1.00275	0.9613
12.5811	1.00124	0.96416
12.5951	1.01369	0.96433
12.6085	0.99534	0.9617
12.6225	1.01456	0.96187
12.636	1.00502	0.96245
12.6499	0.99636	0.96784
12.6638	1.00124	0.96531
12.6773	1.00885	0.96579
12.6913	0.97839	0.9698
12.7049	0.98971	0.96842
12.7187	1.00294	0.96924
12.7323	0.99575	0.95974
12.7461	0.99966	0.96948
12.7597	0.99027	0.96964
12.7736	1.00174	0.97333
12.7871	0.99242	0.9739
12.801	1.00312	0.97357
12.8145	0.99016	0.97202
12.8285	1.00528	0.97349
12.842	1.00527	0.97267
12.8559	0.9947	0.97603
12.8698	1.0023	0.97504
12.8833	0.99727	0.97546
12.8969	0.99976	0.97758
12.9107	1.0029	0.98069
12.9243	0.98896	0.97774
12.9382	0.99158	0.97815
12.9517	1.00111	0.98348
12.9657	0.99321	0.98118
12.9795	0.98871	0.98175
12.9931	0.98736	0.97995
13.007	0.98712	0.98281
13.0205	0.98955	0.98037
13.0345	1.00456	0.98126
13.0479	0.99284	0.98012
13.0618	0.98689	0.98682
13.0754	0.98331	0.98895
13.0893	0.99511	0.98323
13.1032	1.00417	0.98118
13.1167	0.99361	0.98281
13.1306	0.99778	0.98371
13.1442	0.99702	0.99509
13.158	0.98054	0.98724
13.1716	0.98651	0.991
13.1855	0.99008	0.98928
13.199	0.99748	0.98404
13.213	0.98962	0.98323
13.2265	0.99973	0.99018
13.2404	0.99417	0.98895
13.2543	1.01171	0.98715
13.2682	0.99464	0.99092
13.2818	0.99658	0.98814
13.2957	0.99858	0.99353
13.3091	1.0027	0.98682
13.3227	1.01256	0.99108
13.3367	1.0009	0.99722
13.3505	1.00766	0.98609
13.3641	1.00417	0.98879
13.3776	0.99361	0.9955
13.3914	0.99778	0.99288
13.405	0.99702	0.99125
13.4189	0.98054	0.98969
13.4328	0.98651	0.9964
13.4464	0.99008	0.99975
13.4603	0.99748	0.99116
13.4738	0.98962	0.98928
13.4873	0.99973	0.99616
13.5012	0.99417	0.98666
13.5148	1.01171	0.98862
13.5286	0.99464	0.99149
13.5422	0.99658	0.99173
13.5562	0.99858	0.99697
13.5697	1.0027	0.99083
13.5835	1.01256	0.99108
13.5971	1.0009	0.99722
13.6108	1.00766	0.98609
13.6244		0.98879
13.6381		0.9955
13.6517		0.99288
13.6654		0.99125
13.6791		0.98969
13.6927		0.9964
13.7064		0.99975
13.72		0.99116
13.7337		0.98928
13.7473		0.99616
13.761		0.98666
13.7746		0.98862
13.7883		0.99149
13.8019		0.99173
13.8156		0.99697
13.8292		0.99083
13.8429
13.8566
13.8702
13.8839
13.8975
13.9112
13.9248
13.9385
13.9521
13.9658
13.9794
13.9931
14.0067
14.0204
14.0341
14.0477
14.0614
14.075
14.0887
14.1023
14.116
14.1296
14.1433
14.1569
14.1706
14.1842
14.1979
14.2116
14.2252
14.2389
14.2525
14.2662
14.2798
14.2935
14.3071
14.3208
14.3344
14.3481
14.3618
14.3754
14.389
14.4027
14.4164
14.43
14.4437
14.4573
14.471
14.4846
14.4983
14.5119
14.5256
14.5392
14.5529
14.5666
14.5802
14.5939
14.6075
14.6212
14.6348
14.6485
14.6621
14.6758
14.6894
14.7031
14.7167
14.7304
14.7441
14.7577
14.7714
14.785
14.7987
14.8123
14.826
14.8396
14.8533
14.8669
14.8806
14.8942
14.9079
14.9216
14.9352
14.9489
14.9625
14.9762
14.9898
15.0035
15.0171
15.0308
15.0444
15.0581
15.0718
15.0854
15.0991
15.1127
15.1264
15.14
15.1537
15.1673
15.181
15.1946
15.2083
15.2219
15.2356
15.2493
15.2629
15.2766
15.2902
37.2
37.2331
37.2662
37.3
37.3331
37.3661
37.4
37.4331
37.4661
37.5
37.5331
37.5662
37.6
37.6331
37.6662
37.7
37.7331
37.7662
37.8
37.8331
37.8661
37.9
37.9331
37.9661
38
38.0331
38.0662
38.1
38.1331
38.1662
38.2
38.2331
38.2662
38.3
38.3331
38.3661
38.4
38.4331
38.4661
38.5
38.5331
38.5662
38.6
38.6331
38.6662
38.7
38.7331
38.7662
38.8
38.8331
38.8661
38.9
38.9331
38.9661
39
39.0331
39.0662
39.1003
39.1331
39.1662
39.2003
39.2331
39.2662
39.3003
39.3331
39.3661
39.4003
39.4331
39.4661
39.5003
39.5331
39.5662
39.6003
39.6331
39.6662
39.7003
39.7331
39.7662
39.8003
39.8331
39.8661
39.9003
39.9331
39.9661
40.0003
40.0331
40.0662
40.1003
40.1333
40.1662
40.2003
40.2333
40.2662
40.3003
40.3333
40.3661
40.4003
40.4333
40.4661
40.5003
40.5333
40.5662
40.6003
40.6333

## Sheet: c
0	0
1.985	0.03308
3.969	0.06615
6	0.1
7.985	0.13308
9.969	0.16615
12	0.2
13.985	0.23308
15.969	0.26615
18	0.3
19.985	0.33308
21.969	0.36615
24	0.4
25.985	0.43308
27.969	0.46615
30	0.5
31.985	0.53308
33.969	0.56615
36	0.6
37.985	0.63308
39.969	0.66615
42	0.7
43.985	0.73308
45.969	0.76615
48	0.8
49.985	0.83308
51.969	0.86615
54	0.9
55.985	0.93308
57.969	0.96615
60	1
61.985	1.03308
63.969	1.06615
66	1.1
67.985	1.13308
69.969	1.16615
72	1.2
73.985	1.23308
75.969	1.26615
78	1.3
79.985	1.33308
81.969	1.36615
84	1.4
85.985	1.43308
87.969	1.46615
90	1.5
91.985	1.53308
93.969	1.56615
96	1.6
97.985	1.63308
99.969	1.66615
102	1.7
103.985	1.73308
105.969	1.76615
108	1.8
109.985	1.83308
111.969	1.86615
114.016	1.90027
115.985	1.93308
117.969	1.96615
120.016	2.00027
121.985	2.03308
123.969	2.06615
126.016	2.10027
127.985	2.13308
129.969	2.16615
132.016	2.20027
133.985	2.23308
135.969	2.26615
138.016	2.30027
139.985	2.33308
141.969	2.36615
144.016	2.40027
145.985	2.43308
147.969	2.46615
150.016	2.50027
151.985	2.53308
153.969	2.56615
156.016	2.60027
158	2.63333
159.969	2.66615
162.016	2.70027
163.985	2.73308
165.969	2.76615
167.953	2.79922
170	2.83333
171.969	2.86615
173.953	2.89922
176	2.93333
177.969	2.96615
180.016	3.00027
182	3.03333
183.969	3.06615
186.016	3.10027
188	3.13333
189.969	3.16615
192.016	3.20027
194	3.23333
195.969	3.26615
198.016	3.30027
200	3.33333
201.969	3.36615
204.016	3.40027
206	3.43333
207.985	3.46642
209.953	3.49922
212	3.53333
213.969	3.56615
215.953	3.59922
218	3.63333
219.969	3.66615
222.016	3.70027
224	3.73333
225.969	3.76615
228.016	3.80027
230	3.83333
231.985	3.86642
234.016	3.90027
236	3.93333
237.985	3.96642
239.953	3.99922
242	4.03333
243.985	4.06642
246.016	4.10027
248	4.13333
249.985	4.16642
251.953	4.19922
254	4.23333
255.985	4.26642
257.953	4.29922
260	4.33333
261.985	4.36642
263.953	4.39922
266	4.43333
267.985	4.46642
269.969	4.49948
272	4.53333
273.985	4.56642
275.969	4.59948
278	4.63333
279.985	4.66642
282.016	4.70027
284	4.73333
285.985	4.76642
287.969	4.79948
290	4.83333
291.985	4.86642
293.969	4.89948
296	4.93333
297.985	4.96642
300.016	5.00027
302	5.03333
303.985	5.06642
305.969	5.09948
308	5.13333
309.985	5.16642
311.969	5.19948
314	5.23333
315.985	5.26642
317.969	5.29948
320	5.33333
321.985	5.36642
323.969	5.39948
326	5.43333
327.985	5.46642
329.969	5.49948
332	5.53333
333.985	5.56642
335.969	5.59948
338	5.63333
339.985	5.66642
341.969	5.69948
344	5.73333
345.985	5.76642
347.969	5.79948
350	5.83333
351.985	5.86642
353.969	5.89948
356	5.93333
357.985	5.96642
359.969	5.99948
362	6.03333
363.985	6.06642
365.969	6.09948
368	6.13333
369.985	6.16642
371.969	6.19948
374	6.23333
375.985	6.26642
377.969	6.29948
380	6.33333
381.985	6.36642
383.969	6.39948
386	6.43333
387.985	6.46642
389.969	6.49948
392	6.53333
393.985	6.56642
395.969	6.59948
398	6.63333
399.985	6.66642
401.969	6.69948
404	6.73333
405.985	6.76642
407.969	6.79948
410	6.83333
411.985	6.86642
413.969	6.89948
416	6.93333
417.985	6.96642
419.969	6.99948
422	7.03333
423.985	7.06642
425.969	7.09948
428	7.13333
429.985	7.16642
431.969	7.19948
434	7.23333
435.985	7.26642
437.969	7.29948
440	7.33333
441.985	7.36642
443.969	7.39948
446	7.43333
447.985	7.46642
449.969	7.49948
452	7.53333
453.985	7.56642
455.969	7.59948
458.016	7.6336
459.985	7.66642
461.969	7.69948
464	7.73333
465.985	7.76642
467.969	7.79948
470.016	7.8336
471.985	7.86642
473.969	7.89948
476.016	7.9336
477.985	7.96642
479.969	7.99948
482.016	8.0336
483.985	8.06642
485.969	8.09948
488.016	8.1336
489.985	8.16642
491.969	8.19948
494.016	8.2336
496	8.26667
497.969	8.29948
500.016	8.3336
502	8.36667
503.969	8.39948
506.016	8.4336
507.985	8.46642
509.969	8.49948
512.016	8.5336
514	8.56667
515.969	8.59948
518.016	8.6336
520	8.66667
521.969	8.69948
524.016	8.7336
526	8.76667
527.969	8.79948
530.016	8.8336
532	8.86667
533.969	8.89948
535.953	8.93255
538	8.96667
539.969	8.99948
541.953	9.03255
544	9.06667
545.969	9.09948
548.016	9.1336
550	9.16667
551.969	9.19948
553.953	9.23255
556	9.26667
557.985	9.29975
559.953	9.33255
562	9.36667
563.985	9.39975
565.953	9.43255
568	9.46667
569.985	9.49975
572.016	9.5336
574	9.56667
575.985	9.59975
577.953	9.63255
580	9.66667
581.985	9.69975
583.953	9.73255
586	9.76667
587.985	9.79975
589.953	9.83255
592	9.86667
593.985	9.89975
595.953	9.93255
598	9.96667
599.985	9.99975
601.969	10.0328
604	10.0667
605.985	10.0998
608.016	10.1336
610	10.1667
611.985	10.1997
614.016	10.2336
616	10.2667
617.985	10.2997
620.016	10.3336
622	10.3667
623.985	10.3997
625.969	10.4328
628	10.4667
629.985	10.4998
631.969	10.5328
634	10.5667
635.985	10.5998
638.016	10.6336
640	10.6667
641.985	10.6997
643.969	10.7328
646	10.7667
647.985	10.7997
649.969	10.8328
652	10.8667
653.985	10.8997
655.969	10.9328
658	10.9667
659.985	10.9998
661.969	11.0328
664	11.0667
665.985	11.0998
667.969	11.1328
670	11.1667
671.985	11.1997
673.969	11.2328
676	11.2667
677.985	11.2997
679.969	11.3328
682	11.3667
683.985	11.3997
685.969	11.4328
688	11.4667
689.985	11.4998
691.969	11.5328
694	11.5667
695.985	11.5998
697.969	11.6328
700	11.6667
701.985	11.6997
703.969	11.7328
706	11.7667
707.985	11.7997
709.969	11.8328
712	11.8667
713.985	11.8997
716.016	11.9336
718	11.9667
719.985	11.9998
721.969	12.0328
724	12.0667
725.985	12.0998
727.969	12.1328
730	12.1667
731.985	12.1997
733.969	12.2328
736	12.2667
737.985	12.2997
739.969	12.3328
742	12.3667
743.985	12.3997
745.969	12.4328
748	12.4667
749.985	12.4998
751.969	12.5328
754	12.5667
755.985	12.5998
757.969	12.6328
760	12.6667
761.985	12.6997
763.969	12.7328
766	12.7667
767.985	12.7997
769.969	12.8328
772	12.8667
773.985	12.8997
775.969	12.9328
778	12.9667
779.985	12.9998
781.969	13.0328
784	13.0667
785.985	13.0998
787.969	13.1328
790	13.1667
791.985	13.1997
793.969	13.2328
796	13.2667
797.985	13.2997
799.969	13.3328
802.016	13.3669
803.985	13.3997
805.969	13.4328
808.016	13.4669
809.985	13.4998
811.969	13.5328
814.016	13.5669
815.985	13.5998
817.969	13.6328
820.016	13.6669
821.985	13.6997
823.969	13.7328
826.016	13.7669
827.985	13.7997
829.969	13.8328
832.016	13.8669
833.985	13.8997
835.969	13.9328
838.016	13.9669
839.985	13.9998
841.969	14.0328
844.016	14.0669
846	14.1
847.969	14.1328
849.953	14.1659
851.985	14.1997
853.969	14.2328
855.953	14.2659
858	14.3
859.969	14.3328
862.016	14.3669
864	14.4
865.969	14.4328
868.016	14.4669
870	14.5
871.969	14.5328
874.016	14.5669
876	14.6
877.969	14.6328
879.953	14.6659
882	14.7
883.969	14.7328
885.953	14.7659
888	14.8
889.985	14.8331
891.953	14.8659
894	14.9
895.985	14.9331
898.016	14.9669
900	15
901.985	15.0331
903.953	15.0659
906	15.1
907.985	15.1331
910.016	15.1669
912	15.2
913.985	15.2331
915.953	15.2659
918	15.3
919.985	15.3331
922.016	15.3669
924	15.4
925.985	15.4331
927.953	15.4659
930	15.5
931.985	15.5331
934.016	15.5669
936	15.6
937.985	15.6331
939.953	15.6659
942	15.7
943.985	15.7331
945.953	15.7659
948	15.8
949.985	15.8331
952.016	15.8669
954	15.9
955.985	15.9331
957.969	15.9662
960	16
961.985	16.0331
963.953	16.0659
966	16.1
967.985	16.1331
969.969	16.1661
972	16.2
973.985	16.2331
975.969	16.2661
978	16.3
979.985	16.3331
981.969	16.3662
984	16.4
985.985	16.4331
987.969	16.4661
990	16.5
991.985	16.5331
993.969	16.5662
996	16.6
997.985	16.6331
999.969	16.6661
1002	16.7
1003.99	16.7331
1005.97	16.7661
1008	16.8
1009.99	16.8331
1011.97	16.8662
1014	16.9
1015.99	16.9331
1017.97	16.9661
1020	17
1021.99	17.0331
1023.97	17.0662
1026	17.1
1027.98	17.1331
1029.97	17.1661
1032	17.2
1033.98	17.2331
1035.97	17.2661
1038	17.3
1039.98	17.3331
1041.97	17.3662
1044	17.4
1045.98	17.4331
1047.97	17.4661
1050	17.5
1051.98	17.5331
1053.97	17.5662
1056	17.6
1057.98	17.6331
1059.97	17.6661
1062	17.7
1063.98	17.7331
1065.97	17.7661
1068	17.8
1069.98	17.8331
1071.97	17.8662
1074	17.9
1075.98	17.9331
1077.97	17.9661
1080	18
1081.98	18.0331
1083.97	18.0662
1086	18.1
1087.98	18.1331
1089.97	18.1661
1092	18.2
1093.98	18.2331
1095.97	18.2661
1098	18.3
1099.98	18.3331
1101.97	18.3662
1104	18.4
1105.98	18.4331
1107.97	18.4661
1110	18.5
1111.98	18.5331
1113.97	18.5662
1116	18.6
1117.98	18.6331
1119.97	18.6661
1122	18.7
1123.98	18.7331
1125.97	18.7661
1128	18.8
1129.98	18.8331
1131.97	18.8662
1134	18.9
1135.98	18.9331
1137.97	18.9661
1140	19
1141.98	19.0331
1143.97	19.0662
1146	19.1
1147.98	19.1331
1149.97	19.1661
1152.02	19.2003
1153.98	19.2331
1155.97	19.2661
1158.02	19.3003
1159.98	19.3331
1161.97	19.3662
1164.02	19.4003
1165.98	19.4331
1167.97	19.4661
1170.02	19.5003
1171.98	19.5331
1173.97	19.5662
1176.02	19.6003
1178	19.6333
1179.97	19.6661
1182.02	19.7003
1183.98	19.7331
1185.97	19.7661
1188.02	19.8003
1190	19.8333
1191.97	19.8662
1194.02	19.9003
1195.98	19.9331
1197.97	19.9661
1200.02	20.0003
1201.98	20.0331
1203.97	20.0662
1206.02	20.1003
1208	20.1333
1209.97	20.1661
1211.95	20.1992
1214	20.2333
1215.97	20.2661
1218.02	20.3003
1220	20.3333
1221.97	20.3662
1224.02	20.4003
1226	20.4333
1227.97	20.4661
1230.02	20.5003
1232	20.5333
1233.97	20.5662
1235.95	20.5992
1238	20.6333
1239.98	20.6664
1242.02	20.7003
1244	20.7333
1245.97	20.7661
1247.95	20.7992
1250	20.8333
1251.98	20.8664
1254.02	20.9003
1256	20.9333
1257.98	20.9664
1260.02	21.0003
1262	21.0333
1263.98	21.0664
1266.02	21.1003
1268	21.1333
1269.98	21.1664
1272.02	21.2003
1274	21.2333
1275.98	21.2664
1277.95	21.2992
1280	21.3333
1281.98	21.3664
1284.02	21.4003
1286	21.4333
1287.98	21.4664
1290.02	21.5003
1292	21.5333
1293.98	21.5664
1296.02	21.6003
1298	21.6333
1299.98	21.6664
1302.02	21.7003
1304	21.7333
1305.98	21.7664
1308.02	21.8003
1310	21.8333
1311.98	21.8664
1314.02	21.9003
1316	21.9333
1317.98	21.9664
1320.02	22.0003
1322	22.0333
1323.98	22.0664
1326.02	22.1003
1328	22.1333
1329.98	22.1664
1332.02	22.2003
1334	22.2333
1335.98	22.2664
1338.02	22.3003
1340	22.3333
1341.98	22.3664
1344.02	22.4003
1346	22.4333
1347.98	22.4664
1350.02	22.5003
1352	22.5333
1353.98	22.5664
1356.02	22.6003
1358	22.6333
1359.98	22.6664
1362.02	22.7003
1364	22.7333
1365.98	22.7664
1368.02	22.8003
1370	22.8333
1371.98	22.8664
1374.02	22.9003
1376	22.9333
1377.98	22.9664
1380.02	23.0003
1382	23.0333
1383.98	23.0664
1386.02	23.1003
1388	23.1333
1389.98	23.1664
1392.02	23.2003
1394	23.2333
1395.98	23.2664
1398.02	23.3003
1400	23.3333
1401.98	23.3664
1404.02	23.4003
1406	23.4333
1407.98	23.4664
1410.02	23.5003
1412	23.5333
1413.98	23.5664
1416.02	23.6003
1418	23.6333
1419.98	23.6664
1422.02	23.7003
1424	23.7333
1425.98	23.7664
1428.02	23.8003
1430	23.8333
1431.98	23.8664
1434.03	23.9005
1436	23.9333
1437.98	23.9664
1440.02	24.0003
1442	24.0333
1443.98	24.0664
1446.03	24.1005
1448	24.1333
1449.98	24.1664
1452.03	24.2005
1454	24.2333
1455.98	24.2664
1458.03	24.3005
1460	24.3333
1461.98	24.3664
1464.03	24.4005
1466	24.4333
1467.98	24.4664
1469.97	24.4995
1472	24.5333
1473.98	24.5664
1476.03	24.6005
1478.02	24.6336
1479.98	24.6664
1482.03	24.7005
1484	24.7333
1485.98	24.7664
1487.97	24.7995
1490.02	24.8336
1491.98	24.8664
1494.03	24.9005
1496.02	24.9336
1497.98	24.9664
1499.97	24.9995
1502.02	25.0336
1503.98	25.0664
1505.97	25.0995
1508.02	25.1336
1509.98	25.1664
1511.97	25.1995
1514.02	25.2336
1515.98	25.2664
1517.97	25.2995
1520.02	25.3336
1521.98	25.3664
1523.97	25.3995
1526.02	25.4336
1527.98	25.4664
1530.03	25.5005
1532.02	25.5336
1534	25.5667
1535.97	25.5995
1538.02	25.6336
1540	25.6667
1541.97	25.6995
1544.02	25.7336
1546	25.7667
1547.97	25.7995
1550.02	25.8336
1552	25.8667
1553.97	25.8995
1556.02	25.9336
1558	25.9667
1559.97	25.9995
1562.02	26.0336
1564	26.0667
1565.97	26.0995
1568.02	26.1336
1570	26.1667
1571.97	26.1995
1574.02	26.2336
1576	26.2667
1577.97	26.2995
1580.02	26.3336
1582	26.3667
1583.98	26.3998
1586.02	26.4336
1588	26.4667
1589.98	26.4997
1592.02	26.5336
1594	26.5667
1595.98	26.5998
1598.02	26.6336
1600	26.6667
1601.98	26.6998
1604.02	26.7336
1606	26.7667
1607.98	26.7997
1610.02	26.8336
1612	26.8667
1613.98	26.8998
1616.02	26.9336
1618	26.9667
1619.98	26.9997
1622.02	27.0336
1624	27.0667
1625.98	27.0998
1628.02	27.1336
1630	27.1667
1631.98	27.1998
1634.02	27.2336
1636	27.2667
1637.98	27.2997
1640.02	27.3336
1642	27.3667
1643.98	27.3998
1646.02	27.4336
1648	27.4667
1649.98	27.4997
1652.02	27.5336
1654	27.5667
1655.98	27.5998
1658.02	27.6336
1660	27.6667
1661.98	27.6998
1664.02	27.7336
1666	27.7667
1667.98	27.7997
1670.02	27.8336
1672	27.8667
1673.98	27.8998
1676.02	27.9336
1678	27.9667
1679.98	27.9997
1682.02	28.0336
1684	28.0667
1685.98	28.0998
1688.02	28.1336
1690	28.1667
1691.98	28.1998
1694.02	28.2336
1696	28.2667
1697.98	28.2997
1700.02	28.3336
1702	28.3667
1703.98	28.3998
1706.02	28.4336
1708	28.4667
1709.98	28.4997
1712.02	28.5336
1714	28.5667
1715.98	28.5998
1718.02	28.6336
1720	28.6667
1721.98	28.6998
1724.02	28.7336
1726	28.7667
1727.98	28.7997
1730.02	28.8336
1732	28.8667
1733.98	28.8998
1736.02	28.9336
1738	28.9667
1739.98	28.9997
1742.02	29.0336
1744	29.0667
1745.98	29.0998
1748.02	29.1336
1750	29.1667
1751.98	29.1998
1754.02	29.2336
1756	29.2667
1757.98	29.2997
1760.03	29.3339
1762	29.3667
1763.98	29.3998
1766.03	29.4338
1768	29.4667
1769.98	29.4997
1772.03	29.5339
1774	29.5667
1775.98	29.5998
1778.03	29.6338
1780	29.6667
1781.98	29.6998
1784.03	29.7339
1786	29.7667
1787.98	29.7997
1790.03	29.8339
1792	29.8667
1793.98	29.8998
1795.97	29.9328
1798	29.9667
1799.98	29.9997
1802.03	30.0339
1804	30.0667
1805.98	30.0998
1808.03	30.1338
1810	30.1667
1811.98	30.1998
1814.03	30.2339
1816	30.2667
1817.98	30.2997
1820.03	30.3339
1822.02	30.3669
1823.98	30.3998
1825.97	30.4328
1828.02	30.4669
1829.98	30.4997
1832.03	30.5339
1834.02	30.5669
1835.98	30.5998
1837.97	30.6328
1840.02	30.6669
1841.98	30.6998
1843.97	30.7328
1846.02	30.7669
1847.98	30.7997
1849.97	30.8328
1852.02	30.8669
1853.98	30.8998
1855.97	30.9328
1858.02	30.9669
1859.98	30.9997
1861.97	31.0328
1864.02	31.0669
1865.98	31.0998
1867.97	31.1328
1870.02	31.1669
1872	31.2
1874.03	31.2339
1876.02	31.2669
1878	31.3
1879.97	31.3328
1882.02	31.3669
1883.98	31.3998
1885.97	31.4328
1888.02	31.4669
1890	31.5
1891.97	31.5328
1894.02	31.5669
1896	31.6
1897.97	31.6328
1900.02	31.6669
1902	31.7
1903.97	31.7328
1906.02	31.7669
1908	31.8
1909.97	31.8328
1912.02	31.8669
1914	31.9
1915.98	31.9331
1918.02	31.9669
1920	32
1921.97	32.0328
1924.02	32.0669
1926	32.1
1927.98	32.1331
1930.02	32.1669
1932	32.2
1933.98	32.2331
1936.02	32.2669
1938	32.3
1939.98	32.3331
1942.02	32.3669
1944	32.4
1945.98	32.4331
1948.02	32.4669
1950	32.5
1951.98	32.5331
1954.02	32.5669
1956	32.6
1957.98	32.6331
1960.02	32.6669
1962	32.7
1963.98	32.7331
1966.02	32.7669
1968	32.8
1969.98	32.8331
1972.02	32.8669
1974	32.9
1975.98	32.9331
1978.02	32.9669
1980	33
1981.98	33.0331
1984.02	33.0669
1986	33.1
1987.98	33.1331
1990.02	33.1669
1992	33.2
1993.98	33.2331
1996.02	33.2669
1998	33.3
1999.98	33.3331
2002.02	33.3669
2004	33.4
2005.98	33.4331
2008.02	33.4669
2010	33.5
2011.98	33.5331
2014.02	33.5669
2016	33.6
2017.98	33.6331
2020.02	33.6669
2022	33.7
2023.98	33.7331
2026.02	33.7669
2028	33.8
2029.98	33.8331
2032.02	33.8669
2034	33.9
2035.98	33.9331
2038.02	33.9669
2040	34
2041.98	34.0331
2044.02	34.0669
2046	34.1
2047.98	34.1331
2050.02	34.1669
2052	34.2
2053.99	34.2331
2056.02	34.2669
2058	34.3
2059.99	34.3331
2062.02	34.3669
2064	34.4
2065.99	34.4331
2068.02	34.4669
2070	34.5
2071.99	34.5331
2074.02	34.5669
2076	34.6
2077.99	34.6331
2080.02	34.6669
2082	34.7
2083.99	34.7331
2086.02	34.7669
2088	34.8
2089.99	34.8331
2092.02	34.8669
2094	34.9
2095.99	34.9331
2098.02	34.9669
2100	35
2101.99	35.0331
2104.02	35.0669
2106	35.1
2107.99	35.1331
2110.03	35.1672
2112	35.2
2113.99	35.2331
2116.03	35.2672
2118	35.3
2119.99	35.3331
2122.02	35.3669
2124	35.4
2125.99	35.4331
2128.03	35.4672
2130	35.5
2131.99	35.5331
2134.03	35.5672
2136	35.6
2137.99	35.6331
2140.03	35.6672
2142	35.7
2143.99	35.7331
2146.03	35.7672
2148	35.8
2149.99	35.8331
2152.03	35.8672
2154	35.9
2155.99	35.9331
2157.97	35.9661
2160	36
2161.99	36.0331
2164.03	36.0672
2166	36.1
2167.99	36.1331
2170.03	36.1672
2172	36.2
2173.99	36.2331
2175.97	36.2662
2178.02	36.3003
2179.99	36.3331
2181.97	36.3661
2184.02	36.4003
2185.99	36.4331
2187.97	36.4661
2190.02	36.5003
2191.99	36.5331
2193.97	36.5662
2196.02	36.6003
2197.99	36.6331
2200.03	36.6672
2202.02	36.7003
2204	36.7333
2205.97	36.7662
2208.02	36.8003
2209.99	36.8331
2211.97	36.8661
2214.02	36.9003
2215.99	36.9331
2217.97	36.9661
2220.02	37.0003
2222	37.0333
2224.03	37.0672
2226.02	37.1003
2228	37.1333
2229.97	37.1662
2232.02	37.2003
2234	37.2333
2235.97	37.2662
2238.02	37.3003
2240	37.3333
2241.97	37.3661
2244.02	37.4003
2246	37.4333
2247.97	37.4661
2250.02	37.5003
2252	37.5333
2253.97	37.5662
2256.02	37.6003
2258	37.6333
2259.97	37.6662
2262.02	37.7003
2264	37.7333
2265.99	37.7664
2268.02	37.8003
2270	37.8333
2272.03	37.8672
2274.02	37.9003
2276	37.9333
2277.97	37.9661
2280.02	38.0003
2282	38.0333
2283.99	38.0664
2286.02	38.1003
2288	38.1333
2289.99	38.1664
2292.02	38.2003
2294	38.2333
2295.99	38.2664
2298.02	38.3003
2300	38.3333
2301.99	38.3664
2304.02	38.4003
2306	38.4333
2307.99	38.4664
2310.02	38.5003
2312	38.5333
2313.99	38.5664
2316.02	38.6003
2318	38.6333
2319.99	38.6664
2322.02	38.7003
2324	38.7333
2325.99	38.7664
2328.02	38.8003
2330	38.8333
2331.99	38.8664
2334.02	38.9003
2336	38.9333
2337.99	38.9664
2340.02	39.0003
2342	39.0333
2343.99	39.0664
2346.02	39.1003
2348	39.1333
2349.99	39.1664
2352.02	39.2003
2354	39.2333
2355.99	39.2664
2358.02	39.3003
2360	39.3333
2361.99	39.3664
2364.02	39.4003
2366	39.4333
2367.99	39.4664
2370.02	39.5003
2372	39.5333
2373.99	39.5664
2376.02	39.6003
2378	39.6333
2379.99	39.6664
2382.02	39.7003
2384	39.7333
2385.99	39.7664
2388.02	39.8003
2390	39.8333
2391.99	39.8664
2394.02	39.9003
2396	39.9333
2397.99	39.9664
2400.02	40.0003
2402	40.0333
2403.99	40.0664
2406.02	40.1003
2408	40.1333
2409.99	40.1664
2412.02	40.2003
2414	40.2333
2415.99	40.2664
2418.02	40.3003
2420	40.3333
2421.99	40.3664
2424.02	40.4003
2426	40.4333
2427.99	40.4664
2430.02	40.5003
2432	40.5333
2433.99	40.5664
2436.02	40.6003
2438	40.6333
2439.99	40.6664
2442.02	40.7003
2444	40.7333
2445.99	40.7664
2448.03	40.8005
2450	40.8333
2451.99	40.8664
2454.02	40.9003
2456	40.9333
2457.99	40.9664
2460.03	41.0005
2462	41.0333
2463.99	41.0664
2466.03	41.1005
2468	41.1333
2469.99	41.1664
2472.02	41.2003
2474	41.2333
2475.99	41.2664
2478.03	41.3005
2480	41.3333
2481.99	41.3664
2484.03	41.4005
2486	41.4333
2487.99	41.4664
2490.03	41.5005
2492	41.5333
2493.99	41.5664
2496.03	41.6005
2498	41.6333
2499.99	41.6664
2501.97	41.6995
2504	41.7333
2505.99	41.7664
2508.03	41.8005
2510	41.8333
2511.99	41.8664
2514.03	41.9005
2516.02	41.9336
2517.99	41.9664
2519.97	41.9995
2522.02	42.0336
2523.99	42.0664
2525.97	42.0995
2528.02	42.1336
2529.99	42.1664
2531.97	42.1995
2534.02	42.2336
2535.99	42.2664
2537.97	42.2995
2540.02	42.3336
2541.99	42.3664
2543.97	42.3995
2546.02	42.4336
2547.99	42.4664
2549.97	42.4995
2552.02	42.5336
2553.99	42.5664
2555.97	42.5995
2558.02	42.6336
2559.99	42.6664
2561.97	42.6995
2564.02	42.7336
2566	42.7667
2568.03	42.8005
2570.02	42.8336
2572	42.8667
2573.97	42.8995
2576.02	42.9336
2578	42.9667
2579.97	42.9995
2582.02	43.0336
2584	43.0667
2585.97	43.0995
2588.02	43.1336
2590	43.1667
2591.97	43.1995
2594.02	43.2336
2596	43.2667
2597.99	43.2998
2600.02	43.3336
2602	43.3667
2603.97	43.3995
2606.02	43.4336
2608	43.4667
2609.99	43.4997
2612.02	43.5336
2614	43.5667
2615.99	43.5998
2618.02	43.6336
2620	43.6667
2621.99	43.6998
2624.02	43.7336
2626	43.7667
2627.99	43.7998
2630.02	43.8336
2632	43.8667
2633.99	43.8997
2636.02	43.9336
2638	43.9667
2639.99	43.9997
2642.02	44.0336
2644	44.0667
2645.99	44.0998
2648.02	44.1336
2650	44.1667
2651.99	44.1998
2654.02	44.2336
2656	44.2667
2657.99	44.2998
2660.02	44.3336
2662	44.3667
2663.99	44.3997
2666.02	44.4336
2668	44.4667
2669.99	44.4997
2672.02	44.5336
2674	44.5667
2675.99	44.5998
2678.02	44.6336
2680	44.6667
2681.99	44.6998
2684.02	44.7336
2686	44.7667
2687.99	44.7998
2690.02	44.8336
2692	44.8667
2693.99	44.8997
2696.02	44.9336
2698	44.9667
2699.99	44.9997
2702.02	45.0336
2704	45.0667
2705.99	45.0998
2708.02	45.1336
2710	45.1667
2711.99	45.1998
2714.02	45.2336
2716	45.2667
2717.99	45.2998
2720.02	45.3336
2722	45.3667
2723.99	45.3997
2726.02	45.4336
2728	45.4667
2729.99	45.4997
2732.02	45.5336
2734	45.5667
2735.99	45.5998
2738.02	45.6336
2740	45.6667
2741.99	45.6998
2744.02	45.7336
2746	45.7667
2747.99	45.7998
2750.02	45.8336
2752	45.8667
2753.99	45.8997
2756.02	45.9336
2758	45.9667
2759.99	45.9997
2762.02	46.0336
2764	46.0667
2765.99	46.0998
2768.02	46.1336
2770	46.1667
2771.99	46.1998
2774.02	46.2336
2776	46.2667
2777.99	46.2998
2780.02	46.3336
2782	46.3667
2783.99	46.3997
2786.02	46.4336
2788	46.4667
2789.99	46.4997
2792.02	46.5336
2794	46.5667
2795.99	46.5998
2798.03	46.6339
2800	46.6667
2801.99	46.6998
2804.02	46.7336
2806	46.7667
2807.99	46.7998
2810.03	46.8338
2812	46.8667
2813.99	46.8997
2816.03	46.9338
2818	46.9667
2819.99	46.9997
2821.97	47.0328
2824	47.0667
2825.99	47.0998
2828.03	47.1339
2830	47.1667
2831.99	47.1998
2834.03	47.2338
2836	47.2667
2837.99	47.2998
2840.03	47.3338
2842.02	47.3669
2843.99	47.3997
2845.97	47.4328
2848	47.4667
2849.99	47.4997
2851.97	47.5328
2854	47.5667
2855.99	47.5998
2857.97	47.6328
2860	47.6667
2861.99	47.6998
2864.03	47.7338
2866.02	47.7669
2867.99	47.7998
2870.03	47.8338
2872.02	47.8669
2873.99	47.8997
2876.03	47.9338
2878.02	47.9669
2879.99	47.9997
2881.97	48.0328
2884.02	48.0669
2885.99	48.0998
2888.03	48.1339
2890.02	48.1669
2891.99	48.1998
2893.97	48.2328
2896.02	48.2669
2897.99	48.2998
2899.97	48.3328
2902.02	48.3669
2904	48.4
2905.97	48.4328
2908.02	48.4669
2910	48.5
2911.97	48.5328
2914.02	48.5669
2916	48.6
2917.97	48.6328
2920.02	48.6669
2922	48.7
2923.97	48.7328
2926.02	48.7669
2928	48.8
2929.97	48.8328
2932.02	48.8669
2934	48.9
2935.97	48.9328
2938.02	48.9669
2940	49
2941.97	49.0328
2944.02	49.0669
2946	49.1
2947.97	49.1328
2950.02	49.1669
2952	49.2
2953.99	49.2331
2956.02	49.2669
2958	49.3
2959.97	49.3328
2962.02	49.3669
2964	49.4
2965.99	49.4331
2968.02	49.4669
2970	49.5
2971.99	49.5331
2974.02	49.5669
2976	49.6
2977.99	49.6331
2980.02	49.6669
2982	49.7
2983.99	49.7331
2986.02	49.7669
2988	49.8
2989.99	49.8331
2992.02	49.8669
2994	49.9
2995.99	49.9331
2998.02	49.9669
3000	50
3001.99	50.0331
3004.02	50.0669
3006	50.1
3007.99	50.1331
3010.02	50.1669
3012	50.2
3013.99	50.2331
3016.02	50.2669
3018	50.3
3019.99	50.3331
3022.02	50.3669
3024	50.4
3025.99	50.4331
3028.02	50.4669
3030	50.5
3031.99	50.5331
3034.02	50.5669
3036	50.6
3037.99	50.6331
3040.02	50.6669
3042	50.7
3043.99	50.7331
3046.02	50.7669
3048	50.8
3049.99	50.8331
3052.02	50.8669
3054	50.9
3055.99	50.9331
3058.02	50.9669
3060	51
3061.99	51.0331
3064.02	51.0669
3066	51.1
3067.99	51.1331
3070.02	51.1669
3072	51.2
3073.99	51.2331
3076.02	51.2669
3078	51.3
3079.99	51.3331
3082.02	51.3669
3084	51.4
3085.99	51.4331
3088.02	51.4669
3090	51.5
3091.99	51.5331
3094.02	51.5669
3096	51.6
3097.99	51.6331
3100.02	51.6669
3102	51.7
3103.99	51.7331
3106.02	51.7669
3108	51.8
3109.99	51.8331
3112.02	51.8669
3114	51.9
3115.99	51.9331
3118.02	51.9669
3120	52
3121.99	52.0331
3124.02	52.0669
3126	52.1
3127.99	52.1331
3130.02	52.1669
3132	52.2
3133.99	52.2331
3136.03	52.2672
3138	52.3
3139.99	52.3331
3142.02	52.3669
3144	52.4
3145.99	52.4331
3148.03	52.4672
3150	52.5
3151.99	52.5331
3154.03	52.5672
3156	52.6
3157.99	52.6331
3160.03	52.6672
3162	52.7
3163.99	52.7331
3166.03	52.7672
3168	52.8
3169.99	52.8331
3172.03	52.8672
3174	52.9
3175.99	52.9331
3178.03	52.9672
3180	53
3181.99	53.0331
3184.03	53.0672
3186	53.1
3187.99	53.1331
3189.97	53.1662
3192.02	53.2003
3193.99	53.2331
3196.03	53.2672
3198.02	53.3003
3199.99	53.3331
3201.97	53.3661
3204.02	53.4003
3205.99	53.4331
3207.97	53.4661
3210.02	53.5003
3211.99	53.5331
3213.97	53.5662
3216.02	53.6003
3217.99	53.6331
3219.97	53.6662
3222.02	53.7003
3223.99	53.7331
3225.97	53.7662
3228.02	53.8003
3229.99	53.8331
3231.97	53.8661
3234.02	53.9003
3236	53.9333
3237.97	53.9661
3240.02	54.0003
3241.99	54.0331
3243.97	54.0662
3246.02	54.1003
3248	54.1333
3249.97	54.1662
3252.02	54.2003
3254	54.2333
3255.97	54.2662
3258.02	54.3003
3260	54.3333
3261.97	54.3661
3264.02	54.4003
3266	54.4333
3267.97	54.4661
3270.02	54.5003
3272	54.5333
3273.97	54.5662
3276.02	54.6003
3278	54.6333
3279.99	54.6664
3282.02	54.7003
3284	54.7333
3285.97	54.7662
3288.02	54.8003
3290	54.8333
3291.99	54.8664
3294.02	54.9003
3296	54.9333
3297.99	54.9664
3300.02	55.0003
3302	55.0333
3303.99	55.0664
3306.02	55.1003
3308	55.1333
3309.99	55.1664
3312.02	55.2003
3314	55.2333
3315.99	55.2664
3318.02	55.3003
3320	55.3333
3321.99	55.3664
3324.02	55.4003
3326	55.4333
3327.99	55.4664
3330.02	55.5003
3332	55.5333
3333.99	55.5664
3336.02	55.6003
3338	55.6333
3339.99	55.6664
3342.02	55.7003
3344	55.7333
3345.99	55.7664
3348.02	55.8003
3350	55.8333
3351.99	55.8664
3354.02	55.9003
3356	55.9333
3357.99	55.9664
3360.02	56.0003
3362	56.0333
3363.99	56.0664
3366.02	56.1003
3368	56.1333
3369.99	56.1664
3372.02	56.2003
3374	56.2333
3375.99	56.2664
3378.02	56.3003
3380	56.3333
3381.99	56.3664
3384.02	56.4003
3386	56.4333
3387.99	56.4664
3390.02	56.5003
3392	56.5333
3393.99	56.5664
3396.02	56.6003
3398	56.6333
3399.99	56.6664
3402.02	56.7003
3404	56.7333
3405.99	56.7664
3408.02	56.8003
3410	56.8333
3411.99	56.8664
3414.02	56.9003
3416	56.9333
3417.99	56.9664
3420.02	57.0003
3422	57.0333
3423.99	57.0664
3426.02	57.1003
3428	57.1333
3429.99	57.1664
3432.02	57.2003
3434	57.2333
3435.99	57.2664
3438.02	57.3003
3440	57.3333
3441.99	57.3664
3444.02	57.4003
3446	57.4333
3447.99	57.4664
3450.02	57.5003
3452	57.5333
3453.99	57.5664
3456.02	57.6003
3458	57.6333
3459.99	57.6664
3462.03	57.7005
3464	57.7333
3465.99	57.7664
3468.02	57.8003
3470	57.8333
3471.99	57.8664
3474.02	57.9003
3476	57.9333
3477.99	57.9664
3480.03	58.0005
3482	58.0333
3483.99	58.0664
3486.03	58.1005
3488	58.1333
3489.99	58.1664
3492.03	58.2005
3494	58.2333
3495.99	58.2664
3498.03	58.3005
3500	58.3333
3501.99	58.3664
3504.03	58.4005
3506	58.4333
3507.99	58.4664
3510.03	58.5005
3512	58.5333
3513.99	58.5664
3516.03	58.6005
3518	58.6333
3519.99	58.6664
3522.03	58.7005
3524	58.7333
3525.99	58.7664
3527.97	58.7995
3530.02	58.8336
3531.99	58.8664
3534.03	58.9005
3536	58.9333
3537.99	58.9664
3539.97	58.9995
3542	59.0333
3543.99	59.0664
3546.03	59.1005
3548.02	59.1336
3549.99	59.1664
3551.97	59.1995
3554.02	59.2336
3555.99	59.2664
3557.97	59.2995
3560.02	59.3336
3561.99	59.3664
3564.03	59.4005
3566.02	59.4336
3567.99	59.4664
3569.97	59.4995
3572.02	59.5336
3574	59.5667
3575.97	59.5995
3578.02	59.6336
3580	59.6667
3581.97	59.6995
3584.02	59.7336
3585.99	59.7664
3587.97	59.7995
3590.02	59.8336
3592	59.8667
3593.97	59.8995
3596.02	59.9336
3598	59.9667
3599.97	59.9995
3602.02	60.0336
3604	60.0667
3605.97	60.0995
3608.02	60.1336
3610	60.1667
3611.97	60.1995
3614.02	60.2336
3616	60.2667
3617.97	60.2995
3620.02	60.3336
3622	60.3667
3623.97	60.3995
3626.02	60.4336
3628	60.4667
3629.99	60.4997
3632.02	60.5336
3634	60.5667
3635.97	60.5995
3638.02	60.6336
3640	60.6667
3641.99	60.6998
3644.02	60.7336
3646	60.7667
3647.99	60.7998
3650.02	60.8336
3652	60.8667
3653.99	60.8997
3656.02	60.9336
3658	60.9667
3659.99	60.9997
3662.02	61.0336
3664	61.0667
3665.99	61.0998
3668.02	61.1336
3670	61.1667
3671.99	61.1998
3674.02	61.2336
3676	61.2667
3677.99	61.2998
3680.02	61.3336
3682	61.3667
3683.99	61.3997
3686.02	61.4336
3688	61.4667
3689.99	61.4997
3692.02	61.5336
3694	61.5667
3695.99	61.5998
3698.02	61.6336
3700	61.6667
3701.99	61.6998
3704.02	61.7336
3706	61.7667
3707.99	61.7998
3710.02	61.8336
3712	61.8667
3713.99	61.8997
3716.02	61.9336
3718	61.9667
3719.99	61.9997
3722.02	62.0336
3724	62.0667
3725.99	62.0998
3728.02	62.1336
3730	62.1667
3731.99	62.1998
3734.02	62.2336
3736	62.2667
3737.99	62.2998
3740.02	62.3336
3742	62.3667
3743.99	62.3997
3746.02	62.4336
3748	62.4667
3749.99	62.4997
3752.02	62.5336
3754	62.5667
3755.99	62.5998
3758.02	62.6336
3760	62.6667
3761.99	62.6998
3764.02	62.7336
3766	62.7667
3767.99	62.7998
3770.02	62.8336
3772	62.8667
3773.99	62.8997
3776.02	62.9336
3778	62.9667
3779.99	62.9997
3782.02	63.0336
3784	63.0667
3785.99	63.0998
3788.02	63.1336
3790	63.1667
3791.99	63.1998
3794.02	63.2336
3796	63.2667
3797.99	63.2998
3800.02	63.3336
3802	63.3667
3803.99	63.3997
3806.03	63.4338
3808	63.4667
3809.99	63.4997
3812.03	63.5339
3814	63.5667
3815.99	63.5998
3818.02	63.6336
3820	63.6667
3821.99	63.6998
3824.02	63.7336
3826	63.7667
3827.99	63.7998
3830.02	63.8336
3832	63.8667
3833.99	63.8997
3836.03	63.9338
3838	63.9667
3839.99	63.9997
3842.03	64.0339
3844	64.0667
3845.99	64.0998
3847.97	64.1328
3850	64.1667
3851.99	64.1997
3854.03	64.2339
3856	64.2667
3857.99	64.2998
3860.03	64.3338
3862	64.3667
3863.99	64.3997
3866.03	64.4339
3868	64.4667
3869.99	64.4998
3871.97	64.5328
3874	64.5667
3875.99	64.5998
3877.97	64.6328
3880	64.6667
3881.99	64.6997
3883.97	64.7328
3886.02	64.7669
3887.99	64.7998
3889.97	64.8328
3892.02	64.8669
3893.99	64.8997
3896.03	64.9339
3898.02	64.9669
3899.99	64.9998
3901.97	65.0328
3904.02	65.0669
3905.99	65.0998
3907.97	65.1328
3910.02	65.1669
3912	65.2
3913.97	65.2328
3916.02	65.2669
3917.99	65.2998
3919.97	65.3328
3922.02	65.3669
3923.99	65.3997
3925.97	65.4328
3928.02	65.4669
3930	65.5
3931.97	65.5328
3934.02	65.5669
3936	65.6
3937.97	65.6328
3940.02	65.6669
3942	65.7
3943.97	65.7328
3946.02	65.7669
3948	65.8
3950.03	65.8338
3952.02	65.8669
3954	65.9
3955.97	65.9328
3958.02	65.9669
3960	66
3961.97	66.0328
3964.02	66.0669
3966	66.1
3967.97	66.1328
3970.02	66.1669
3972	66.2
3973.99	66.2331
3976.02	66.2669
3978	66.3
3979.97	66.3328
3982.02	66.3669
3984	66.4
3985.99	66.4331
3988.02	66.4669
3990	66.5
3991.99	66.5331
3994.02	66.5669
3996	66.6
3997.99	66.6331
[truncated: 11,869 more rows]

## Sheet: d
0	0.00136	0.000480091	3.9403
0.0328	0.01587	0.00621	3.9263
0.06588	0.07021	0.04632	3.76983
0.1	0.13328	0.10275	3.6077
0.1328	0.19273	0.15633	3.45661
0.16588	0.25283	0.20812	3.35039
0.2	0.30023	0.25063	3.22383
0.2328	0.34632	0.2858	3.11187
0.26588	0.38713	0.32582	3.01843
0.3	0.42561	0.35626	2.97791
0.3328	0.46031	0.38842	2.8647
0.36588	0.49428	0.4211	2.79343
0.4	0.52595	0.44795	2.72357
0.4328	0.559	0.47491	2.6543
0.46588	0.5874	0.49882	2.57852
0.5	0.6158	0.52477	2.4923
0.53307	0.6438	0.54582	2.45226
0.56588	0.6671	0.56473	2.38483
0.6	0.6927	0.58436	2.318
0.63307	0.71555	0.60277	2.27135
0.66588	0.73535	0.61877	2.25439
0.7	0.7588	0.63595	2.20765
0.73307	0.7746	0.65	2.17578
0.76588	0.79125	0.67136	2.12565
0.8	0.8088	0.68259	2.104
0.83307	0.82975	0.69327	2.0693
0.86588	0.8405	0.70505	2.04113
0.9	0.8509	0.71309	2.01278
0.93307	0.86835	0.72341	1.99739
0.96588	0.8789	0.73014	1.97161
1	0.8858	0.73241	1.9467
1.03307	0.89335	0.73945	1.93417
1.06588	0.90525	0.74064	1.933
1.1	0.9106	0.73873	1.91652
1.13307	0.91875	0.74355	1.91535
1.16588	0.9307	0.74459	1.89722
1.19895	0.93795	0.74359	1.89713
1.23307	0.94405	0.74227	1.889
1.26588	0.9497	0.733	1.88191
1.29895	0.94805	0.7335	1.88174
1.33307	0.9589	0.733	1.88961
1.36588	0.9593	0.72323	1.88883
1.39895	0.9605	0.71955	1.88422
1.43307	0.95865	0.71709	1.893
1.46613	0.96675	0.70964	1.91165
1.49895	0.97335	0.70009	1.89791
1.53307	0.9751	0.69318	1.90065
1.56588	0.9756	0.68764	1.91326
1.6	0.9723	0.681	1.92474
1.63307	0.97755	0.67077	1.91883
1.66588	0.9818	0.663	1.94178
1.7	0.97935	0.65727	1.94509
1.73307	0.9775	0.64614	1.94548
1.76613	0.9811	0.64318	1.95
1.79895	0.981	0.629	1.966
1.83307	0.97615	0.62309	1.97809
1.86613	0.97825	0.61586	1.98626
1.89895	0.9817	0.60386	2.00113
1.93307	0.97285	0.59886	1.99965
1.96613	0.977	0.58686	2.013
1.99895	0.9775	0.58391	2.0213
2.03307	0.9712	0.572	2.02487
2.06613	0.96885	0.56495	2.04343
2.09895	0.972	0.55877	2.06057
2.13307	0.96775	0.5515	2.0697
2.16613	0.9654	0.53786	2.07787
2.2	0.9641	0.53482	2.08913
2.23307	0.96325	0.52677	2.08674
2.26613	0.95665	0.51877	2.11065
2.3	0.95375	0.50927	2.09983
2.33307	0.95425	0.50395	2.12035
2.36613	0.9514	0.49764	2.14026
2.39922	0.9533	0.49245	2.16748
2.43307	0.95165	0.48477	2.15891
2.46613	0.9511	0.479	2.16774
2.49922	0.94315	0.4705	2.18735
2.53307	0.9457	0.46364	2.20104
2.56613	0.94495	0.45714	2.20504
2.59922	0.9392	0.44968	2.22204
2.63307	0.9365	0.44739	2.2367
2.66613	0.9366	0.44122	2.242
2.69922	0.93275	0.43191	2.25174
2.73307	0.92795	0.42614	2.25543
2.76613	0.92735	0.42292	2.272
2.79922	0.92315	0.41612	2.2737
2.83307	0.9279	0.40782	2.28317
2.86613	0.91875	0.4038	2.29652
2.89922	0.9189	0.39868	2.30852
2.93307	0.91275	0.3943	2.31517
2.96613	0.908	0.3859	2.31965
2.99922	0.90725	0.38075	2.34674
3.03307	0.9084	0.3771	2.36048
3.06613	0.90795	0.37167	2.34974
3.09922	0.8989	0.36686	2.35522
3.13307	0.8958	0.36254	2.37335
3.16613	0.8972	0.35695	2.39109
3.19922	0.88865	0.3503	2.38678
3.23307	0.89175	0.34703	2.38652
3.26613	0.8846	0.34233	2.41696
3.29922	0.8776	0.33945	2.42213
3.33307	0.8785	0.33293	2.43935
3.36613	0.874	0.32847	2.42035
3.39922	0.8704	0.32419	2.45009
3.43307	0.86155	0.3214	2.4713
3.46613	0.8622	0.3181	2.45783
3.49922	0.8582	0.31377	2.47291
3.53307	0.8617	0.30652	2.48074
3.56613	0.8579	0.30293	2.49457
3.59922	0.8554	0.30022	2.502
3.63307	0.84975	0.29532	2.50826
3.66613	0.84185	0.29373	2.52539
3.69922	0.84365	0.28974	2.52309
3.73307	0.83795	0.285	2.52383
3.76613	0.8323	0.2824	2.54052
3.79922	0.8357	0.27785	2.53704
3.83307	0.82935	0.27632	2.56913
3.86613	0.82985	0.27283	2.57013
3.89922	0.8265	0.26977	2.59257
3.93307	0.81665	0.26524	2.59065
3.96613	0.81725	0.26135	2.60104
3.99922	0.81795	0.2586	2.584
4.03307	0.81045	0.25731	2.59765
4.06613	0.8032	0.25227	2.61326
4.09922	0.805	0.25145	2.61374
4.13307	0.799	0.24739	2.61696
4.16613	0.79785	0.24576	2.62352
4.19922	0.79305	0.24121	2.64596
4.23307	0.7955	0.23936	2.65787
4.26613	0.78775	0.2357	2.65691
4.29922	0.7845	0.23319	2.65109
4.33307	0.7835	0.2318	2.6587
4.36613	0.78095	0.22795	2.67643
4.39922	0.77765	0.22625	2.67517
4.43307	0.77365	0.22269	2.67387
4.46613	0.76825	0.22029	2.706
4.49922	0.768	0.21927	2.70413
4.53307	0.7665	0.21607	2.69774
4.56613	0.7673	0.21387	2.71491
4.59922	0.7608	0.21165	2.746
4.63307	0.75795	0.20832	2.72139
4.66613	0.75885	0.20515	2.72987
4.69922	0.74845	0.20375	2.75217
4.73307	0.7465	0.20253	2.7513
4.76613	0.74745	0.19987	2.75035
4.79922	0.73995	0.19818	2.76578
4.83307	0.73275	0.19504	2.78491
4.86613	0.73865	0.19295	2.76996
4.89922	0.73435	0.18876	2.77248
4.93307	0.7281	0.18872	2.76617
4.96613	0.72835	0.18612	2.79243
4.99922	0.73065	0.18529	2.78939
5.03307	0.7227	0.18118	2.79678
5.06613	0.72285	0.1803	2.79722
5.09922	0.71475	0.1782	2.80239
5.13307	0.71725	0.17617	2.80661
5.16613	0.7133	0.17428	2.81687
5.19922	0.71085	0.17195	2.82796
5.23307	0.70275	0.17045	2.83683
5.26613	0.70255	0.16932	2.85296
5.29922	0.7019	0.16736	2.8433
5.33333	0.69735	0.16458	2.84361
5.36613	0.69145	0.16372	2.86591
5.39922	0.69575	0.16137	2.85496
5.43307	0.6934	0.16003	2.86422
5.46613	0.6888	0.15742	2.8643
5.49922	0.68705	0.15551	2.87483
5.53333	0.6875	0.15582	2.88135
5.56613	0.6865	0.1531	2.88417
5.59922	0.67665	0.15168	2.89922
5.63333	0.67385	0.15021	2.89726
5.66613	0.67305	0.14722	2.89096
5.69922	0.6721	0.14651	2.90152
5.73333	0.6702	0.14524	2.90326
5.76613	0.66585	0.14425	2.93065
5.79922	0.6651	0.14264	2.91526
5.83333	0.66515	0.14131	2.92974
5.86613	0.6569	0.13904	2.93717
5.89922	0.65825	0.13775	2.95665
5.93333	0.6586	0.13676	2.95391
5.96613	0.65245	0.13578	2.94678
5.99922	0.64935	0.13411	2.95252
6.03333	0.645	0.13115	2.98087
6.06613	0.65175	0.13006	2.99352
6.09922	0.6429	0.1292	2.97587
6.13333	0.643	0.12935	3.00757
6.16613	0.6383	0.12767	2.99626
6.19922	0.6395	0.12486	2.97339
6.23333	0.63615	0.12483	2.97343
6.26613	0.6307	0.12387	2.98239
6.29922	0.62945	0.12281	3.00783
6.33333	0.6292	0.12117	3.0153
6.3664	0.6248	0.12037	3.02426
6.39922	0.6238	0.11891	3.01339
6.43333	0.62	0.11762	3.03487
6.4664	0.61985	0.11601	3.02783
6.49922	0.619	0.11566	3.03639
6.53228	0.61515	0.11403	3.05852
6.5664	0.61585	0.11372	3.04974
6.59922	0.6129	0.11215	3.03639
6.63333	0.60965	0.11087	3.05209
6.6664	0.6059	0.11057	3.05309
6.69922	0.6054	0.10948	3.06
6.73333	0.60635	0.10817	3.06739
6.7664	0.60565	0.10651	3.08565
6.79922	0.59915	0.10564	3.08017
6.83333	0.5969	0.10547	3.0807
6.8664	0.59475	0.1046	3.07613
6.89922	0.59575	0.10398	3.10048
6.93228	0.5911	0.10105	3.10004
6.9664	0.59145	0.10229	3.10913
6.99947	0.5883	0.10008	3.09687
7.03228	0.58375	0.09899	3.107
7.0664	0.58805	0.09866	3.10348
7.09922	0.5814	0.09786	3.12557
7.13228	0.58065	0.09703	3.13652
7.1664	0.5792	0.09671	3.14457
7.19922	0.57965	0.0951	3.14891
7.23228	0.57595	0.09403	3.14265
7.2664	0.57505	0.09431	3.13635
7.29922	0.5735	0.09316	3.14922
7.33228	0.56865	0.09217	3.16543
7.3664	0.56845	0.09098	3.1773
7.39947	0.56645	0.0905	3.17591
7.43333	0.5637	0.08944	3.17774
7.4664	0.56085	0.08782	3.17235
7.49947	0.56495	0.08746	3.18587
7.53228	0.5605	0.08737	3.17587
7.5664	0.55975	0.08606	3.19204
7.59947	0.5549	0.08546	3.20296
7.63228	0.55395	0.08537	3.20861
7.6664	0.55445	0.0843	3.197
7.69947	0.55295	0.08339	3.19317
7.73333	0.54665	0.08217	3.22591
7.7664	0.55005	0.08191	3.23622
7.79947	0.545	0.08069	3.21639
7.83228	0.54215	0.08086	3.2147
7.8664	0.53785	0.07938	3.23939
7.89947	0.5419	0.07874	3.22922
7.93228	0.538	0.07849	3.21474
7.9664	0.53875	0.07833	3.25039
7.99947	0.53735	0.07712	3.25287
8.03228	0.53405	0.07681	3.25287
8.0664	0.53175	0.07655	3.25161
8.09947	0.53165	0.07526	3.23578
8.13333	0.5269	0.07499	3.26104
8.1664	0.53065	0.07435	3.24278
8.19947	0.5263	0.074	3.25574
8.23228	0.5234	0.07313	3.27339
8.2664	0.52285	0.07294	3.28287
8.29947	0.51965	0.07183	3.26948
8.33255	0.5192	0.07147	3.28257
8.3664	0.51975	0.07093	3.2787
8.39947	0.51355	0.07029	3.27626
8.43255	0.51525	0.06948	3.28935
8.4664	0.51145	0.06937	3.28748
8.49947	0.5083	0.06838	3.31526
8.53255	0.50985	0.06843	3.31752
8.5664	0.50425	0.06732	3.29804
8.59947	0.5059	0.06645	3.3017
8.63255	0.5036	0.0662	3.31091
8.6664	0.5028	0.06624	3.33352
8.69947	0.5012	0.06576	3.32761
8.73255	0.50325	0.06474	3.31004
8.7664	0.49849	0.06466	3.3373
8.79947	0.49306	0.0646	3.30396
8.83255	0.49628	0.06338	3.31335
8.8664	0.49323	0.06269	3.32448
8.89947	0.49338	0.0624	3.31539
8.93255	0.49269	0.06243	3.34709
8.9664	0.48813	0.06152	3.35487
8.99947	0.48854	0.06165	3.35709
9.03255	0.48746	0.06124	3.33839
9.0664	0.48623	0.0608	3.363
9.09947	0.48363	0.05987	3.34413
9.13255	0.48271	0.05934	3.339
9.1664	0.4828	0.05851	3.36643
9.19947	0.4793	0.05902	3.36887
9.23255	0.48175	0.05801	3.36335
9.2664	0.47945	0.05691	3.35491
9.29947	0.47533	0.0569	3.36087
9.33255	0.47552	0.05694	3.36652
9.3664	0.47354	0.05664	3.34974
9.39947	0.47265	0.0559	3.36878
9.43255	0.46951	0.05635	3.35696
9.4664	0.46958	0.05535	3.37713
9.49947	0.46867	0.055	3.38365
9.53333	0.46725	0.05505	3.38804
9.5664	0.46171	0.05397	3.39009
9.59947	0.46486	0.05416	3.38961
9.63255	0.46399	0.0533	3.37678
9.6664	0.46333	0.05292	3.38974
9.69947	0.46138	0.05225	3.40191
9.73255	0.45733	0.0521	3.40178
9.7664	0.45751	0.0525	3.4043
9.79947	0.45671	0.05163	3.40687
9.83255	0.45314	0.051	3.42126
9.8664	0.45346	0.05111	3.41457
9.89947	0.45382	0.0499	3.39104
9.93255	0.45192	0.05068	3.40417
9.9664	0.44603	0.04991	3.42139
9.99947	0.44711	0.04978	3.40922
10.0326	0.44824	0.04916	3.41452
10.0664	0.44717	0.04842	3.38383
10.0995	0.44396	0.04816	3.41939
10.1326	0.44304	0.04862	3.41835
10.1664	0.43762	0.04752	3.42861
10.1995	0.43854	0.04762	3.42443
10.2325	0.43832	0.04722	3.41117
10.2664	0.43698	0.04668	3.43535
10.2995	0.43803	0.04657	3.41296
10.3325	0.43648	0.04614	3.4193
10.3664	0.43384	0.04621	3.40696
10.3995	0.43364	0.0456	3.45235
10.4326	0.43144	0.04575	3.42643
10.4664	0.42912	0.04513	3.44083
10.4995	0.42749	0.04522	3.44435
10.5326	0.42629	0.04461	3.44648
10.5664	0.42951	0.04397	3.41674
10.5995	0.42754	0.04409	3.4157
10.6326	0.4272	0.04329	3.42922
10.6664	0.42301	0.04303	3.44713
10.6995	0.41995	0.04308	3.44283
10.7325	0.42082	0.04289	3.43952
10.7664	0.42036	0.04282	3.45648
10.7995	0.42048	0.04246	3.45126
10.8325	0.41991	0.04162	3.42848
10.8664	0.41851	0.04173	3.4493
10.8995	0.41655	0.0412	3.44922
10.9326	0.41561	0.04085	3.44557
10.9667	0.41489	0.04092	3.44713
10.9995	0.41258	0.04114	3.44826
11.0326	0.41135	0.04008	3.456
11.0664	0.41007	0.04031	3.46804
11.0995	0.41241	0.03991	3.4503
11.1326	0.40915	0.04015	3.45917
11.1664	0.40807	0.03992	3.45991
11.1995	0.40506	0.03915	3.47426
11.2325	0.40426	0.03895	3.46135
11.2667	0.40392	0.03898	3.4507
11.2995	0.40337	0.03837	3.47809
11.3325	0.40231	0.03861	3.4807
11.3667	0.40216	0.03868	3.45952
11.3995	0.40036	0.03782	3.47178
11.4326	0.39768	0.03805	3.47622
11.4667	0.39736	0.03799	3.46974
11.4995	0.39669	0.03751	3.48678
11.5326	0.39683	0.03716	3.4863
11.5667	0.39505	0.03678	3.4913
11.5995	0.39504	0.03664	3.49126
11.6326	0.39438	0.03614	3.48583
11.6667	0.39061	0.03619	3.48135
11.6995	0.38883	0.03601	3.47748
11.7325	0.38708	0.03591	3.49348
11.7667	0.38947	0.03556	3.47139
11.7995	0.38749	0.03518	3.47435
11.8325	0.38426	0.0354	3.51
11.8667	0.38587	0.03452	3.47839
11.8995	0.38512	0.03456	3.5073
11.9326	0.3807	0.03469	3.48057
11.9667	0.38073	0.03472	3.50222
11.9995	0.37904	0.03412	3.51726
12.0326	0.37997	0.03383	3.51304
12.0656	0.37829	0.03405	3.48691
12.0995	0.37717	0.03328	3.513
12.1326	0.37615	0.03373	3.49709
12.1656	0.3756	0.03308	3.5087
12.1997	0.37342	0.03346	3.51174
12.2325	0.37393	0.0335	3.523
12.2667	0.37113	0.0331	3.52474
12.2997	0.37516	0.03281	3.50278
12.3325	0.37184	0.03275	3.49022
12.3656	0.36994	0.03248	3.52087
12.3997	0.36993	0.03214	3.51048
12.4326	0.36787	0.03248	3.50774
12.4656	0.36751	0.03207	3.508
12.4997	0.3644	0.03176	3.51326
12.5326	0.36632	0.03218	3.52183
12.5667	0.3653	0.03122	3.51196
12.5997	0.36413	0.03149	3.50504
12.6326	0.36161	0.03149	3.48813
12.6667	0.36169	0.03091	3.51583
12.6997	0.36189	0.03062	3.50978
12.7325	0.36222	0.03065	3.52774
12.7656	0.35871	0.03061	3.53083
12.7997	0.35799	0.03029	3.54352
12.8328	0.3556	0.02993	3.5333
12.8656	0.35531	0.03045	3.52857
12.8997	0.35373	0.02971	3.51187
12.9326	0.35398	0.02939	3.53465
12.9656	0.35435	0.02911	3.53139
12.9997	0.35156	0.02925	3.50874
13.0328	0.35177	0.02935	3.53278
13.0667	0.35128	0.02939	3.51265
13.0997	0.35128	0.02915	3.53739
13.1328	0.34883	0.02908	3.52083
13.1667	0.34696	0.02893	3.53252
13.1997	0.34698	0.0289	3.53452
13.2328	0.34596	0.02885	3.52117
13.2656	0.34348	0.02858	3.53726
13.2997	0.3422	0.02819	3.52261
13.3328	0.3428	0.02804	3.52648
13.3656	0.33929	0.02815	3.52635
13.3997	0.34101	0.02799	3.52378
13.4328	0.33949	0.02771	3.51287
13.4667	0.34039	0.02784	3.53352
13.4997	0.33849	0.02733	3.52148
13.5328	0.3377	0.02762	3.52235
13.5656	0.33639	0.02717	3.54074
13.5997	0.33619	0.02678	3.53187
13.6328	0.33374	0.02686	3.52752
13.6656	0.33319	0.02683	3.54526
13.6997	0.33215	0.02669	3.52883
13.7328	0.33243	0.02687	3.54291
13.7659	0.32936	0.02658	3.55648
13.7997	0.32984	0.0266	3.53835
13.8328	0.32914	0.02621	3.53217
13.8659	0.32937	0.02601	3.54678
13.8997	0.3288	0.02628	3.53835
13.9328	0.32713	0.02597	3.52761
13.9659	0.32565	0.02568	3.56583
13.9997	0.32588	0.02588	3.53583
14.0328	0.32385	0.02537	3.55239
14.0659	0.32366	0.02523	3.55548
14.0997	0.32239	0.02523	3.53691
14.1328	0.32216	0.02535	3.5523
14.1659	0.32123	0.02515	3.55926
14.1997	0.32047	0.02514	3.55052
14.2328	0.32066	0.02507	3.5633
14.2667	0.31932	0.02491	3.54857
14.2997	0.31932	0.02451	3.56365
14.3328	0.31672	0.02481	3.55148
14.3667	0.3151	0.02414	3.53991
14.3997	0.31598	0.02432	3.5477
14.4328	0.3166	0.02437	3.5637
14.4667	0.31429	0.02415	3.55383
14.4997	0.3116	0.02413	3.56461
14.5328	0.31131	0.02365	3.58357
14.5667	0.31171	0.02386	3.56
14.5997	0.31094	0.02327	3.53339
14.6328	0.309	0.02364	3.56074
14.6667	0.31054	0.02321	3.5647
14.6997	0.30995	0.02351	3.561
14.7328	0.30915	0.02326	3.55326
14.7667	0.30828	0.02371	3.56548
14.7997	0.30819	0.02327	3.585
14.8328	0.30756	0.02314	3.57626
14.8667	0.30458	0.02358	3.57417
14.8997	0.30592	0.02306	3.57443
14.9328	0.30576	0.02247	3.59461
14.9667	0.30457	0.02271	3.57765
14.9997	0.30385	0.02261	3.58496
15.0328	0.30189	0.02234	3.56683
15.0667	0.30176	0.02216	3.59683
15.0997	0.30144	0.02254	3.58243
15.1328	0.29936	0.02218	3.59209
15.1667	0.29984	0.022	3.59539
15.1997	0.29551	0.02191	3.58122
15.2328	0.29737	0.02181	3.59635
15.2667	0.29701	0.02202	3.5793
15.2997	0.2969	0.02155	3.60261
15.3328	0.29446	0.02198	3.61526
15.3667	0.29419	0.02166	3.58996
15.3997	0.29379	0.02147	3.59152
15.4328	0.29423	0.02173	3.59148
15.4667	0.29284	0.02153	3.57678
15.4997	0.29308	0.02141	3.59604
15.5328	0.29172	0.02135	3.60909
15.5667	0.29063	0.02138	3.58713
15.5997	0.29084	0.02088	3.617
15.6328	0.29106	0.02094	3.58665
15.6667	0.28945	0.02037	3.61135
15.6997	0.28817	0.02079	3.59374
15.7328	0.28587	0.02073	3.64539
15.7667	0.28712	0.02064	3.61096
15.7997	0.28647	0.02039	3.59974
15.8328	0.28569	0.02009	3.61896
15.8667	0.28452	0.02042	3.60883
15.8997	0.28388	0.02027	3.59313
15.9328	0.28247	0.0199	3.63117
15.9667	0.28208	0.01987	3.63678
15.9997	0.28248	0.02022	3.60887
16.0328	0.28326	0.01966	3.60413
16.0669	0.28079	0.01974	3.62209
16.0997	0.2802	0.02001	3.63709
16.1328	0.27877	0.01958	3.6417
16.1669	0.27847	0.01962	3.62043
16.1997	0.27927	0.01924	3.61209
16.2328	0.27631	0.01937	3.62196
16.2669	0.27525	0.019	3.6267
16.2997	0.27716	0.01943	3.63087
16.3328	0.27581	0.01964	3.649
16.3669	0.27462	0.01932	3.6473
16.3997	0.27542	0.01932	3.61543
16.4328	0.27454	0.01925	3.65083
16.4669	0.27513	0.01899	3.64639
16.4997	0.27298	0.01921	3.63722
16.5328	0.27086	0.01863	3.65213
16.5669	0.27203	0.0185	3.655
16.5997	0.27246	0.01897	3.65048
16.6328	0.27063	0.01848	3.63913
16.6669	0.27011	0.01859	3.65074
16.6997	0.26818	0.01848	3.62687
16.7328	0.26797	0.01871	3.6517
16.7669	0.26903	0.01831	3.63065
16.7997	0.26744	0.01822	3.65313
16.8328	0.26937	0.01842	3.63713
16.8669	0.26656	0.01809	3.65335
16.8997	0.26485	0.01801	3.64717
16.9328	0.26576	0.01837	3.64291
16.9669	0.26353	0.01801	3.63774
17	0.2638	0.0178	3.63552
17.0328	0.26269	0.01745	3.63748
17.0659	0.26372	0.01788	3.64852
17.1	0.26133	0.01776	3.647
17.1328	0.26026	0.01774	3.64422
17.1669	0.26104	0.01773	3.6483
17.2	0.26203	0.01755	3.63561
17.2328	0.2578	0.01758	3.65913
17.2669	0.25867	0.01724	3.63004
17.3	0.25828	0.01745	3.66987
17.3328	0.25844	0.01739	3.67557
17.3669	0.25991	0.01727	3.67322
17.4	0.25644	0.01727	3.6467
17.4328	0.25633	0.01671	3.67739
17.4659	0.25645	0.01713	3.66326
17.5	0.25512	0.01728	3.6647
17.5328	0.25434	0.01692	3.64087
17.5669	0.25254	0.01676	3.66974
17.6	0.25247	0.01663	3.65104
17.6331	0.25271	0.01678	3.66583
17.6669	0.25282	0.01665	3.68587
17.7	0.2507	0.01652	3.70196
17.7331	0.252	0.01664	3.66809
17.7669	0.25225	0.01658	3.66796
17.8	0.25079	0.0161	3.64439
17.8331	0.24941	0.01628	3.69357
17.8669	0.25049	0.01625	3.6963
17.9	0.24785	0.01648	3.65487
17.9331	0.24803	0.01638	3.69413
17.9669	0.24903	0.0162	3.7007
18	0.24731	0.01621	3.69596
18.0331	0.24593	0.01617	3.67765
18.0669	0.24563	0.01607	3.70265
18.1	0.24573	0.01603	3.70565
18.1331	0.24408	0.01565	3.68222
18.1669	0.24515	0.01572	3.68135
18.2	0.24301	0.01573	3.6983
18.2331	0.24282	0.01585	3.67096
18.2659	0.24141	0.0158	3.68861
18.3	0.24407	0.01545	3.70726
18.3331	0.24235	0.01559	3.69643
18.3669	0.24008	0.01559	3.70009
18.4	0.24124	0.0155	3.70426
18.4331	0.24081	0.015	3.67978
18.4661	0.24151	0.01573	3.68874
18.5	0.23989	0.01542	3.70852
18.5331	0.23889	0.01532	3.70104
18.5661	0.23809	0.01494	3.68904
18.6	0.23861	0.01517	3.70113
18.6331	0.2378	0.01532	3.715
18.6659	0.24011	0.01498	3.70487
18.7	0.23672	0.01514	3.6893
18.7331	0.23807	0.0147	3.71713
18.7661	0.23838	0.01508	3.7033
18.8	0.23539	0.01483	3.70626
18.8331	0.23678	0.01475	3.68265
18.8661	0.23833	0.01479	3.69313
18.9	0.23688	0.01438	3.71635
18.9331	0.23933	0.01494	3.70017
18.9661	0.23758	0.01473	3.70043
19	0.23742	0.0149	3.71957
19.0331	0.23837	0.01448	3.73191
19.0661	0.23963	0.01479	3.70583
19.1	0.23938	0.01478	3.71152
19.1331	0.23827	0.01476	3.71678
19.1661	0.24074	0.01448	3.728
19.2	0.24107	0.01474	3.70778
19.2331	0.24269	0.01441	3.68957
19.2661	0.2443	0.01461	3.69913
19.3	0.24409	0.01453	3.70909
19.3331	0.2465	0.01447	3.6977
19.3669	0.24844	0.01454	3.68691
19.4	0.24837	0.01466	3.68878
19.4331	0.25265	0.01471	3.7063
19.4661	0.25357	0.01461	3.69261
19.5	0.25648	0.0147	3.68574
19.5331	0.25849	0.01443	3.67852
19.5661	0.26121	0.01468	3.68952
19.6	0.26547	0.0144	3.66391
19.6331	0.26604	0.01471	3.65213
19.6661	0.27119	0.01456	3.64613
19.7	0.27336	0.01456	3.64404
19.7331	0.27985	0.01509	3.64113
19.7661	0.28071	0.01473	3.65135
19.8	0.28624	0.01457	3.64113
19.8331	0.29012	0.01462	3.66117
19.8669	0.29782	0.01488	3.65761
19.9	0.29953	0.01478	3.63357
19.9331	0.30397	0.01483	3.63913
19.9661	0.31065	0.01507	3.6117
20	0.31404	0.01504	3.60557
20.0331	0.32225	0.01513	3.5887
20.0661	0.32732	0.01533	3.58878
20.1	0.33465	0.01522	3.57261
20.1331	0.33719	0.01586	3.59439
20.1661	0.34353	0.01523	3.57735
20.2	0.34886	0.0153	3.56565
20.2331	0.35529	0.01573	3.57839
20.2661	0.36233	0.01608	3.54626
20.3	0.36846	0.01616	3.53465
20.3331	0.37521	0.01596	3.53948
20.3661	0.38079	0.01604	3.49839
20.4	0.38593	0.01604	3.5103
20.4331	0.39326	0.0159	3.48913
20.4661	0.40104	0.01607	3.47991
20.5	0.4082	0.01673	3.48448
20.5331	0.41443	0.01647	3.48752
20.5661	0.42211	0.01669	3.44783
20.6	0.42768	0.01687	3.43852
20.6331	0.43573	0.01646	3.4373
20.6661	0.44137	0.01697	3.40261
20.7	0.44922	0.01675	3.42587
20.7331	0.45468	0.0171	3.39887
20.7661	0.46666	0.01759	3.39722
20.8	0.47221	0.01737	3.37639
20.8331	0.47835	0.01742	3.36096
20.8661	0.48339	0.01751	3.36109
20.9	0.49482	0.01768	3.352
20.9331	0.5012	0.01795	3.32987
20.9661	0.50915	0.01811	3.32813
21	0.51515	0.01815	3.33357
21.0331	0.52625	0.01842	3.31183
21.0661	0.53	0.01845	3.28296
21.1	0.53675	0.01862	3.275
21.1331	0.55065	0.01837	3.26222
21.1661	0.55395	0.01867	3.2593
21.2	0.5634	0.01893	3.2547
21.2331	0.5698	0.01928	3.21126
21.2661	0.5766	0.01876	3.23583
21.3	0.58355	0.01922	3.23157
21.3331	0.5931	0.01932	3.18235
21.3661	0.60185	0.01959	3.18817
21.4	0.6068	0.01982	3.19804
21.4331	0.6149	0.01992	3.16313
21.4661	0.6222	0.02018	3.19065
21.5	0.62525	0.02027	3.14535
21.5331	0.6358	0.02025	3.15557
21.5661	0.6446	0.02032	3.15748
21.6002	0.65095	0.02031	3.146
21.6331	0.6575	0.02103	3.14896
21.6661	0.6619	0.02081	3.12026
21.7	0.6695	0.02086	3.111
21.7331	0.6811	0.02123	3.08596
21.7661	0.68385	0.0212	3.07752
21.8002	0.6891	0.02147	3.05961
21.8331	0.69765	0.02115	3.06309
21.8661	0.6976	0.02154	3.0557
21.9002	0.7092	0.02161	3.01939
21.9331	0.71275	0.02191	3.02778
21.9661	0.72035	0.02222	3.01722
22.0003	0.7268	0.02245	3.0203
22.0331	0.73275	0.02233	3.00378
22.0661	0.73905	0.02223	3.00826
22.1002	0.7464	0.02249	2.98991
22.1331	0.75505	0.02253	2.97026
22.1661	0.7567	0.02274	2.94648
22.2003	0.761	0.0227	2.93848
22.2331	0.7701	0.02303	2.94804
22.2661	0.77365	0.02336	2.9323
22.3002	0.77565	0.02323	2.94339
22.3331	0.7851	0.02376	2.9357
22.3661	0.7925	0.0238	2.92096
22.4002	0.7948	0.02393	2.91378
22.4331	0.79185	0.0239	2.89848
22.4661	0.7997	0.02425	2.9037
22.5003	0.80935	0.02426	2.90722
22.5333	0.81465	0.02458	2.87909
22.5661	0.8179	0.02429	2.87122
22.6002	0.8289	0.02449	2.87543
22.6331	0.8293	0.02441	2.87165
22.6661	0.83545	0.02527	2.85143
22.7003	0.8405	0.02505	2.84422
22.7333	0.84145	0.02542	2.8313
22.7661	0.84375	0.02495	2.81796
22.7992	0.85015	0.02533	2.8237
22.8333	0.8539	0.02539	2.83322
22.8661	0.85855	0.0259	2.79804
22.9002	0.8685	0.02558	2.823
22.9333	0.86765	0.02594	2.80822
22.9661	0.86945	0.02617	2.81383
23.0003	0.87805	0.0261	2.80004
23.0333	0.8776	0.02606	2.79678
23.0664	0.8848	0.02605	2.77583
23.1002	0.88585	0.02647	2.77917
23.1333	0.89595	0.02663	2.79322
23.1661	0.8905	0.02673	2.77322
23.2003	0.89115	0.02687	2.75983
23.2333	0.8975	0.02648	2.75983
23.2661	0.89745	0.02675	2.75322
23.3002	0.89975	0.02698	2.78061
23.3333	0.90025	0.02682	2.77404
23.3661	0.9067	0.02699	2.77048
23.4002	0.90625	0.02721	2.75083
23.4333	0.91195	0.02717	2.76165
23.4661	0.9018	0.02725	2.762
23.5003	0.9091	0.02732	2.76817
23.5333	0.90655	0.02704	2.74752
23.5664	0.9098	0.02764	2.75983
23.6002	0.9047	0.02739	2.75643
23.6333	0.9098	0.02742	2.75113
23.6664	0.90395	0.02757	2.74374
23.7003	0.9054	0.02752	2.75357
23.7333	0.90155	0.0279	2.74657
23.7664	0.9097	0.02754	2.75539
23.8002	0.9029	0.02776	2.75443
23.8333	0.9078	0.02766	2.74139
23.8664	0.9044	0.02745	2.73991
23.9002	0.9012	0.02778	2.76191
23.9333	0.89745	0.02754	2.74861
23.9664	0.9021	0.02762	2.76987
23.9992	0.89615	0.02776	2.75791
24.0333	0.89945	0.02779	2.74661
24.0664	0.8971	0.0278	2.74587
24.1002	0.8951	0.02749	2.75674
24.1333	0.89045	0.02756	2.77296
24.1664	0.88915	0.02762	2.77843
24.1992	0.8876	0.02734	2.76909
24.2333	0.8896	0.02755	2.77843
24.2664	0.88895	0.02773	2.76874
24.2995	0.877	0.02762	2.79261
24.3333	0.87785	0.02716	2.78239
24.3664	0.8682	0.02728	2.79117
24.4002	0.87315	0.02775	2.78452
24.4333	0.87265	0.02739	2.7917
24.4664	0.86355	0.02734	2.80526
24.4995	0.8574	0.02727	2.79587
24.5333	0.85615	0.02674	2.82322
24.5664	0.8526	0.02725	2.80239
24.6002	0.8529	0.0267	2.80713
24.6333	0.85165	0.02745	2.8177
24.6664	0.84095	0.02692	2.81491
24.6995	0.84215	0.02701	2.84639
24.7333	0.83425	0.02667	2.83161
24.7664	0.82985	0.02683	2.84665
24.8002	0.82885	0.02666	2.85596
24.8333	0.827	0.02649	2.84696
24.8664	0.81815	0.02637	2.85326
24.8995	0.81475	0.02629	2.86617
24.9333	0.80675	0.02563	2.86487
24.9664	0.8116	0.02621	2.8623
24.9995	0.80225	0.0265	2.87326
25.0333	0.79845	0.02604	2.90404
25.0664	0.7922	0.02634	2.90183
25.0995	0.78615	0.02602	2.90583
25.1333	0.78045	0.02547	2.89478
25.1664	0.77685	0.02564	2.89783
25.1995	0.7682	0.02526	2.91313
25.2333	0.7704	0.02542	2.91848
25.2664	0.76155	0.02512	2.94317
25.2995	0.7568	0.02499	2.94852
25.3333	0.75385	0.02492	2.94787
25.3664	0.7454	0.02447	2.95374
25.3995	0.74115	0.02447	2.98065
25.4333	0.72885	0.02436	2.97278
25.4664	0.7236	0.02418	2.98065
25.4995	0.71565	0.02408	2.99317
25.5333	0.71175	0.02402	2.99735
25.5664	0.70685	0.02394	3.01078
25.5995	0.6951	0.02339	3.02904
25.6333	0.688	0.02335	3.03726
25.6664	0.67995	0.02337	3.07213
25.6995	0.67455	0.02272	3.05848
25.7333	0.66745	0.02274	3.09191
25.7664	0.6594	0.02244	3.08874
25.7995	0.6517	0.02224	3.08748
25.8333	0.64655	0.02184	3.10239
25.8664	0.63785	0.02188	3.10191
25.8995	0.63035	0.02183	3.11422
25.9333	0.6203	0.02178	3.124
25.9664	0.6147	0.02116	3.13987
25.9995	0.60335	0.02094	3.15374
26.0333	0.5939	0.02059	3.19791
26.0664	0.5896	0.02089	3.18574
26.0995	0.58395	0.02067	3.19343
26.1333	0.57465	0.02015	3.21478
26.1664	0.56755	0.01998	3.21417
26.1995	0.5603	0.01967	3.2233
26.2333	0.55315	0.01951	3.26996
26.2664	0.54525	0.01971	3.24483
26.2995	0.53935	0.01902	3.26587
26.3333	0.5305	0.01877	3.28139
26.3664	0.52205	0.01924	3.304
26.3995	0.5168	0.01854	3.30043
26.4333	0.5103	0.01834	3.29426
26.4664	0.5022	0.01837	3.31117
26.4995	0.49514	0.01827	3.33757
26.5333	0.48929	0.01801	3.349
26.5664	0.48213	0.01767	3.35439
26.5995	0.47341	0.0174	3.39039
26.6333	0.46649	0.01747	3.38465
26.6664	0.45982	0.01718	3.40065
26.6995	0.45427	0.01698	3.412
26.7333	0.44447	0.01661	3.40391
26.7664	0.43872	0.01643	3.42361
26.7995	0.43408	0.01643	3.43065
26.8333	0.42838	0.01604	3.42626
26.8664	0.4224	0.01599	3.45274
26.8995	0.41778	0.01566	3.4867
26.9333	0.41042	0.01553	3.48152
26.9664	0.40714	0.01566	3.45817
26.9995	0.39908	0.01501	3.49809
27.0333	0.39407	0.01533	3.49509
27.0664	0.39036	0.01527	3.52617
27.0995	0.38498	0.01488	3.51265
27.1333	0.37552	0.01491	3.5
27.1664	0.37012	0.01399	3.51852
27.1995	0.36468	0.01439	3.54883
27.2336	0.36039	0.01423	3.52922
27.2664	0.355	0.01422	3.55083
27.2995	0.35033	0.01404	3.56448
27.3333	0.34497	0.01422	3.56687
27.3664	0.3417	0.01344	3.60348
27.3995	0.33533	0.01341	3.58057
27.4336	0.33198	0.01346	3.60261
27.4664	0.32643	0.01321	3.62678
27.4995	0.32334	0.01284	3.60074
27.5336	0.31659	0.01302	3.61635
27.5664	0.31303	0.01253	3.63474
27.5995	0.30931	0.01273	3.61765
27.6336	0.30315	0.01266	3.63139
27.6664	0.29963	0.01202	3.63078
27.6995	0.29512	0.01206	3.65761
27.7336	0.29363	0.01219	3.68652
27.7664	0.28562	0.01184	3.65378
27.7995	0.28445	0.01182	3.6437
27.8336	0.28117	0.01172	3.67422
27.8664	0.27624	0.01183	3.6947
27.8995	0.27329	0.01121	3.70878
27.9336	0.26803	0.01114	3.69057
27.9664	0.26554	0.01121	3.69687
27.9995	0.26083	0.01073	3.71091
28.0336	0.25707	0.01112	3.68535
28.0664	0.25177	0.01082	3.70752
28.0995	0.25094	0.01079	3.73196
28.1336	0.24705	0.01076	3.69122
28.1664	0.24459	0.01085	3.72057
28.1995	0.23891	0.01025	3.72304
28.2336	0.23703	0.01059	3.75448
28.2664	0.23385	0.01007	3.75126
28.2995	0.23159	0.01002	3.74
28.3336	0.22678	0.01007	3.76174
28.3667	0.22394	0.01016	3.77922
28.3995	0.22045	0.00992	3.73204
28.4336	0.21887	0.00989	3.74504
28.4667	0.21573	0.0097	3.77957
28.4995	0.21358	0.00949	3.76248
28.5336	0.20847	0.00978	3.77574
28.5667	0.20859	0.00934	3.7777
28.5995	0.20472	0.00915	3.77052
28.6336	0.20274	0.00882	3.79565
28.6667	0.19902	0.00912	3.81426
28.6995	0.19689	0.00899	3.76926
28.7336	0.1925	0.00901	3.79835
28.7667	0.19173	0.00872	3.77635
28.7995	0.19009	0.00845	3.8117
28.8336	0.18634	0.00857	3.80683
28.8667	0.18478	0.00861	3.81522
28.8995	0.18404	0.00835	3.82196
28.9336	0.18109	0.00844	3.79648
28.9667	0.17833	0.00814	3.83826
28.9997	0.17693	0.00802	3.83691
29.0336	0.17496	0.00801	3.84261
29.0667	0.17264	0.00793	3.82487
29.0997	0.17023	0.00811	3.8283
29.1336	0.1682	0.00811	3.8387
29.1667	0.16706	0.00798	3.87104
29.1997	0.16623	0.0076	3.85035
29.2336	0.16192	0.00741	3.87857
29.2667	0.16095	0.00764	3.8743
29.2997	0.1589	0.00756	3.868
29.3336	0.15707	0.00723	3.86304
29.3667	0.15503	0.00739	3.86226
29.3997	0.1534	0.00748	3.8707
29.4336	0.1526	0.0071	3.89257
29.4667	0.1507	0.0072	3.8797
29.4997	0.14865	0.00693	3.87996
29.5336	0.14638	0.00729	3.89878
29.5667	0.14566	0.00696	3.89704
29.5997	0.14468	0.00734	3.88687
29.6336	0.14143	0.00662	3.89104
29.6667	0.14006	0.00673	3.9087
29.6997	0.13847	0.00652	3.91822
29.7336	0.13656	0.00701	3.89387
29.7667	0.1355	0.00683	3.92613
29.7997	0.1337	0.00665	3.89657
29.8326	0.13248	0.00684	3.94091
29.8667	0.13156	0.00637	3.9403
29.8997	0.12976	0.00661	3.92126
29.9336	0.12832	0.00621	3.94596
29.9667	0.12701	0.00615	3.94604
29.9997	0.12556	0.00652	3.94765
30.0326	0.12409	0.00627	3.9323
30.0667	0.1227	0.00607	3.96174
30.0997	0.12022	0.00566	3.95922
30.1328	0.12019	0.00599	3.9403
30.1667	0.11753	0.0058	3.96117
30.1997	0.11726	0.00598	3.96596
30.2336	0.11651	0.00596	3.95609
30.2667	0.11475	0.00562	3.93387
30.2997	0.1135	0.00599	3.95535
30.3336	0.11274	0.00587	3.95161
30.3667	0.11134	0.00568	3.95435
30.3997	0.11049	0.00558	3.95887
30.4328	0.10892	0.00552	3.94817
30.4667	0.10763	0.00574	3.96243
30.4997	0.10686	0.0054	3.9663
30.5328	0.10599	0.00563	3.97291
30.5667	0.10498	0.00548	3.97435
30.5997	0.10383	0.00583	3.98161
30.6328	0.10304	0.00532	3.93335
30.6667	0.10258	0.00539	3.97035
30.6997	0.10095	0.00515	3.98726
30.7328	0.10034	0.00516	3.95561
30.7667	0.09907	0.00508	3.96652
30.7997	0.09769	0.00526	3.96939
30.8328	0.09698	0.00523	3.96083
30.8667	0.09652	0.00518	3.96165
30.8997	0.09547	0.00512	3.9813
30.9336	0.09427	0.00492	3.99678
30.9667	0.09415	0.00523	4.00213
30.9997	0.0929	0.00512	4.0033
31.0328	0.09213	0.00479	3.99291
31.0667	0.0908	0.00478	3.99857
31.0997	0.0903	0.0052	4.01609
31.1328	0.08973	0.00475	4.01061
31.1667	0.08828	0.00503	3.99743
31.1997	0.08755	0.00475	4.01113
31.2328	0.08692	0.00472	4.02939
31.2667	0.08601	0.00466	3.97622
31.2997	0.08582	0.00453	4.00217
31.3328	0.08506	0.00445	3.9787
31.3667	0.08403	0.00482	4.001
31.3997	0.08353	0.00445	4.01483
31.4328	0.0826	0.00438	4.01257
31.4667	0.08166	0.00455	4.02135
31.4997	0.08069	0.00445	3.9927
31.5328	0.08058	0.00458	4.00274
31.5667	0.08006	0.00463	3.98174
31.5997	0.0795	0.00435	3.99352
31.6328	0.07871	0.00424	4.01309
31.6667	0.07801	0.00417	3.991
31.6997	0.07673	0.00437	3.98591
31.7328	0.07644	0.00439	4.02017
31.7667	0.07622	0.00426	3.9993
31.7997	0.07534	0.0045	4.00317
31.8328	0.07427	0.00426	3.99643
31.8667	0.07361	0.0043	4.00983
31.8997	0.07362	0.00443	4.02187
31.9328	0.07282	0.00417	3.99583
31.9667	0.07215	0.00426	4.01204
31.9997	0.07139	0.00423	4.02487
32.0328	0.07104	0.00413	4.01535
32.0667	0.07029	0.00388	4.00839
32.0997	0.0695	0.00404	4.00765
32.1328	0.06907	0.00417	4.01809
32.1667	0.06827	0.00393	4.00026
32.1997	0.06827	0.0038	4.0073
32.2328	0.06739	0.00379	4.00517
32.2667	0.06707	0.00393	4.04343
32.2997	0.06625	0.00374	4.062
32.3328	0.06617	0.00388	4.00709
32.3667	0.06526	0.00395	4.01952
32.3997	0.06516	0.00391	4.03409
32.4328	0.06513	0.00382	3.99478
32.4667	0.06374	0.00394	4.00952
32.4997	0.06314	0.00369	4.02809
32.5328	0.06299	0.00363	4.01235
32.5667	0.06296	0.00371	4.01774
32.5997	0.0621	0.00344	4.01904
32.6328	0.06143	0.00381	4.00596
32.6667	0.06156	0.00353	4.03613
32.6997	0.06066	0.00364	4.01143
32.7328	0.06021	0.00357	4.01283
32.7667	0.0597	0.00355	4.03983
32.7997	0.05908	0.0036	4.04609
32.8328	0.05892	0.00357	4.03152
32.8667	0.05878	0.00351	4.03643
32.8997	0.05774	0.00365	4.01265
32.9328	0.05775	0.00357	4.01152
32.9667	0.05713	0.00333	4.00996
32.9997	0.05651	0.00378	4.01965
33.0328	0.05613	0.0037	4.00822
33.0669	0.05561	0.00324	4.02609
33.0997	0.05537	0.00355	4.0097
33.1328	0.05458	0.00331	4.02952
33.1667	0.05418	0.00318	4.02
33.1997	0.05395	0.00327	4.03909
33.2328	0.05375	0.00358	4.02596
33.2669	0.05317	0.00343	4.01161
33.2997	0.05275	0.00331	4.03565
33.3328	0.05228	0.00299	4.00861
33.3669	0.05217	0.00335	4.02252
33.3997	0.05187	0.00316	4.00104
33.4328	0.05144	0.00318	4.012
33.4669	0.05117	0.00317	4.01643
33.4997	0.05099	0.0031	4.02387
33.5328	0.04987	0.00339	4.0287
33.5669	0.04959	0.00321	4.01887
33.5997	0.04966	0.00321	4.015
33.6328	0.04914	0.00305	4.03957
33.6669	0.04873	0.00306	4.02487
33.7	0.04857	0.00284	4.02709
33.7328	0.04785	0.0031	4.0373
33.7669	0.04784	0.00291	4.01996
33.7997	0.04736	0.00319	4.04735
33.8328	0.04702	0.00316	4.02704
33.8669	0.04678	0.00306	4.02348
33.8997	0.04616	0.00297	4.01861
33.9328	0.04578	0.00305	4.03209
33.9669	0.0455	0.00275	4.04783
34	0.04545	0.00295	4.03813
34.0328	0.04526	0.00291	4.03378
34.0669	0.04483	0.00294	4.04622
34.1	0.04426	0.00287	4.02943
34.1328	0.04401	0.00292	4.0447
34.1669	0.04383	0.00292	4.02239
34.2	0.04338	0.0029	4.01617
34.2328	0.04335	0.00281	4.04396
34.2669	0.04322	0.00262	4.01796
34.3	0.04289	0.00268	4.04926
34.3328	0.04267	0.00293	4.03817
34.3669	0.04215	0.00268	4.06243
34.4	0.04172	0.00273	4.04322
34.4328	0.04132	0.00279	4.0407
34.4669	0.04102	0.0027	4.0523
34.5	0.04128	0.00255	4.05257
34.5328	0.04071	0.00234	4.04135
34.5669	0.04083	0.00276	4.04578
34.6	0.0403	0.00277	4.06517
34.6331	0.04028	0.00248	4.07404
34.6669	0.03991	0.00266	4.04257
34.7	0.03973	0.00253	4.01387
34.7328	0.03956	0.00262	4.03987
34.7659	0.03909	0.00279	4.05687
34.8	0.03882	0.00264	4.04087
34.8328	0.0385	0.00256	4.05057
34.8659	0.03858	0.00258	4.0657
34.9	0.038	0.00249	4.04365
34.9328	0.03788	0.00248	4.04383
34.9659	0.03777	0.00228	4.03948
35	0.0375	0.00254	4.072
35.0331	0.03716	0.00248	4.03935
35.0669	0.03685	0.00253	4.02722
35.1	0.03695	0.0024	4.04613
35.1331	0.03651	0.00272	4.05043
35.1669	0.03637	0.00214	4.02683
35.2	0.03603	0.00218	4.04461
35.2331	0.03582	0.00248	4.03691
35.2659	0.0356	0.00246	4.02991
35.3	0.03544	0.00259	4.067
35.3331	0.03511	0.00247	4.04643
35.3659	0.03482	0.00261	4.03352
35.4	0.03482	0.00242	4.03778
35.4331	0.03482	0.00241	4.06183
35.4659	0.03438	0.00254	4.04787
35.5	0.03425	0.0024	4.03709
35.5331	0.03413	0.00225	4.05674
35.5661	0.03389	0.00201	4.04057
35.6	0.0336	0.00227	4.02765
35.6331	0.03332	0.00228	4.06743
35.6661	0.03346	0.00243	4.04909
35.7	0.03325	0.00238	4.04696
35.7331	0.03275	0.00233	4.03348
35.7669	0.03246	0.00209	4.06183
35.8	0.03209	0.00207	4.04504
35.8331	0.03256	0.00223	4.06439
35.8661	0.0322	0.00239	4.05426
35.9	0.03186	0.00242	4.04287
35.9331	0.03181	0.00202	4.05161
35.9661	0.03149	0.00208	4.05652
36	0.03126	0.00206	4.02752
36.0331	0.03092	0.00228	4.0377
36.0661	0.03096	0.00229	4.03865
36.1	0.03089	0.00258	4.03465
36.1331	0.03035	0.00217	4.02078
36.1661	0.03054	0.00212	4.07217
36.2	0.03055	0.0021	4.05061
36.2331	0.03017	0.00208	4.06813
36.2661	0.03003	0.0023	4.0383
36.3	0.02987	0.00228	4.07748
36.3331	0.02947	0.00214	4.066
36.3669	0.02948	0.00218	4.06287
36.4	0.0292	0.00218	4.05587
36.4331	0.02893	0.00211	4.04313
36.4661	0.02894	0.00214	4.02326
36.5	0.02878	0.00194	4.07004
36.5331	0.02879	0.00206	4.04661
36.5669	0.02843	0.00216	4.05135
36.6	0.02858	0.00205	4.03913
36.6331	0.02808	0.00219	4.04991
36.6661	0.02798	0.00201	4.04148
36.7	0.02786	0.00207	4.08004
36.7331	0.02779	0.00216	4.06387
36.7661	0.0275	0.00187	4.0673
36.8	0.02739	0.00192	4.043
36.8331	0.02711	0.00214	4.06161
36.8661	0.02698	0.00216	4.0683
36.9	0.02703	0.00194	4.07596
36.9331	0.02666	0.00171	4.03504
36.9661	0.02676	0.00188	4.04587
37	0.02659	0.00222	4.03843
37.0331	0.02643	0.00197	4.05452
37.0661	0.02629	0.00198	4.07348
37.1	0.02604	0.00189	4.11226
37.1331	0.02604	0.00213	4.07422
37.1661	0.02571	0.00196	4.06222
37.2	0.02554	0.00196	4.07304
37.2331	0.02549	0.00203	4.06087
37.2661	0.02524	0.0021	4.07696
37.3	0.02524	0.00182	4.0363
37.3331	0.02519	0.00192	4.04074
37.3661	0.02508	0.00179	4.0567
37.4	0.02473	0.00203	4.05778
37.4331	0.0248	0.00192	4.05774
37.4661	0.02472	0.0019	4.05152
37.5	0.0247	0.00178	4.05009
37.5331	0.02433	0.00181	4.08291
37.5661	0.02424	0.00188	4.0527
37.6	0.02425	0.00203	4.04878
37.6331	0.02397	0.00188	4.06013
37.6661	0.02373	0.00184	4.064
37.7	0.02364	0.00186	4.06074
37.7331	0.02359	0.00182	4.04609
37.7661	0.02345	0.00184	4.06487
37.8	0.02324	0.00192	4.06896
37.8331	0.02339	0.00192	4.0433
37.8661	0.02315	0.002	4.04974
37.9	0.0229	0.0021	4.03583
37.9331	0.02296	0.00209	4.03887
37.9661	0.02292	0.002	4.04474
38	0.02257	0.00193	4.02426
38.0331	0.02252	0.00186	4.04648
38.0661	0.02242	0.00192	4.06187
38.1	0.02246	0.00171	4.04057
38.1331	0.02231	0.0017	4.05778
38.1661	0.02197	0.00187	4.04652
38.2	0.02211	0.00186	4.03374
38.2331	0.02176	0.00188	4.04635
38.2661	0.02178	0.00175	4.04065
38.3	0.02162	0.00173	4.01913
38.3331	0.02178	0.00185	4.06187
38.3661	0.02157	0.00185	4.06687
38.4	0.02139	0.00168	4.04352
38.4331	0.02124	0.0017	4.04722
38.4661	0.02136	0.00209	4.05804
38.5	0.02115	0.00182	4.05296
38.5331	0.0209	0.00164	4.04622
38.5661	0.0211	0.00149	4.05939
38.6	0.02103	0.00192	4.04322
38.6331	0.02098	0.00166	4.05574
38.6661	0.02086	0.00177	4.07187
38.7002	0.02073	0.0017	4.07391
38.7331	0.02062	0.00173	4.05135
38.7661	0.02049	0.0015	4.04674
38.8002	0.02029	0.00175	4.06309
38.8331	0.02049	0.00181	4.01939
38.8661	0.02036	0.00183	4.06648
38.9002	0.02016	0.00164	4.07791
38.9331	0.02029	0.00178	4.06096
38.9661	0.02028	0.00189	4.01922
39.0003	0.02021	0.00167	4.05439
39.0331	0.0203	0.00164	4.05148
39.0661	0.02008	0.00182	4.07265
39.1003	0.02018	0.00167	4.05122
39.1331	0.02009	0.00186	4.02678
39.1661	0.02	0.0016	4.03696
39.2002	0.02025	0.00149	4.00626
39.2331	0.02011	0.00171	4.02743
39.2661	0.02004	0.00165	4.02196
39.3002	0.02028	0.00147	4.06596
39.3333	0.02014	0.00164	4.05157
39.3661	0.02015	0.00132	4.03961
39.4002	0.02024	0.00145	4.06183
39.4333	0.02011	0.00153	4.04539
39.4661	0.0204	0.00148	4.06343
39.5003	0.02028	0.00153	4.0513
39.5331	0.02018	0.00154	4.0543
39.5661	0.02022	0.00149	4.06748
39.6003	0.02029	0.00165	4.04639
39.6333	0.02037	0.00146	4.03087
39.6661	0.02018	0.00158	4.053
39.7002	0.02048	0.00142	4.05022
39.7331	0.02035	0.00165	4.05352
39.7661	0.02024	0.00158	4.06265
39.8002	0.02048	0.00186	4.05809
39.8333	0.02045	0.00157	4.05965
39.8661	0.02042	0.00163	4.04452
39.9002	0.02033	0.00155	4.044
39.9333	0.0207	0.00154	4.049
39.9661	0.02057	0.00171	4.03257
40.0003	0.02043	0.0017	4.05357
40.0333	0.02068	0.00155	4.05513
40.0661	0.02058	0.00152	4.08213
40.0992	0.02062	0.0016	4.05443
40.1333	0.02061	0.00129	4.04065
40.1661	0.02074	0.00173	4.04939
40.2002	0.02065	0.00176	4.0533
40.2333	0.02089	0.00148	4.04509
40.2664	0.02075	0.00174	4.05691
40.2992	0.02088	0.00135	4.05565
40.3333	0.0207	0.00147	4.03039
40.3661	0.02073	0.00143	4.04939
40.4002	0.02109	0.00166	4.04465
40.4333	0.02082	0.00142	4.0443
40.4664	0.02064	0.0014	4.05726
40.5003	0.02104	0.00123	4.04991
40.5333	0.02096	0.00147	4.0183
40.5664	0.02082	0.00161	4.02774
40.6003	0.02115	0.00165	4.0387
40.6333	0.02091	0.00139	4.02796
40.6664	0.02101	0.00155	4.03604
40.7002	0.02071	0.00153	4.03187
40.7333	0.02086	0.00169	4.0563
40.7664	0.02107	0.00153	4.02743
40.8002	0.02109	0.00162	4.03565
40.8333	0.02109	0.00161	4.02383
40.8664	0.02098	0.00153	4.03748
40.9002	0.02097	0.00125	4.05183
40.9333	0.02096	0.0014	4.05583
40.9664	0.02099	0.00158	4.02965
40.9992	0.02098	0.00162	4.03391
41.0333	0.021	0.00137	4.02557
41.0664	0.02061	0.00162	4.04091
41.0992	0.02093	0.00174	4.04974
41.1333	0.02087	0.00123	4.04261
41.1664	0.02094	0.00149	4.02865
41.1995	0.02091	0.0013	4.04717
41.2333	0.02085	0.00143	4.01683
41.2664	0.02097	0.00153	4.03483
41.3002	0.0207	0.00158	4.0557
41.3333	0.021	0.00153	4.00617
41.3664	0.02067	0.00152	4.03896
41.3995	0.02101	0.00164	4.04078
41.4333	0.02072	0.00146	4.05022
41.4664	0.02063	0.00152	4.015
41.4995	0.02078	0.00152	4.07965
41.5333	0.02069	0.00142	4.036
41.5664	0.02048	0.00143	4.03935
41.6003	0.02057	0.00159	4.01587
41.6333	0.02072	0.00158	4.04078
41.6664	0.02075	0.00123	4.04265
41.6995	0.02057	0.00143	4.03713
41.7333	0.02056	0.00154	4.04548
41.7664	0.02053	0.00157	4.03822
41.7995	0.02051	0.00147	4.067
41.8333	0.02038	0.00158	4.05291
41.8664	0.02021	0.0016	4.03391
41.9002	0.02014	0.0017	4.07165
41.9333	0.02022	0.00135	4.0197
41.9664	0.02017	0.00165	4.03004
41.9995	0.01987	0.00129	4.03857
42.0333	0.01998	0.00147	4.05974
42.0664	0.01987	0.00162	4.06091
42.0995	0.01998	0.00176	4.02743
42.1333	0.01987	0.00146	4.05974
42.1664	0.01965	0.00158	4.05917
42.1995	0.01989	0.00147	4.0493
42.2333	0.01982	0.00159	4.0193
42.2664	0.01983	0.00142	4.04517
42.3002	0.01963	0.00167	4.0783
42.3333	0.01942	0.00129	4.05922
42.3664	0.01928	0.00135	4.05452
42.3995	0.01958	0.00169	4.07774
42.4333	0.01924	0.00148	4.05022
42.4664	0.01918	0.0015	4.05748
42.4995	0.01932	0.00139	4.04339
42.5333	0.01909	0.0015	4.07022
42.5664	0.019	0.00123	4.04952
42.5995	0.01917	0.00129	4.0677
42.6333	0.01883	0.00132	4.05052
42.6664	0.01878	0.00129	4.05104
42.6995	0.01871	0.00135	4.05187
42.7333	0.01873	0.00158	4.04839
42.7664	0.0188	0.00155	4.04678
42.7995	0.01865	0.00152	4.03448
42.8333	0.01854	0.0014	4.04135
42.8664	0.01836	0.00156	4.03183
42.8995	0.01853	0.00151	4.039
42.9333	0.01828	0.00132	4.06717
42.9664	0.01843	0.00147	4.044
42.9995	0.01822	0.00146	4.0637
43.0333	0.01814	0.00148	4.051
43.0664	0.01791	0.00139	4.07652
43.0995	0.01797	0.00139	4.04674
43.1333	0.01787	0.0015	4.03174
43.1664	0.01779	0.00137	4.06587
43.1995	0.01771	0.00121	4.04004
43.2333	0.01752	0.00145	4.03909
43.2664	0.0175	0.00121	4.06813
43.2995	0.01755	0.00141	4.05283
43.3333	0.01751	0.00138	4.06165
43.3664	0.01754	0.00132	4.05709
43.3995	0.01732	0.00144	4.06826
43.4333	0.01722	0.00139	4.09596
43.4664	0.01728	0.00152	4.06361
43.4995	0.01693	0.00148	4.06961
43.5333	0.01724	0.00138	4.05596
43.5664	0.01711	0.00165	4.07926
43.5995	0.01688	0.00144	4.08017
43.6333	0.01727	0.00152	4.0617
43.6664	0.01715	0.00132	4.07109
43.6995	0.01695	0.00132	4.08283
43.7333	0.01674	0.00123	4.06187
43.7664	0.01674	0.00129	4.07474
43.7995	0.01658	0.0014	4.07839
43.8333	0.01652	0.00138	4.10204
43.8664	0.01665	0.00127	4.07674
43.8995	0.0164	0.00128	4.0877
43.9333	0.01637	0.00138	4.10161
43.9664	0.01632	0.00161	4.0853
43.9995	0.01632	0.00142	4.08087
44.0333	0.01635	0.00152	4.06974
44.0664	0.01611	0.00133	4.06322
44.0995	0.01609	0.00129	4.06991
44.1333	0.01599	0.00152	4.09922
44.1664	0.01596	0.00135	4.06326
44.1995	0.01608	0.00138	4.06204
44.2336	0.0158	0.00153	4.07609
44.2664	0.0159	0.00152	4.07813
44.2995	0.01573	0.00138	4.0707
44.3336	0.01576	0.00129	4.07252
44.3664	0.01574	0.00152	4.09178
44.3995	0.01566	0.00134	4.09691
44.4336	0.01543	0.00145	4.07248
44.4664	0.01537	0.0014	4.08535
44.4995	0.0155	0.00119	4.07474
44.5333	0.01549	0.00139	4.05635
44.5664	0.01534	0.00152	4.06422
44.5995	0.01544	0.00148	4.073
44.6336	0.01514	0.00145	4.09004
44.6664	0.01518	0.00128	4.09552
44.6995	0.01488	0.00138	4.06678
44.7336	0.01497	0.00135	4.09557
44.7664	0.01502	0.0015	4.10713
44.7995	0.01492	0.00114	4.10878
44.8336	0.01495	0.00136	4.1117
44.8664	0.01484	0.00135	4.1103
44.8995	0.01459	0.00115	4.0943
44.9336	0.01466	0.0016	4.08143
44.9664	0.01441	0.00134	4.08274
44.9995	0.01443	0.00143	4.10583
45.0336	0.0145	0.00134	4.1227
45.0664	0.01429	0.00122	4.10687
45.0995	0.0143	0.00144	4.11117
45.1336	0.01435	0.00162	4.10087
45.1667	0.01436	0.00153	4.10791
45.1995	0.01416	0.00151	4.09604
45.2336	0.01416	0.00145	4.1257
45.2667	0.01395	0.00142	4.10774
45.2995	0.01392	0.0014	4.085
45.3336	0.01392	0.00152	4.09591
45.3667	0.01389	0.00138	4.10104
45.3995	0.01368	0.00128	4.10639
45.4336	0.01369	0.00138	4.092
45.4667	0.01359	0.00151	4.10126
45.4995	0.01337	0.00131	4.11339
45.5326	0.01351	0.00152	4.12152
45.5667	0.01329	0.00134	4.11348
45.5995	0.01334	0.0012	4.11652
45.6336	0.01329	0.0013	4.09439
45.6667	0.01316	0.00128	4.09635
45.6995	0.013	0.00136	4.11157
45.7336	0.01303	0.000995091	4.09065
45.7667	0.01301	0.00139	4.1127
45.7995	0.01279	0.00132	4.13217
45.8336	0.01299	0.00142	4.10026
45.8667	0.01272	0.00128	4.10365
45.8997	0.01249	0.00118	4.12178
45.9336	0.01276	0.00121	4.10226
45.9667	0.01244	0.00124	4.12222
45.9997	0.01259	0.00127	4.11848
46.0336	0.01239	0.00106	4.08243
46.0667	0.01238	0.00119	4.09622
46.0997	0.01234	0.00113	4.103
46.1326	0.0123	0.00123	4.10543
46.1667	0.01228	0.00119	4.09674
46.1997	0.01218	0.00149	4.0993
46.2326	0.01203	0.00127	4.08917
46.2667	0.01208	0.0013	4.10252
46.2997	0.01206	0.00134	4.09483
46.3336	0.01203	0.00148	4.106
46.3667	0.01189	0.00134	4.07635
46.3997	0.01184	0.00137	4.06691
46.4336	0.01172	0.00139	4.11052
46.4667	0.0118	0.00136	4.1163
46.4997	0.01155	0.0013	4.09652
46.5326	0.01174	0.00162	4.10426
46.5667	0.01154	0.00127	4.08335
46.5997	0.01137	0.0011	4.12296
46.6336	0.01161	0.00131	4.13287
46.6667	0.01138	0.00135	4.08804
46.6997	0.01146	0.0012	4.0863
46.7328	0.01134	0.00106	4.09465
46.7667	0.01126	0.00145	4.10461
46.7997	0.01131	0.00117	4.07104
46.8325	0.01128	0.00138	4.08783
46.8667	0.01115	0.00119	4.092
46.8997	0.01131	0.00134	4.10513
46.9328	0.01108	0.00122	4.08765
46.9667	0.01112	0.00124	4.09696
46.9997	0.011	0.0011	4.10983
47.0328	0.01096	0.00113	4.08435
47.0667	0.01086	0.00115	4.082
47.0997	0.01086	0.00115	4.10104
47.1336	0.01094	0.00125	4.08213
47.1667	0.01083	0.00118	4.07557
47.1997	0.01072	0.00146	4.09996
47.2328	0.01082	0.00134	4.08291
47.2667	0.01071	0.00113	4.07283
47.2997	0.01048	0.00104	4.08326
47.3328	0.01057	0.00106	4.11057
47.3667	0.01079	0.00122	4.09809
47.3997	0.01055	0.0012	4.07965
47.4328	0.01047	0.00136	4.09139
47.4667	0.01048	0.00132	4.09474
47.4997	0.01044	0.00122	4.11096
47.5328	0.01027	0.00122	4.08861
47.5667	0.01043	0.00108	4.07713
47.5997	0.01036	0.00129	4.11161
47.6328	0.01036	0.00124	4.1173
47.6667	0.01027	0.00115	4.08735
47.6997	0.01016	0.0013	4.09652
47.7336	0.01006	0.00135	4.11283
47.7667	0.01026	0.00115	4.09909
47.7997	0.01005	0.00132	4.0937
47.8328	0.0101	0.00118	4.11961
47.8667	0.00997	0.00119	4.09761
47.8997	0.01001	0.00156	4.07717
47.9328	0.01007	0.00137	4.05757
47.9667	0.01005	0.0011	4.12113
47.9997	0.00987	0.00101	4.08278
48.0336	0.00996	0.00145	4.1067
48.0667	0.00985	0.00127	4.07557
48.0997	0.00975	0.00119	4.10204
48.1328	0.00968	0.00123	4.10217
48.1667	0.00973	0.00131	4.08096
48.1997	0.0098	0.00123	4.0803
48.2328	0.00976	0.00151	4.11135
48.2667	0.00957	0.000936045	4.10143
48.2997	0.00942	0.00124	4.09287
48.3336	0.00947	0.00122	4.09939
48.3667	0.00951	0.00133	4.10587
48.3997	0.0095	0.00127	4.11213
48.4328	0.00938	0.00114	4.08843
48.4667	0.00937	0.000894955	4.08839
48.4997	0.00925	0.00125	4.09526
48.5328	0.00942	0.00114	4.12291
48.5667	0.00929	0.00126	4.09474
48.5997	0.00923	0.0013	4.10713
48.6328	0.00926	0.00107	4.08748
48.6667	0.00921	0.00111	4.10874
48.6997	0.00918	0.00117	4.08622
48.7328	0.00912	0.00125	4.08952
48.7667	0.00912	0.0014	4.1277
48.7997	0.00895	0.00115	4.08883
48.8328	0.00889	0.00109	4.09843
48.8667	0.00904	0.000976273	4.10861
48.8997	0.00883	0.00125	4.0997
48.9328	0.00887	0.00117	4.11122
48.9667	0.00887	0.0012	4.08004
48.9997	0.00888	0.000938727	4.09113
49.0328	0.00886	0.00107	4.10974
49.0667	0.00869	0.00124	4.09965
49.0997	0.00875	0.00113	4.08009
49.1328	0.00875	0.00111	4.08335
49.1669	0.00868	0.0013	4.0907
49.1997	0.00862	0.00104	4.12043
49.2328	0.00854	0.00123	4.1193
49.2667	0.00855	0.00103	4.10991
49.2997	0.00854	0.0011	4.10287
49.3328	0.00828	0.0011	4.10348
49.3667	0.00845	0.00104	4.11909
49.3997	0.00837	0.00119	4.09661
49.4328	0.00853	0.0011	4.09039
49.4667	0.00832	0.00101	4.09278
49.4997	0.00835	0.00133	4.08596
49.5328	0.00843	0.000939636	4.09409
49.5667	0.00821	0.00119	4.08896
49.5997	0.00831	0.00128	4.08335
49.6328	0.00813	0.00111	4.09861
49.6667	0.00814	0.00131	4.10622
49.6997	0.0082	0.0011	4.10291
49.7328	0.00804	0.00116	4.1017
49.7667	0.00805	0.000985227	4.0827
49.7997	0.00798	0.00104	4.129
49.8328	0.00801	0.0009325	4.106
49.8667	0.00801	0.00128	4.08704
49.8997	0.00805	0.00113	4.08339
49.9328	0.00797	0.00106	4.10352
49.9667	0.00789	0.00119	4.08778
49.9997	0.00788	0.00114	4.07983
50.0328	0.00785	0.00111	4.08674
50.0669	0.00794	0.0012	4.11004
50.0997	0.00782	0.000870818	4.08935
50.1328	0.00773	0.00101	4.09904
50.1669	0.00789	0.00112	4.09509
50.1997	0.00765	0.000908364	4.10057
50.2328	0.00763	0.000942318	4.09196
50.2669	0.00777	0.00116	4.08091
50.2997	0.00765	0.000888682	4.07509
50.3328	0.00766	0.00104	4.11452
50.3669	0.00762	0.00118	4.07557
50.3997	0.00765	0.00109	4.07852
50.4328	0.00764	0.001	4.07409
50.4669	0.00756	0.00111	4.09143
50.4997	0.00758	0.000961091	4.08643
50.5328	0.00735	0.0009915	4.06739
50.5669	0.00751	0.00113	4.0917
50.5997	0.00743	0.00104	4.1057
50.6328	0.00749	0.00109	4.12091
50.6669	0.00747	0.000892273	4.09204
50.7	0.00732	0.001	4.08543
50.7328	0.00737	0.00109	4.10113
50.7669	0.00732	0.000870818	4.07957
50.8	0.00726	0.00123	4.10139
50.8328	0.00721	0.0011	4.07783
50.8669	0.00723	0.000793	4.10722
50.9	0.00724	0.000945	4.11322
50.9328	0.00712	0.00108	4.08339
50.9669	0.00713	0.000879727	4.11996
51	0.00715	0.000948591	4.10278
51.0328	0.00713	0.000923545	4.09591
51.0669	0.00712	0.00112	4.10591
51.1	0.00715	0.00108	4.08117
51.1328	0.00719	0.00104	4.11409
51.1669	0.00718	0.00104	4.11074
51.2	0.00708	0.000854682	4.10457
51.2328	0.00701	0.00106	4.09796
51.2669	0.00687	0.00136	4.10478
51.3	0.007	0.00113	4.09635
51.3328	0.00685	0.000982545	4.0803
51.3669	0.0069	0.00117	4.09852
51.4	0.00682	0.00101	4.09543
51.4328	0.0068	0.00111	4.1157
51.4669	0.00691	0.000976273	4.10183
51.5	0.00682	0.00108	4.07683
51.5328	0.00689	0.000799273	4.11509
51.5669	0.00657	0.00117	4.0617
51.6	0.00675	0.000917273	4.09674
51.6328	0.00664	0.00118	4.09887
51.6669	0.00665	0.00105	4.12043
51.7	0.00675	0.001	4.08522
51.7331	0.00667	0.0011	4.11339
51.7669	0.00673	0.00102	4.10083
51.8	0.00668	0.00106	4.10909
51.8328	0.0066	0.00102	4.11278
51.8669	0.00649	0.000855591	4.09891
51.9	0.00664	0.00111	4.09926
51.9331	0.00652	0.000808227	4.076
51.9669	0.0065	0.000852909	4.10961
52	0.00642	0.00112	4.10961
52.0331	0.00125	0.000197582	4.10961
52.0659	0.00128	0.000226191	4.10961
52.1	0.00123	0.000478318	4.10961
52.1331	0.00128	0.000391591	4.10961
52.1659	0.0013	0.000249436	4.10961
52.2	0.00124	0.000321855	4.10961
52.2331	0.00142	0.000337055	4.10961
52.2669	0.00135	0.000312914	4.10961
52.3	0.00121	0.000422882	4.10961
52.3331	0.00125	-5.36409e-06	3.58496
52.3659	0.00124	0.000346886	3.66274
52.4	0.00126	0.000244073	3.73904
52.4331	0.0013	0.000407682	3.81722
52.4661	0.00133	0.000329009	3.84717
52.5	0.00132	0.000316491	3.7593
52.5331	0.00122	0.000369241	3.73709
52.5661	0.00122	0.000443445	3.67435
52.6	0.00123	0.000326327	3.65809
52.6331	0.00122	0.000408577	3.60252
52.6659	0.00125	0.000345995	3.52848
52.7	0.0013	0.000310232	3.50474
52.7331	0.00123	0.000396955	3.45
52.7661	0.00122	0.000336159	3.42617
52.8	0.00129	0.000500682	3.40843
52.8331	0.00132	0.000463136	3.41448
52.8669	0.00127	0.000545364	3.41378
52.9	0.00125	0.000674091	3.40887
52.9331	0.00117	0.000422882	3.431
52.9669	0.00122	0.00038265	3.42287
53	0.00123	0.000274473	3.39852
53.0331	0.00116	0.00029235	3.41604
53.0661	0.00126	0.000260168	3.42974
53.1	0.00126	0.000514955	3.42774
53.1331	0.00123	0.000410364	3.40913
53.1661	0.00119	0.000358509	3.39322
53.2	0.00134	0.000303973	3.40935
53.2331	0.00115	0.000319173	3.39604
53.2661	0.00121	0.000220827	3.36152
53.3	0.00125	0.000423777	3.38339
53.3331	0.00121	0.000316491	3.37617
53.3661	0.00127	0.000279836	3.38052
53.4	0.00121	0.000116227	3.37009
53.4331	0.00135	0.000295032	3.39335
53.4661	0.0012	0.000340632	3.38087
53.5	0.0012	0.000197582	3.3783
53.5331	0.00126	0.000456864	3.37622
53.5661	0.00121	0.000261059	3.36561
53.6	0.00132	0.000325432	3.37835
53.6331	0.00118	0.000398741	3.3617
53.6661	0.00131	0.000690182	3.35317
53.7	0.00132	0.000684818	3.34887
53.7331	0.00113	0.000941409	3.36113
53.7661	0.00112	0.00153	3.37591
53.8	0.00125	0.00277	3.3423
53.8331	0.00124	0.00497	3.3313
53.8661	0.00128	0.0088	3.35557
53.9	0.00116	0.01418	3.33991
53.9331	0.00125	0.02164	3.30604
53.9661	0.00125	0.03145	3.29761
54	0.00126	0.04492	3.29413
54.0331	0.00119	0.06044	3.26226
54.0661	0.00126	0.08004	3.23665
54.1	0.00129	0.10089	3.21148
54.1331	0.0013	0.12485	3.18652
54.1661	0.00121	0.15233	3.13252
54.2	0.00122	0.18025	3.08957
54.2331	0.00121	0.20765	3.06339
54.2661	0.0013	0.23892	3.03504
54.3	0.00123	0.2688	2.99991
54.3331	0.0012	0.29729	2.95013
54.3661	0.00125	0.32715	2.93078
54.4	0.0013	0.36032	2.89904
54.4331	0.00119	0.38914	2.85557
54.4661	0.00126	0.41924	2.81178
54.5	0.00131	0.44752	2.75348
54.5331	0.00121	0.479	2.74478
54.5661	0.00121	0.507	2.69261
54.6	0.00114	0.53573	2.66283
54.6331	0.00135	0.56186	2.60674
54.6661	0.0012	0.59141	2.58939
54.7	0.0012	0.61795	2.56526
54.7331	0.00128	0.64536	2.5067
54.7661	0.0012	0.6725	2.48239
54.8	0.00118	0.70014	2.44183
54.8331	0.00111	0.72623	2.4183
54.8661	0.00125	0.74682	2.3883
54.9	0.00117	0.77273	2.34457
54.9331	0.00115	0.8	2.30943
54.9661	0.0012	0.82086	2.30209
55	0.00122	0.83836	2.26943
55.0331	0.00125	0.86277	2.23726
55.0661	0.00112	0.88523	2.20187
55.1	0.0013	0.903	2.19204
55.1331	0.00125	0.91723	2.1623
55.1661	0.00125	0.93986	2.13017
55.2	0.00116	0.95632	2.11452
55.2331	0.00117	0.97586	2.09265
55.2661	0.00117	0.98886	2.0627
55.3	0.00129	1.00341	2.052
55.3331	0.00115	1.01773	2.02613
55.3661	0.00131	1.03609	2.01565
55.4	0.00133	1.03877	1.99209
55.4331	0.00123	1.05364	1.97235
55.4661	0.00111	1.0625	1.94304
55.5	0.00128	1.07545	1.95491
55.5331	0.00127	1.08859	1.92304
55.5661	0.00123	1.09182	1.89926
55.6	0.00124	1.107	1.89743
55.6331	0.00115	1.11355	1.8777
55.6661	0.00124	1.11209	1.86413
55.7002	0.00126	1.12964	1.85674
55.7331	0.00117	1.13673	1.84413
55.7661	0.00119	1.13959	1.831
55.8002	0.00121	1.14173	1.81548
55.8331	0.00118	1.14668	1.80987
55.8661	0.00121	1.15741	1.80283
55.9002	0.00118	1.15509	1.79235
55.9331	0.0013	1.16405	1.78391
55.9661	0.00118	1.16109	1.77517
56.0003	0.00114	1.17741	1.75243
56.0331	0.00114	1.17705	1.75674
56.0661	0.00112	1.17591	1.75091
56.1003	0.00125	1.18073	1.73104
56.1331	0.0012	1.18555	1.73678
56.1661	0.00122	1.1865	1.728
56.2002	0.00106	1.18305	1.72504
56.2331	0.00117	1.19214	1.70609
56.2661	0.00113	1.19491	1.70009
56.3002	0.00118	1.19468	1.69822
56.3331	0.00118	1.19586	1.68691
56.3661	0.00118	1.19386	1.67774
56.4002	0.00124	1.20055	1.67248
56.4331	0.00124	1.20382	1.66087
56.4661	0.0012	1.19891	1.65809
56.5003	0.00125	1.19945	1.65791
56.5333	0.00117	1.20359	1.65278
56.5661	0.0012	1.20586	1.63813
56.6003	0.00116	1.20041	1.6397
56.6333	0.00124	1.20377	1.6357
56.6661	0.00116	1.20273	1.63243
56.7002	0.00122	1.20327	1.63104
56.7331	0.00126	1.20127	1.61996
56.7661	0.00128	1.19245	1.61617
56.7992	0.00117	1.19936	1.61043
56.8333	0.00125	1.20659	1.61052
56.8661	0.0013	1.19986	1.61352
56.9002	0.00122	1.19855	1.60713
56.9333	0.00124	1.20486	1.59687
56.9661	0.00126	1.20286	1.59257
57.0003	0.00127	1.19805	1.59609
57.0333	0.00122	1.20141	1.59678
57.0661	0.00121	1.19805	1.57783
57.1003	0.00117	1.20186	1.5717
57.1333	0.00119	1.2	1.56883
57.1664	0.0012	1.21023	1.56778
57.1992	0.00123	1.19909	1.56461
57.2333	0.00121	1.20132	1.56926
57.2661	0.00128	1.19732	1.56135
57.2992	0.00117	1.19309	1.56313
57.3333	0.00126	1.19664	1.55474
57.3661	0.00125	1.19868	1.55204
57.4002	0.00125	1.19223	1.54617
57.4333	0.00122	1.191	1.54587
57.4661	0.00124	1.19055	1.54417
57.4992	0.00119	1.19205	1.53635
57.5333	0.00123	1.18782	1.54122
57.5664	0.00116	1.18941	1.53113
57.6003	0.00131	1.18682	1.528
57.6333	0.0012	1.18982	1.524
57.6664	0.00121	1.19086	1.52291
57.6992	0.0012	1.18264	1.52617
57.7333	0.00117	1.17973	1.51526
57.7664	0.00117	1.18382	1.51117
57.7992	0.0012	1.19	1.51126
57.8333	0.00121	1.18364	1.50417
57.8664	0.00123	1.18168	1.50739
57.8992	0.00119	1.18482	1.51113
57.9333	0.00117	1.18573	1.50135
57.9664	0.00117	1.17827	1.49687
57.9992	0.00112	1.17632	1.49696
58.0333	0.00121	1.18118	1.497
58.0664	0.0011	1.18191	1.48917
58.0992	0.00117	1.17918	1.49465
58.1333	0.00114	1.18036	1.48274
58.1664	0.00119	1.17436	1.47704
58.1995	0.00117	1.17305	1.488
58.2333	0.00114	1.1725	1.48117
58.2664	0.00129	1.16686	1.47704
58.2995	0.00127	1.17036	1.46996
58.3333	0.0011	1.17536	1.46735
58.3664	0.00112	1.16982	1.46822
58.3995	0.00131	1.16423	1.46952
58.4333	0.00121	1.16545	1.46226
58.4664	0.00119	1.16832	1.45748
58.4995	0.00126	1.16809	1.45657
58.5333	0.00116	1.16409	1.46391
58.5664	0.00116	1.17105	1.44839
58.6003	0.00113	1.16523	1.45357
58.6333	0.00133	1.16095	1.45117
58.6664	0.00128	1.16641	1.45365
58.6995	0.00114	1.16482	1.44091
58.7333	0.00109	1.15773	1.44252
58.7664	0.00117	1.15841	1.44509
58.8002	0.00119	1.15418	1.43496
58.8333	0.00108	1.16545	1.43257
58.8664	0.00113	1.15459	1.42957
58.9002	0.00113	1.15345	1.43187
58.9333	0.00132	1.154	1.43504
58.9664	0.00125	1.15977	1.43291
58.9995	0.00122	1.15155	1.42974
59.0333	0.00114	1.15286	1.427
59.0664	0.00121	1.14527	1.42804
59.1003	0.00124	1.15445	1.42661
59.1333	0.00115	1.15718	1.42304
59.1664	0.00116	1.14545	1.42261
59.1995	0.00113	1.14855	1.4173
59.2333	0.00122	1.14095	1.42091
59.2664	0.00118	1.14932	1.412
59.2995	0.00116	1.14432	1.4103
59.3333	0.00119	1.15227	1.41252
59.3664	0.00111	1.14973	1.41413
59.3995	0.00117	1.14882	1.40204
59.4333	0.00117	1.14105	1.41335
59.4664	0.00118	1.14041	1.40978
59.4995	0.00134	1.14486	1.41248
59.5333	0.00121	1.13995	1.40674
59.5664	0.00118	1.14468	1.40883
59.5995	0.00114	1.145	1.41635
59.6333	0.0012	1.144	1.41235
59.6664	0.00119	1.14759	1.40974
59.6995	0.00119	1.14414	1.41139
59.7333	0.00124	1.13945	1.40787
59.7664	0.00124	1.14318	1.40739
59.7995	0.00112	1.14164	1.4047
59.8333	0.00116	1.135	1.40226
59.8664	0.00115	1.14068	1.40783
59.8995	0.00125	1.13445	1.40826
59.9333	0.0011	1.13432	1.39835
59.9664	0.00111	1.13427	1.39857
59.9995	0.00118	1.13991	1.4027
60.0333	0.00118	1.13636	1.39652
60.0664	0.00115	1.13114	1.40222
60.0995	0.00114	1.13736	1.40296
60.1333	0.00121	1.14018	1.40157
60.1664	0.00114	1.13555	1.40326
60.1995	0.00123	1.13727	1.39965
60.2333	0.00121	1.13	1.40291
60.2664	0.00107	1.13655	1.40283
60.2995	0.00115	1.1335	1.40126
60.3333	0.00122	1.12982	1.40378
60.3664	0.00117	1.13114	1.39361
60.3995	0.00119	1.13273	1.39783
60.4333	0.00115	1.12695	1.40126
60.4664	0.0011	1.13009	1.40439
60.4995	0.00115	1.13136	1.40126
60.5333	0.00117	1.13095	1.39974
60.5664	0.00113	1.12482	1.40052
60.5995	0.00111	1.12309	1.389
60.6333	0.00122	1.12573	1.40109
60.6664	0.00121	1.12805	1.39439
60.6995	0.00101	1.13318	1.39522
60.7333	0.0011	1.12718	1.39191
60.7664	0.00115	1.12255	1.39717
60.7995	0.00116	1.12627	1.39509
60.8333	0.00111	1.127	1.3937
60.8664	0.00119	1.12791	1.39643
60.8995	0.00117	1.12445	1.39813
60.9333	0.00115	1.11995	1.3877
60.9664	0.00117	1.12273	1.39283
60.9995	0.00113	1.12182	1.38743
61.0333	0.00115	1.11445	1.3937
61.0664	0.001	1.10777	1.39604
61.0995	0.0009997	1.12818	1.39043
61.1333	0.00114	1.10677	1.38791
61.1664	0.00105	1.11268	1.39009
61.1995	0.00107	1.12073	1.38774
61.2333	0.00114	1.11514	1.38635
61.2664	0.00115	1.10836	1.37852
61.2995	0.00107	1.118	1.38596
61.3336	0.00119	1.11505	1.38783
61.3664	0.00117	1.11745	1.38748
61.3995	0.00107	1.11618	1.3767
61.4333	0.00113	1.11364	1.39148
61.4664	0.00109	1.12127	1.38435
61.4995	0.00111	1.12173	1.38774
61.5336	0.00114	1.11259	1.37704
61.5664	0.00106	1.10936	1.38248
61.5995	0.00108	1.11577	1.38604
61.6336	0.00108	1.119	1.38878
61.6664	0.00114	1.10918	1.38291
61.6995	0.0012	1.1045	1.38304
61.7336	0.00119	1.11464	1.39496
61.7664	0.00118	1.11786	1.38196
61.7995	0.00115	1.11173	1.37861
61.8336	0.00116	1.11482	1.38274
61.8664	0.00113	1.10586	1.37865
61.8995	0.00126	1.10827	1.38326
61.9336	0.00115	1.11255	1.38448
61.9664	0.00117	1.11368	1.37217
61.9995	0.00108	1.10732	1.37265
62.0336	0.00114	1.10895	1.37639
62.0667	0.00116	1.1075	1.37952
62.0995	0.00119	1.1065	1.37157
62.1336	0.00121	1.10995	1.37822
62.1664	0.00109	1.11532	1.37996
62.1997	0.00106	1.10723	1.38052
62.2336	0.00113	1.10664	1.376
62.2667	0.00112	1.10905	1.37
62.2995	0.00115	1.10964	1.37274
62.3336	0.00117	1.1045	1.36626
62.3667	0.00112	1.10718	1.36943
62.3995	0.00124	1.10891	1.37117
62.4336	0.0011	1.10914	1.37026
62.4667	0.00122	1.10841	1.37039
62.4995	0.00116	1.10182	1.35896
62.5336	0.00121	1.11573	1.37648
62.5667	0.00114	1.11218	1.36583
62.5995	0.00125	1.10982	1.37478
62.6326	0.00117	1.10609	1.36535
62.6667	0.00123	1.10095	1.37461
62.6995	0.00124	1.10327	1.36213
62.7336	0.00126	1.10341	1.38161
62.7667	0.00134	1.10018	1.367
62.7995	0.00117	1.10982	1.36404
62.8325	0.0013	1.10523	1.37048
62.8667	0.00124	1.1065	1.36335
62.8995	0.00132	1.10341	1.36843
62.9336	0.00118	1.10745	1.36657
62.9667	0.00129	1.107	1.362
62.9997	0.00139	1.10486	1.36991
63.0336	0.00126	1.10759	1.36383
63.0667	0.00129	1.097	1.36083
63.0995	0.00132	1.10491	1.36565
63.1336	0.0015	1.10127	1.36178
63.1667	0.00134	1.10364	1.36413
63.1997	0.00135	1.10609	1.35283
63.2326	0.00143	1.09986	1.35135
63.2667	0.00154	1.10218	1.36043
63.2997	0.00153	1.0975	1.35552
63.3336	0.00163	1.09841	1.35522
63.3667	0.00163	1.10277	1.35896
63.3997	0.00177	1.09709	1.35296
63.4325	0.00194	1.10136	1.34648
63.4667	0.00203	1.09895	1.35735
63.4997	0.0022	1.09877	1.34487
63.5336	0.00238	1.10186	1.35261
63.5667	0.00243	1.09741	1.35457
63.5997	0.00281	1.10223	1.3553
63.6326	0.00296	1.09686	1.35496
63.6667	0.00322	1.09391	1.344
63.6997	0.00346	1.09445	1.3463
63.7336	0.00396	1.09395	1.35552
63.7667	0.00418	1.0985	1.34717
63.7997	0.00485	1.09959	1.33983
63.8328	0.00511	1.10095	1.34813
63.8667	0.00555	1.10091	1.34313
63.8997	0.00621	1.09718	1.33887
63.9328	0.00685	1.10259	1.34
63.9667	0.00758	1.10259	1.33796
63.9997	0.00847	1.09995	1.34052
64.0326	0.00946	1.10659	1.33948
64.0667	0.01046	1.10932	1.34065
64.0997	0.01179	1.101	1.33596
64.1336	0.01334	1.10786	1.3447
64.1667	0.01508	1.11027	1.34287
64.1997	0.01745	1.11268	1.33465
64.2328	0.01988	1.11023	1.33226
64.2667	0.0229	1.11155	1.32839
64.2997	0.02614	1.11468	1.32613
64.3328	0.03007	1.10718	1.32452
64.3667	0.03464	1.11105	1.3253
64.3997	0.03928	1.10923	1.31865
64.4328	0.04492	1.11086	1.30952
64.4667	0.05132	1.10936	1.30657
64.4997	0.0579	1.10673	1.307
64.5328	0.06653	1.10809	1.30313
64.5667	0.07491	1.10518	1.29761
64.5997	0.08386	1.09859	1.29087
64.6336	0.09338	1.09109	1.28565
64.6667	0.10296	1.09345	1.27478
64.6997	0.11398	1.08441	1.27117
64.7336	0.12569	1.07445	1.26304
64.7667	0.13727	1.07014	1.25396
64.7997	0.15024	1.06264	1.24809
64.8328	0.16145	1.05755	1.24578
64.8667	0.17489	1.04964	1.23713
64.8997	0.18665	1.04609	1.22752
64.9328	0.19926	1.03736	1.23013
64.9667	0.21274	1.03036	1.21739
64.9997	0.22384	1.021	1.20765
65.0328	0.23807	1.02268	1.19804
65.0667	0.25189	1.01377	1.19948
65.0997	0.26362	1.0045	1.19243
65.1328	0.27823	1.00036	1.18122
65.1667	0.29097	0.99145	1.18322
65.1997	0.30256	0.98423	1.17274
65.2328	0.31623	0.97568	1.17096
65.2667	0.32449	0.97405	1.15691
65.2997	0.33593	0.97086	1.15143
65.3328	0.34792	0.96191	1.14804
65.3667	0.36028	0.9615	1.14674
65.3997	0.36971	0.95468	1.14339
65.4328	0.38031	0.95177	1.1293
65.4667	0.38918	0.94859	1.12974
65.4997	0.39939	0.94591	1.11935
65.5328	0.41073	0.94627	1.12487
65.5667	0.41606	0.93995	1.11626
65.5997	0.42652	0.93277	1.11522
65.6328	0.43266	0.92991	1.10978
65.6667	0.44332	0.92568	1.10339
65.6997	0.45064	0.92491	1.09809
65.7328	0.45798	0.91968	1.1
65.7667	0.46688	0.91805	1.09752
65.7997	0.47524	0.91605	1.09422
65.8328	0.47933	0.91127	1.092
65.8667	0.48514	0.91545	1.09217
65.8997	0.49348	0.91491	1.07691
65.9328	0.50205	0.90923	1.07696
65.9667	0.5054	0.90336	1.07604
65.9997	0.5129	0.90986	1.07735
66.0328	0.5197	0.90659	1.07443
66.0667	0.52315	0.90027	1.07257
66.0997	0.52805	0.90027	1.06639
66.1328	0.53395	0.89664	1.06783
66.1667	0.5367	0.90355	1.06696
66.1997	0.5445	0.9005	1.06409
66.2328	0.54735	0.8915	1.05835
66.2667	0.5507	0.89991	1.06187
66.2997	0.55785	0.90014	1.05926
66.3328	0.56095	0.89423	1.05022
66.3667	0.5678	0.89891	1.05609
66.3997	0.57	0.90186	1.05865
66.4328	0.5738	0.89509	1.05587
66.4667	0.57565	0.893	1.05143
66.4997	0.58135	0.896	1.05083
66.5328	0.58445	0.89377	1.04787
66.5667	0.5868	0.89818	1.0463
66.5997	0.58705	0.89586	1.04117
66.6328	0.5947	0.8955	1.04204
[truncated: 3,309 more rows]

## Sheet: e
0	0.00012	0.00431	0.000714898	0.0009355	-5.71918e-05
0.03412	0.00021	0.00332	0.000520524	0.00151	-4.16419e-05
0.06692	0.01105	0.00377	0.000619354	0.00225	-4.95483e-05
0.10103	0.95089	0.00539	0.000578721	0.00326	1.03353
0.13412	0.92414	0.00546	0.000795034	0.00458	1.00444
0.16797	0.90366	0.00443	0.000823605	0.00612	0.98217
0.20103	1.02341	0.00797	0.00096415	0.00841	1.11233
0.23412	1.12293	0.00728	0.000678653	0.01197	1.22052
0.26797	1.15903	0.00904	0.00077966	0.01757	1.25975
0.30103	1.17262	0.00914	0.000944422	0.02497	1.27451
0.33488	1.18046	0.01171	0.000981769	0.03421	1.28303
0.36797	1.18124	0.01408	0.000828027	0.04495	1.28389
0.40208	1.18056	0.01633	0.000818095	0.05724	1.28315
0.43515	1.17999	0.01965	0.000795034	0.07008	1.28253
0.46797	1.18485	0.02273	0.000697347	0.08497	1.28782
0.50208	1.17331	0.02747	0.000611667	0.10048	1.27529
0.53515	1.1698	0.03122	0.000747823	0.11525	1.27146
0.569	1.18239	0.04013	0.000622646	0.13093	1.28516
0.60287	1.18101	0.04172	0.000665476	0.1493	1.28365
0.63593	1.17468	0.04798	0.000508442	0.16596	1.27679
0.669	1.17536	0.05322	0.000786259	0.18455	1.2775
0.70287	1.17559	0.06414	0.000990544	0.20174	1.27774
0.73672	1.17367	0.07077	0.00112	0.22041	1.27564
0.77005	1.18905	0.0768	0.000887279	0.23851	1.29237
0.80287	1.17444	0.08941	0.00103	0.25763	1.27648
0.83697	1.17442	0.09634	0.000746735	0.27678	1.27648
0.86978	1.17842	0.10693	0.000823605	0.29356	1.28083
0.9039	1.17863	0.11859	0.00107	0.31125	1.28103
0.93697	1.17352	0.12745	0.00102	0.33073	1.27548
0.97083	1.17375	0.13979	0.00126	0.34935	1.27571
1.0039	1.17986	0.1535	0.00116	0.36779	1.28236
1.03775	1.16083	0.16651	0.00131	0.38791	1.26167
1.07083	1.15993	0.18057	0.000929048	0.40801	1.26072
1.10468	1.15652	0.19098	0.00121	0.42719	1.25699
1.13775	1.15065	0.20515	0.00137	0.44857	1.2506
1.17187	1.15018	0.22087	0.00123	0.46504	1.2501
1.20495	1.14655	0.23508	0.00117	0.48282	1.24616
1.23775	1.14498	0.24705	0.00144	0.50469	1.24443
1.27083	1.14861	0.26939	0.00135	0.52419	1.24838
1.30495	1.14701	0.28195	0.00121	0.54088	1.24665
1.3388	1.1349	0.29966	0.00148	0.55706	1.23347
1.37187	1.13342	0.3168	0.00151	0.57443	1.23186
1.40468	1.14021	0.33568	0.00166	0.59875	1.23923
1.4388	1.13896	0.35249	0.00119	0.61585	1.2379
1.47265	1.13227	0.36395	0.00135	0.63396	1.23062
1.50572	1.12302	0.38603	0.00139	0.65032	1.22056
1.5388	1.12393	0.40102	0.00151	0.66796	1.22154
1.57265	1.11863	0.41739	0.00147	0.67935	1.21578
1.60572	1.11525	0.43158	0.00137	0.69801	1.21212
1.63958	1.11409	0.45231	0.00143	0.72	1.21085
1.67265	1.1177	0.46636	0.00151	0.72807	1.21477
1.70677	1.11156	0.47989	0.00146	0.74541	1.2081
1.73983	1.11256	0.49599	0.00129	0.76544	1.2092
1.7737	1.11021	0.51537	0.00167	0.76919	1.20662
1.80755	1.11585	0.53316	0.00162	0.78169	1.21275
1.84062	1.11005	0.54797	0.00177	0.79959	1.20643
1.8737	1.11049	0.55807	0.00162	0.8115	1.20692
1.90755	1.10357	0.57423	0.00179	0.82799	1.19939
1.94062	1.10735	0.59057	0.00177	0.83684	1.2035
1.9737	1.10527	0.60134	0.00157	0.84721	1.20125
2.00755	1.09681	0.61862	0.00175	0.86251	1.19204
2.04167	1.10583	0.6355	0.00168	0.86654	1.20185
2.07447	1.10436	0.64945	0.00149	0.87728	1.20027
2.10833	1.10244	0.6613	0.00165	0.89325	1.19817
2.1414	1.09916	0.67719	0.00163	0.89887	1.19461
2.17552	1.08968	0.69076	0.00195	0.90132	1.18428
2.20858	1.09765	0.6995	0.00145	0.9147	1.19298
2.24245	1.08966	0.70505	0.00162	0.92896	1.18428
2.2763	1.09777	0.7249	0.00171	0.93571	1.19309
2.30937	1.09757	0.73436	0.0019	0.94785	1.19286
2.34245	1.09185	0.74425	0.00162	0.9547	1.18666
2.37655	1.09141	0.7558	0.00174	0.95669	1.18618
2.40937	1.09352	0.76878	0.00154	0.96585	1.18849
2.44322	1.09013	0.78621	0.00181	0.97674	1.18478
2.4763	1.08908	0.79317	0.00149	0.98014	1.18366
2.50937	1.08901	0.81438	0.0016	0.98549	1.18358
2.54348	1.08958	0.82129	0.0019	0.99251	1.18417
2.5763	1.08159	0.83533	0.00169	0.99898	1.17551
2.60963	1.093	0.84825	0.00144	1.01045	1.18793
2.64348	1.08623	0.86048	0.00137	1.00555	1.18058
2.67655	1.08569	0.87079	0.0017	1.00718	1.17996
2.71042	1.08513	0.88077	0.00182	1.0204	1.17934
2.74348	1.08392	0.90312	0.00174	1.0258	1.17803
2.77733	1.08265	0.91389	0.00153	1.03054	1.17667
2.81042	1.07948	0.93247	0.00155	1.02851	1.17322
2.84348	1.07643	0.93943	0.00192	1.03847	1.16988
2.87733	1.08229	0.95563	0.00164	1.04016	1.17627
2.91042	1.07841	0.9733	0.00158	1.05023	1.17206
2.94453	1.07708	0.98339	0.00182	1.05268	1.17059
2.97733	1.07128	1.0045	0.00163	1.0567	1.1643
3.01042	1.08416	1.01393	0.00158	1.05986	1.17831
3.04427	1.07915	1.03913	0.00145	1.05992	1.17287
3.07733	1.07376	1.04146	0.00151	1.05711	1.16701
3.11042	1.0803	1.06102	0.00166	1.06192	1.17411
3.14427	1.07888	1.07235	0.00174	1.06519	1.17256
3.17733	1.07234	1.10031	0.00197	1.07519	1.16543
3.21042	1.07628	1.1141	0.00173	1.06822	1.16973
3.24427	1.07038	1.12273	0.00187	1.07912	1.16331
3.27733	1.07478	1.13553	0.00158	1.081	1.16811
3.31145	1.07435	1.13651	0.00182	1.0781	1.16763
3.34427	1.07654	1.15897	0.00158	1.07927	1.17003
3.37838	1.07163	1.18153	0.00153	1.08638	1.16469
3.41145	1.07876	1.18225	0.00161	1.08774	1.17244
3.44453	1.07457	1.18718	0.00151	1.07811	1.16789
3.47838	1.065	1.19485	0.00165	1.08183	1.15748
3.51145	1.07005	1.21667	0.00181	1.08962	1.16295
3.54427	1.07549	1.2252	0.00184	1.09862	1.16886
3.57838	1.07742	1.23084	0.00165	1.08683	1.17098
3.61145	1.06997	1.23651	0.00176	1.09468	1.16287
3.6453	1.07539	1.24614	0.00176	1.09942	1.16876
3.67838	1.07726	1.24587	0.0017	1.0951	1.1708
3.71145	1.07271	1.25006	0.00189	1.09847	1.16584
3.7453	1.06763	1.25355	0.00169	1.10003	1.16033
3.77838	1.07326	1.25312	0.00165	1.09829	1.16645
3.81145	1.07353	1.25668	0.0017	1.0926	1.16674
3.84427	1.07789	1.24155	0.00181	1.09784	1.17147
3.87838	1.07325	1.25294	0.00182	1.10539	1.16643
3.9112	1.0734	1.23933	0.00194	1.09809	1.16658
3.9453	1.0699	1.23806	0.00191	1.10075	1.16278
3.97838	1.0708	1.24132	0.00164	1.1035	1.16378
4.01223	1.06646	1.22669	0.00169	1.10717	1.15906
4.0453	1.06891	1.23064	0.00189	1.09546	1.16171
4.07838	1.07196	1.21125	0.0018	1.09871	1.16503
4.11145	1.07237	1.19274	0.00195	1.09205	1.16546
4.1453	1.07203	1.18551	0.00189	1.10088	1.1651
4.17838	1.07402	1.19189	0.00192	1.10102	1.16726
4.21223	1.07479	1.17848	0.00177	1.09409	1.16811
4.2453	1.07013	1.18298	0.002	1.09682	1.16302
4.27838	1.07173	1.17441	0.00197	1.10206	1.16477
4.31223	1.06932	1.173	0.00165	1.09519	1.16217
4.3453	1.07411	1.16924	0.0018	1.09246	1.16737
4.37838	1.07836	1.16951	0.00183	1.09386	1.17198
4.4125	1.07143	1.16305	0.00189	1.10223	1.16445
4.4453	1.05975	1.16386	0.00176	1.10036	1.15176
4.47838	1.07154	1.1645	0.00179	1.09809	1.16457
4.5125	1.07347	1.1529	0.0022	1.10433	1.16664
4.5453	1.0732	1.15614	0.00209	1.09984	1.16635
4.57838	1.06862	1.15227	0.00182	1.1007	1.1614
4.61223	1.0731	1.15538	0.00182	1.09761	1.16627
4.6453	1.0722	1.15165	0.00196	1.09671	1.16528
4.67942	1.07209	1.14622	0.00188	1.10841	1.16516
4.7125	1.07071	1.14692	0.00196	1.10278	1.16366
4.74635	1.07436	1.15925	0.00181	1.09605	1.16764
4.77942	1.07696	1.14099	0.00208	1.10154	1.17044
4.81223	1.07226	1.15235	0.00204	1.10597	1.16534
4.8453	1.07147	1.14511	0.0019	1.10721	1.16449
4.87917	1.07035	1.13788	0.00173	1.1008	1.16329
4.9125	1.0706	1.14535	0.00161	1.10161	1.16357
4.94635	1.07149	1.15095	0.00166	1.10621	1.16453
4.97942	1.06877	1.14296	0.00173	1.10312	1.16157
5.01328	1.06985	1.14267	0.00178	1.10438	1.16274
5.04635	1.07387	1.14675	0.00194	1.10744	1.16709
5.0802	1.06922	1.14005	0.00199	1.10815	1.16204
5.11328	1.07038	1.14113	0.00175	1.10804	1.16332
5.14635	1.07074	1.14267	0.00164	1.0997	1.16372
5.1802	1.07649	1.14675	0.00173	1.09999	1.16996
5.21328	1.07026	1.14005	0.0018	1.10607	1.16318
5.24713	1.06479	1.14112	0.00168	1.10837	1.15725
5.2802	1.06973	1.14257	0.00204	1.11146	1.16259
5.31405	1.0698	1.14675	0.00195	1.113	1.16267
5.34713	1.07055	1.14005	0.00201	1.11197	1.16348
5.3802	1.06991	1.14112	0.00181	1.11457	1.1628
5.41432	1.07178	1.14257	0.00184	1.11639	1.16483
5.44713	1.06914	1.14164	0.00207	1.1113	1.16194
5.4802	1.0635	1.14722	0.0017	1.10776	1.15584
5.51432	1.06876	1.14826	0.00173	1.10836	1.16156
5.54738	1.07083	1.14854	0.00156	1.11188	1.16382
5.58125	1.06886	1.14072	0.00165	1.11925	1.16167
5.61405	1.06446	1.15107	0.00183	1.11032	1.15688
5.64817	1.06865	1.14367	0.00173	1.1077	1.16144
5.68125	1.0694	1.14744	0.00181	1.10867	1.16225
5.71432	1.07202	1.15102	0.00179	1.1237	1.1651
5.74817	1.0659	1.14515	0.00149	1.12172	1.15847
5.78125	1.06807	1.1495	0.00165	1.12378	1.16081
5.81432	1.0745	1.15142	0.00174	1.11107	1.1678
5.84817	1.06945	1.15042	0.0019	1.11373	1.16229
5.88125	1.07052	1.15212	0.00193	1.11012	1.16345
5.91537	1.07494	1.14897	0.00202	1.11441	1.16825
5.94817	1.06814	1.15064	0.00192	1.11602	1.16087
5.98228	1.07253	1.15617	0.00185	1.12187	1.16565
6.0151	1.06476	1.14707	0.00186	1.12018	1.1572
6.04922	1.06902	1.15414	0.00167	1.11513	1.16184
6.08228	1.06899	1.15625	0.00194	1.11607	1.16179
6.11537	1.06901	1.15165	0.00176	1.11547	1.16183
6.14922	1.06711	1.1536	0.00169	1.11741	1.15977
6.18228	1.06206	1.14691	0.00174	1.115	1.15427
6.2151	1.07531	1.15293	0.00175	1.11875	1.16868
6.24922	1.07712	1.15134	0.00177	1.1229	1.17064
6.28203	1.07079	1.15386	0.00177	1.1128	1.16376
6.31613	1.07215	1.15176	0.00173	1.11769	1.16524
6.34922	1.07551	1.15541	0.00187	1.12338	1.16888
6.38203	1.06561	1.15207	0.0017	1.12852	1.15814
6.41613	1.07102	1.15364	0.00181	1.12336	1.16401
6.44922	1.0686	1.15579	0.00163	1.12054	1.16139
6.48228	1.0629	1.15511	0.00169	1.1194	1.15519
6.51613	1.06301	1.15489	0.00167	1.12652	1.15531
6.54922	1.06725	1.15746	0.00167	1.12803	1.15992
6.58307	1.06547	1.16231	0.00174	1.1191	1.15798
6.61613	1.06696	1.15746	0.00161	1.12863	1.15961
6.65025	1.06742	1.1632	0.00181	1.12293	1.16009
6.68307	1.06565	1.15818	0.00179	1.12077	1.15817
6.71692	1.07343	1.15496	0.00185	1.12209	1.16662
6.75025	1.07028	1.15458	0.00174	1.12638	1.16321
6.78412	1.06786	1.16441	0.0019	1.13472	1.16057
6.81692	1.06787	1.16369	0.00175	1.12467	1.16059
6.85103	1.07112	1.16254	0.00195	1.12514	1.1641
6.88385	1.07139	1.16082	0.00191	1.13269	1.1644
6.91797	1.06819	1.15705	0.00172	1.13063	1.16094
6.95103	1.06569	1.16334	0.00189	1.12119	1.15821
6.98385	1.06383	1.16321	0.00187	1.12738	1.15619
7.01797	1.07181	1.15611	0.00186	1.13423	1.16486
7.05103	1.06788	1.16136	0.00198	1.13803	1.16058
7.08412	1.06571	1.15587	0.00172	1.12762	1.15824
7.11797	1.06874	1.1651	0.00178	1.13176	1.16153
7.15103	1.07646	1.16221	0.00186	1.13205	1.16992
7.18488	1.0663	1.15985	0.00192	1.1244	1.15887
7.21797	1.06453	1.171	0.0017	1.1312	1.15696
7.25103	1.07313	1.16468	0.00201	1.13706	1.16628
7.28488	1.0768	1.17185	0.00196	1.13158	1.17028
7.31797	1.07042	1.16328	0.002	1.13743	1.16334
7.35182	1.06461	1.16474	0.00188	1.13396	1.15703
7.38515	1.07056	1.16828	0.00177	1.13865	1.16351
7.41797	1.06847	1.16536	0.00172	1.13754	1.16124
7.45182	1.06611	1.16775	0.00174	1.13213	1.15868
7.48515	1.06752	1.15968	0.00202	1.13705	1.16019
7.519	1.06838	1.16538	0.00196	1.14167	1.16113
7.55182	1.07124	1.16429	0.00185	1.14159	1.16424
7.58488	1.06205	1.17291	0.00204	1.13634	1.15424
7.61875	1.07411	1.16406	0.00217	1.14195	1.16734
7.65182	1.07013	1.16699	0.00192	1.13916	1.16303
7.68593	1.07383	1.16749	0.0017	1.14045	1.16707
7.71875	1.06732	1.16292	0.00196	1.14502	1.15997
7.75312	1.06442	1.16876	0.00194	1.14523	1.15682
7.78593	1.06839	1.17268	0.00198	1.14256	1.16114
7.819	1.06936	1.16525	0.00193	1.13741	1.16219
7.85287	1.07131	1.16788	0.00194	1.14488	1.16431
7.88593	1.06651	1.17617	0.00218	1.14854	1.15908
7.92005	1.06718	1.17023	0.00216	1.14446	1.15981
7.95287	1.06836	1.1726	0.00199	1.13212	1.1611
7.98697	1.06564	1.17203	0.00196	1.1419	1.15815
8.01978	1.06569	1.17245	0.00209	1.14024	1.15819
8.05363	1.06881	1.17218	0.002	1.13822	1.16159
8.08672	1.06674	1.17262	0.00187	1.14058	1.15935
8.11978	1.07431	1.1779	0.00218	1.14857	1.16755
8.1539	1.06403	1.17727	0.00216	1.14546	1.15638
8.18697	1.06913	1.17068	0.00222	1.14548	1.16192
8.22083	1.07049	1.1692	0.00228	1.14301	1.16339
8.25363	1.06606	1.17263	0.00207	1.14202	1.1586
8.28775	1.05858	1.17103	0.00184	1.1529	1.15048
8.32083	1.07357	1.16905	0.00187	1.14913	1.16677
8.35468	1.07004	1.17546	0.00195	1.14471	1.16293
8.38775	1.07284	1.17886	0.0022	1.14309	1.16595
8.42083	1.06546	1.17342	0.00203	1.15356	1.15795
8.45468	1.07356	1.17782	0.00223	1.14787	1.16673
8.48775	1.0723	1.17347	0.00189	1.1498	1.16539
8.52083	1.07041	1.17864	0.00211	1.15136	1.16332
8.55468	1.07013	1.17734	0.00206	1.15452	1.16302
8.58775	1.06633	1.1785	0.00202	1.14736	1.15889
8.62162	1.07073	1.17502	0.00215	1.15082	1.16366
8.65468	1.06525	1.17499	0.00188	1.15077	1.15773
8.68775	1.06562	1.18162	0.00202	1.15257	1.15812
8.72162	1.06636	1.17196	0.00197	1.1529	1.15893
8.75495	1.06771	1.17657	0.00196	1.15255	1.1604
8.78775	1.06718	1.17304	0.00209	1.15287	1.15981
8.82162	1.0756	1.17659	0.00196	1.15873	1.16897
8.85468	1.06822	1.17308	0.00193	1.15144	1.16095
8.88853	1.07185	1.1758	0.00187	1.15054	1.1649
8.92187	1.06794	1.17154	0.00215	1.14981	1.16063
8.95468	1.06953	1.17011	0.00221	1.15784	1.16236
8.9888	1.07338	1.176	0.00207	1.15476	1.16655
9.02187	1.06827	1.17628	0.0019	1.1523	1.16101
9.05468	1.06645	1.18016	0.00223	1.1504	1.15901
9.0888	1.06772	1.17813	0.0018	1.15392	1.16042
9.12162	1.07109	1.17443	0.00197	1.1538	1.16407
9.15468	1.06984	1.16816	0.00232	1.15958	1.16268
9.1888	1.07151	1.17862	0.00204	1.15483	1.16452
9.22162	1.07016	1.17201	0.00226	1.15301	1.16304
9.25572	1.07394	1.17084	0.00206	1.15682	1.16716
9.2888	1.07135	1.17992	0.00226	1.15535	1.16433
9.32187	1.06607	1.17989	0.00227	1.16115	1.15859
9.35572	1.06812	1.17575	0.00207	1.16073	1.16083
9.3888	1.07219	1.17353	0.00219	1.15441	1.16525
9.42265	1.06869	1.18008	0.00228	1.15627	1.16144
9.45572	1.06843	1.17863	0.00239	1.1629	1.16115
9.4888	1.06982	1.1774	0.00228	1.16294	1.16267
9.52265	1.07082	1.17368	0.00215	1.16221	1.16376
9.55572	1.07068	1.17446	0.00218	1.15569	1.16361
9.58983	1.07263	1.18121	0.00245	1.16067	1.16571
9.62265	1.07148	1.17638	0.00229	1.15073	1.16447
9.65572	1.06499	1.17459	0.00237	1.1567	1.15741
9.68958	1.07028	1.17833	0.00212	1.15135	1.16318
9.72265	1.06157	1.18338	0.00274	1.15393	1.15366
9.7565	1.0748	1.17581	0.00227	1.15482	1.16808
9.78958	1.0778	1.18206	0.00219	1.15277	1.17135
9.8237	1.07476	1.1794	0.00256	1.15344	1.16801
9.85677	1.06642	1.17649	0.00259	1.15685	1.15894
9.88958	1.06671	1.1893	0.00239	1.15646	1.15928
9.9237	1.06975	1.18457	0.0022	1.15714	1.1626
9.95677	1.0719	1.18359	0.00207	1.15328	1.16494
9.99062	1.06792	1.17813	0.00245	1.15148	1.16059
10.0237	1.06941	1.183	0.00235	1.15795	1.16221
10.0568	1.07461	1.1833	0.00225	1.16033	1.16787
10.0906	1.07297	1.18206	0.0022	1.1508	1.1661
10.1237	1.07048	1.18224	0.00253	1.15833	1.16336
10.1578	1.07208	1.1797	0.00228	1.15191	1.16512
10.1906	1.07718	1.17944	0.00195	1.15563	1.17069
10.2237	1.07645	1.18488	0.00234	1.15215	1.16987
10.2576	1.07287	1.18695	0.00204	1.16202	1.166
10.2906	1.07647	1.18214	0.00226	1.1651	1.1699
10.3237	1.078	1.18153	0.00217	1.15134	1.17157
10.3578	1.06863	1.1785	0.00206	1.1561	1.16139
10.3906	1.07411	1.17503	0.00174	1.16307	1.16737
10.4237	1.07167	1.18316	0.00232	1.1596	1.16467
10.4575	1.0755	1.18208	0.00219	1.15072	1.16885
10.4906	1.07526	1.18686	0.00221	1.15264	1.16858
10.5237	1.07878	1.18976	0.00216	1.15933	1.17241
10.5576	1.08008	1.18299	0.00204	1.16354	1.17384
10.5906	1.07689	1.18307	0.00221	1.1598	1.17036
10.6247	1.07758	1.18431	0.0023	1.15149	1.1711
10.6576	1.08444	1.18096	0.00258	1.15845	1.17853
10.6917	1.08183	1.18686	0.00202	1.16214	1.17574
10.7245	1.08	1.18467	0.00213	1.15638	1.17374
10.7586	1.07237	1.17886	0.00242	1.15454	1.16543
10.7917	1.07659	1.18044	0.00203	1.15841	1.17004
10.8245	1.07756	1.18312	0.00225	1.16009	1.17108
10.8586	1.073	1.18087	0.00249	1.15957	1.16611
10.8917	1.07845	1.18684	0.00237	1.15927	1.17204
10.9255	1.08138	1.18397	0.00259	1.16344	1.17521
10.9586	1.0786	1.18149	0.00197	1.16073	1.17223
10.9924	1.07586	1.18935	0.00238	1.16373	1.16922
11.0255	1.07509	1.18242	0.00242	1.16061	1.16838
11.0594	1.08342	1.18433	0.00216	1.1607	1.17746
11.0924	1.08346	1.17974	0.00205	1.16151	1.17751
11.1255	1.08719	1.18892	0.00244	1.1561	1.18153
11.1594	1.08608	1.18931	0.00243	1.15648	1.18033
11.1927	1.08011	1.17637	0.00219	1.16019	1.17386
11.2265	1.08375	1.18063	0.0022	1.1644	1.17781
11.2604	1.07901	1.19002	0.00207	1.15647	1.17267
11.2935	1.07904	1.18386	0.0024	1.15689	1.17268
11.3265	1.08824	1.18268	0.00215	1.16364	1.1827
11.3604	1.08577	1.18921	0.00199	1.16435	1.18003
11.3945	1.08474	1.18639	0.00198	1.16085	1.17891
11.4273	1.08714	1.18922	0.00212	1.16686	1.1815
11.4604	1.09355	1.18398	0.00248	1.16458	1.18844
11.4943	1.08884	1.18899	0.00245	1.15905	1.18333
11.5276	1.07938	1.18774	0.00202	1.15773	1.17308
11.5604	1.08396	1.18786	0.00225	1.16779	1.17804
11.5943	1.08747	1.18984	0.00222	1.16347	1.18186
11.6273	1.08656	1.19128	0.00221	1.16497	1.18087
11.6615	1.08034	1.1872	0.00232	1.15986	1.1741
11.6943	1.07931	1.18413	0.00203	1.15665	1.173
11.7284	1.08613	1.18042	0.00211	1.1593	1.18041
11.7614	1.08333	1.18654	0.00265	1.15779	1.17732
11.7953	1.07834	1.19282	0.0019	1.1611	1.17196
11.8284	1.08662	1.18892	0.00222	1.15882	1.18093
11.8614	1.08882	1.19204	0.00201	1.16589	1.18334
11.8953	1.08604	1.18816	0.00203	1.15922	1.18032
11.9284	1.08275	1.1942	0.00203	1.15784	1.17674
11.9622	1.08049	1.19603	0.00205	1.16434	1.17428
11.9953	1.08743	1.19281	0.00217	1.16417	1.18182
12.0284	1.08235	1.1841	0.00231	1.16885	1.17628
12.0622	1.07956	1.1878	0.00218	1.16623	1.17326
12.0953	1.07999	1.18622	0.00219	1.16316	1.17373
12.1294	1.08321	1.18524	0.00219	1.16473	1.17723
12.1622	1.08681	1.18662	0.00212	1.16864	1.18115
12.1964	1.08199	1.18797	0.00207	1.16858	1.17591
12.2294	1.08592	1.18729	0.00203	1.16727	1.18019
12.2622	1.08397	1.19967	0.00216	1.17102	1.17806
12.2964	1.08577	1.18701	0.00199	1.17013	1.18003
12.3292	1.08162	1.19139	0.00202	1.16289	1.17551
12.3633	1.08319	1.18979	0.00211	1.17228	1.17721
12.3963	1.07913	1.18744	0.00193	1.16739	1.17281
12.4294	1.08385	1.1959	0.00202	1.16835	1.17794
12.4633	1.08024	1.18691	0.00206	1.16314	1.17401
12.4963	1.0865	1.1883	0.0023	1.16194	1.18079
12.5292	1.08779	1.1861	0.00225	1.16366	1.1822
12.5622	1.078	1.19082	0.00199	1.16445	1.17158
12.5963	1.07476	1.19373	0.00214	1.15896	1.16805
12.6292	1.08744	1.20069	0.00213	1.16566	1.18183
12.6625	1.08723	1.18516	0.00227	1.164	1.18159
12.6964	1.08185	1.18979	0.0022	1.16911	1.17575
12.7294	1.08362	1.18911	0.00234	1.16911	1.17766
12.7625	1.08636	1.19235	0.00221	1.16363	1.18065
12.7964	1.08648	1.19007	0.00211	1.16478	1.18079
12.8302	1.087	1.19551	0.00212	1.16693	1.18135
12.8633	1.08421	1.19197	0.00226	1.16993	1.17831
12.8963	1.08694	1.19967	0.00212	1.16159	1.18129
12.9294	1.09174	1.19619	0.00213	1.16028	1.1865
12.9633	1.08021	1.19181	0.00221	1.16506	1.17396
12.9963	1.08436	1.19127	0.00208	1.16853	1.17849
13.0302	1.08605	1.19207	0.0022	1.16239	1.18031
13.0633	1.0868	1.17974	0.00217	1.1672	1.18113
13.0963	1.08707	1.19771	0.00229	1.16574	1.18141
13.1302	1.08146	1.19692	0.00208	1.16337	1.17533
13.1633	1.08046	1.19091	0.00203	1.1687	1.17425
13.1964	1.07833	1.18887	0.00233	1.16068	1.17191
13.2302	1.0765	1.19215	0.00186	1.17119	1.16996
13.2633	1.08698	1.18902	0.00228	1.16785	1.18132
13.2964	1.08688	1.19717	0.00217	1.16597	1.18122
13.3302	1.08238	1.19423	0.00233	1.16956	1.17631
13.3633	1.07744	1.19545	0.00235	1.16594	1.17094
13.3971	1.08091	1.19156	0.00244	1.16802	1.17471
13.4302	1.08562	1.19875	0.00227	1.17835	1.17984
13.4633	1.0845	1.20139	0.00242	1.16684	1.17861
13.4971	1.08038	1.19133	0.00226	1.16879	1.17415
13.5302	1.08368	1.19535	0.00242	1.17155	1.17772
13.5643	1.08676	1.18584	0.00236	1.17385	1.18107
13.5974	1.0814	1.20076	0.00204	1.16857	1.17527
13.6312	1.08449	1.19154	0.0023	1.17142	1.17861
13.6643	1.08136	1.20212	0.00221	1.17695	1.17521
13.6982	1.0851	1.19948	0.00212	1.17706	1.17929
13.7312	1.08283	1.19714	0.0023	1.17172	1.17681
13.764	1.0797	1.19884	0.00233	1.16899	1.1734
13.7982	1.08784	1.19722	0.00231	1.17312	1.18225
13.8313	1.09342	1.19328	0.00222	1.17118	1.18832
13.8651	1.084	1.18803	0.00252	1.17033	1.17806
13.8982	1.08866	1.19925	0.00237	1.17578	1.18314
13.9313	1.08943	1.20247	0.00206	1.17765	1.184
13.9643	1.08755	1.20531	0.00223	1.17519	1.18194
13.9982	1.08528	1.19213	0.00246	1.17185	1.17946
14.0312	1.08512	1.19619	0.00243	1.17542	1.17928
14.0651	1.08488	1.19673	0.00226	1.17238	1.17904
14.0982	1.08358	1.19627	0.00247	1.17554	1.17761
14.1312	1.07947	1.193	0.00245	1.17425	1.17314
14.1651	1.08243	1.19745	0.00251	1.17484	1.17635
14.1982	1.08447	1.20291	0.00249	1.18223	1.17857
14.232	1.08893	1.19448	0.00256	1.17542	1.18341
14.2651	1.08587	1.1996	0.0025	1.17519	1.18009
14.2982	1.0888	1.19679	0.00219	1.16944	1.1833
14.3323	1.08995	1.18638	0.00218	1.18059	1.18455
14.3651	1.08891	1.20016	0.00233	1.17765	1.18341
14.3982	1.08651	1.19978	0.00231	1.16737	1.1808
14.4323	1.08706	1.20061	0.00268	1.17776	1.18137
14.4654	1.09021	1.19744	0.00256	1.17578	1.18481
14.4992	1.0911	1.20071	0.00253	1.18177	1.18578
14.532	1.08713	1.19825	0.00232	1.17506	1.18148
14.5651	1.08308	1.1886	0.0026	1.17163	1.17705
14.5992	1.091	1.20554	0.0025	1.18528	1.18567
14.6323	1.08743	1.20389	0.00245	1.17543	1.18179
14.6661	1.08235	1.20096	0.00266	1.18011	1.17625
14.6992	1.07956	1.20293	0.00222	1.18352	1.17326
14.7323	1.07999	1.20297	0.00225	1.18305	1.17372
14.7661	1.08321	1.20405	0.00225	1.17836	1.17722
14.7992	1.08681	1.20122	0.0025	1.17565	1.18112
14.8331	1.08199	1.20331	0.00236	1.17696	1.17589
14.8661	1.08592	1.20486	0.0026	1.17507	1.18014
14.8992	1.08397	1.19465	0.00209	1.17246	1.17806
14.9331	1.08577	1.19922	0.00226	1.17636	1.18
14.9661	1.08162	1.20232	0.00257	1.18047	1.17547
14.9992	1.08319	1.19955	0.00235	1.17425	1.17719
15.0331	1.07913	1.19278	0.00249	1.17848	1.17277
15.0661	1.08385	1.19951	0.0024	1.17707	1.17791
15.1003	1.08024	1.20362	0.00252	1.18035	1.17397
15.1331	1.0865	1.20526	0.00255	1.18247	1.18077
15.1672	1.08779	1.19804	0.00259	1.18118	1.18217
15.2003	1.078	1.20094	0.00232	1.17824	1.17155
15.2341	1.07476	1.20404	0.00255	1.18811	1.16801
15.2672	1.08744	1.19538	0.00217	1.18012	1.18183
15.3003	1.08723	1.19726	0.00225	1.18729	1.18159
15.3341	1.08185	1.20214	0.00222	1.17553	1.17575
15.3672	1.08362	1.2087	0.00271	1.186	1.17763
15.4	1.08636	1.20047	0.00225	1.18059	1.18065
15.4341	1.08648	1.19779	0.00233	1.18857	1.18077
15.4672	1.087	1.20096	0.0024	1.18177	1.18133
15.5002	1.08421	1.20019	0.00231	1.17437	1.1783
15.5341	1.08694	1.19585	0.00244	1.19386	1.18126
15.5672	1.09174	1.20599	0.00224	1.18517	1.18649
15.601	1.08021	1.20237	0.00241	1.18786	1.17395
15.6341	1.08436	1.20074	0.00241	1.18999	1.17846
15.6672	1.08605	1.19706	0.00228	1.18106	1.18031
15.701	1.0868	1.2047	0.0024	1.19127	1.18111
15.7341	1.08707	1.20427	0.00212	1.17812	1.18143
15.768	1.08146	1.20301	0.00264	1.17965	1.17529
15.801	1.08046	1.20382	0.00201	1.18951	1.17425
15.8341	1.07833	1.20736	0.00249	1.18823	1.1719
15.868	1.0765	1.21085	0.0024	1.18282	1.16992
15.901	1.08698	1.19837	0.00238	1.18563	1.18131
15.9341	1.08688	1.20273	0.00223	1.1935	1.18121
15.968	1.08238	1.2013	0.00225	1.18999	1.17632
16.001	1.07744	1.19855	0.0024	1.17836	1.17094
16.0352	1.08091	1.20992	0.00283	1.17848	1.17468
16.068	1.08562	1.20634	0.00229	1.19068	1.17984
16.101	1.0845	1.20259	0.00231	1.18775	1.17862
16.1351	1.08038	1.20148	0.00232	1.18704	1.17414
16.168	1.08368	1.20509	0.00236	1.19175	1.17772
16.201	1.08676	1.20427	0.0024	1.18388	1.18107
16.2352	1.0814	1.19922	0.00234	1.19491	1.17525
16.2682	1.08449	1.20149	0.00205	1.182	1.17863
16.3021	1.08136	1.20506	0.00215	1.18376	1.17522
16.3349	1.0851	1.2131	0.00242	1.18775	1.17926
16.369	1.08283	1.20617	0.00213	1.18716	1.17682
16.4021	1.0797	1.20229	0.00222	1.18552	1.17341
16.4349	1.08784	1.19731	0.00221	1.18764	1.18226
16.469	1.09342	1.20373	0.0023	1.19292	1.18832
16.5021	1.084	1.20782	0.00235	1.1921	1.17807
16.5349	1.08866	1.2076	0.00218	1.18306	1.18315
16.568	1.08943	1.20295	0.00242	1.19116	1.18397
16.6021	1.08755	1.20644	0.00213	1.19269	1.18195
16.6349	1.08528	1.20478	0.00226	1.19304	1.17947
16.669	1.08512	1.20261	0.00257	1.19421	1.17927
16.7021	1.08488	1.20671	0.00219	1.1887	1.17904
16.7362	1.08358	1.20553	0.0024	1.1955	1.17761
16.769	1.07947	1.20428	0.00235	1.18998	1.17315
16.8021	1.08243	1.20536	0.00221	1.1874	1.17638
16.8359	1.08447	1.20763	0.00241	1.19585	1.17858
16.869	1.08893	1.20841	0.00225	1.19303	1.18344
16.9021	1.08587	1.20615	0.00235	1.18646	1.18011
16.9359	1.0888	1.2039	0.00207	1.19256	1.18331
16.9701	1.08995	1.20812	0.00224	1.20102	1.18455
17.0029	1.08891	1.2001	0.0023	1.1921	1.18341
17.0367	1.08651	1.21349	0.00232	1.19843	1.1808
17.0698	1.08706	1.20154	0.00232	1.19045	1.1814
17.1039	1.09021	1.20658	0.00216	1.19374	1.18484
17.137	1.0911	1.20558	0.00233	1.19092	1.18579
17.1708	1.08713	1.20419	0.0024	1.19585	1.18147
17.2039	1.08308	1.21301	0.0027	1.19092	1.17704
17.2377	1.091	1.20116	0.00232	1.18774	1.18568
17.2708	1.08743	1.20903	0.00211	1.19421	1.18182
17.3047	1.08235	1.20424	0.00255	1.20465	1.17626
17.3377	1.07956	1.21025	0.00237	1.19879	1.17325
17.3708	1.07999	1.20793	0.00223	1.20031	1.17372
17.4047	1.08321	1.2044	0.0023	1.19914	1.17722
17.4378	1.08681	1.21221	0.00239	1.1921	1.18112
17.4708	1.08199	1.21534	0.00267	1.19034	1.17586
17.5047	1.08592	1.21063	0.00206	1.20079	1.18018
17.5377	1.08397	1.21068	0.00225	1.19445	1.17805
17.5708	1.08577	1.21002	0.00233	1.19737	1.18
17.6049	1.08162	1.21923	0.00229	1.19539	1.17549
17.6388	1.08319	1.20394	0.00251	1.19538	1.17718
17.6719	1.07913	1.20768	0.00259	1.20736	1.17276
17.705	1.08385	1.20762	0.00224	1.19022	1.17792
17.7388	1.08024	1.20591	0.00253	1.19433	1.17397
17.7719	1.0865	1.20477	0.00226	1.20007	1.1808
17.8047	1.08779	1.21318	0.00265	1.2043	1.18217
17.8377	1.078	1.20749	0.00221	1.1928	1.17156
17.8719	1.07476	1.20718	0.00242	1.19491	1.16802
17.9049	1.08744	1.21776	0.00209	1.20042	1.18183
17.9388	1.08723	1.20914	0.00223	1.19844	1.18159
17.9719	1.08185	1.2119	0.00224	1.19104	1.17574
18.0057	1.08362	1.21136	0.00261	1.19245	1.17764
18.0388	1.08636	1.22594	0.00236	1.19809	1.18064
18.0726	1.08648	1.21221	0.00241	1.19879	1.18076
18.1057	1.087	1.20865	0.00231	1.20302	1.18134
18.1398	1.08421	1.21615	0.00225	1.19997	1.17831
18.1727	1.08694	1.21476	0.00212	1.1935	1.18129
18.2068	1.09174	1.21183	0.00252	1.20232	1.18647
18.2396	1.08021	1.21052	0.00253	1.20219	1.17394
18.2726	1.08436	1.21829	0.00234	1.19949	1.17846
18.3068	1.08605	1.21712	0.00229	1.20325	1.18031
18.3398	1.0868	1.2051	0.00253	1.1962	1.1811
18.3729	1.08707	1.21023	0.00206	1.20031	1.18143
18.4068	1.08146	1.21135	0.0022	1.20255	1.17532
18.4398	1.08046	1.20891	0.00228	1.19913	1.17423
18.4729	1.07833	1.22101	0.00243	1.19702	1.1719
18.5068	1.0765	1.20972	0.00238	1.2002	1.16992
18.5398	1.08698	1.205	0.00212	1.19855	1.18133
18.5726	1.08688	1.22365	0.00223	1.20137	1.18121
18.6068	1.08238	1.20932	0.00242	1.1975	1.17631
18.6398	1.07744	1.21433	0.00229	1.20489	1.17095
18.6737	1.08091	1.2122	0.00231	1.19926	1.17472
18.7068	1.08562	1.21548	0.00229	1.19985	1.17984
18.7409	1.0845	1.20776	0.00233	1.20184	1.17862
18.7737	1.08038	1.21694	0.00258	1.19926	1.17412
18.8068	1.08368	1.21145	0.00245	1.20125	1.17772
18.8396	1.08676	1.20896	0.002	1.19197	1.1811
18.8737	1.0814	1.21201	0.0026	1.19879	1.17523
18.9068	1.08449	1.21033	0.00249	1.19585	1.17859
18.9398	1.08136	1.21638	0.00215	1.20267	1.17522
18.9737	1.0851	1.21688	0.00241	1.19702	1.17926
19.0068	1.08283	1.21629	0.0026	1.20548	1.17678
19.0406	1.0797	1.21992	0.00242	1.20055	1.17339
19.0747	1.08784	1.21256	0.00232	1.20384	1.18225
19.1078	1.09342	1.2161	0.00247	1.20831	1.1883
19.1406	1.084	1.21661	0.00256	1.19926	1.17806
19.1747	1.08866	1.21696	0.00223	1.2043	1.18315
19.2076	1.08943	1.21402	0.0023	1.20619	1.18398
19.2417	1.08755	1.21374	0.00234	1.20301	1.18193
19.2747	1.08528	1.21389	0.0026	1.20079	1.17944
19.3086	1.08512	1.21481	0.00242	1.20889	1.17928
19.3417	1.08488	1.21159	0.00231	1.20735	1.17903
19.3747	1.08358	1.20881	0.00224	1.20419	1.17763
19.4078	1.07947	1.21307	0.00262	1.20326	1.17313
19.4417	1.08243	1.21341	0.00219	1.20208	1.17638
19.4745	1.08447	1.21804	0.00224	1.20266	1.17859
19.5086	1.08893	1.21721	0.0025	1.19831	1.18342
19.5417	1.08587	1.21014	0.00227	1.20408	1.18011
19.5747	1.0888	1.21319	0.00237	1.19997	1.18329
19.6078	1.08995	1.21312	0.00261	1.19574	1.18452
19.6417	1.08891	1.21261	0.00222	1.21089	1.18342
19.6747	1.08651	1.21202	0.00246	1.20759	1.18079
19.7078	1.08706	1.21509	0.00228	1.20536	1.1814
19.7417	1.09021	1.21217	0.00252	1.20678	1.18481
19.7747	1.0911	1.21243	0.0028	1.20924	1.18575
19.8086	1.08713	1.2111	0.00233	1.20654	1.18148
19.8417	1.08308	1.21598	0.00215	1.21275	1.17709
19.8747	1.091	1.21691	0.00228	1.20876	1.18569
19.9078	1.08497	1.21972	0.00242	1.20935	1.17912
19.9417	1.08505	1.21469	0.00233	1.20866	1.17922
19.9747	1.09267	1.21727	0.00226	1.19656	1.1875
20.0078	1.09151	1.21211	0.0022	1.20501	1.18625
20.0417	1.09035	1.20953	0.00239	1.20794	1.18497
20.0747	1.08384	1.21315	0.00207	1.21123	1.17792
20.1078	1.09045	1.21199	0.00267	1.20795	1.18506
20.1417	1.08009	1.22083	0.00246	1.20619	1.17381
20.1747	1.08255	1.22272	0.00247	1.209	1.17649
20.2086	1.08061	1.22047	0.00245	1.2029	1.17438
20.2417	1.08735	1.21315	0.00224	1.20067	1.18172
20.2755	1.08969	1.21586	0.00246	1.20678	1.18425
20.3086	1.08574	1.21753	0.00265	1.20631	1.17994
20.3417	1.08533	1.21607	0.00252	1.20583	1.1795
20.3755	1.08525	1.21242	0.00227	1.20138	1.17944
20.4089	1.08497	1.22096	0.00226	1.20772	1.17913
20.4417	1.08505	1.21725	0.00235	1.21382	1.17921
20.4755	1.09267	1.21612	0.00244	1.21205	1.18749
20.5086	1.09151	1.20884	0.00266	1.20818	1.18621
20.5417	1.09035	1.21969	0.00219	1.2117	1.18499
20.5758	1.08384	1.20641	0.00253	1.20654	1.17788
20.6086	1.09045	1.21797	0.00251	1.20524	1.18507
20.6419	1.08009	1.21465	0.00237	1.20735	1.17382
20.6755	1.08255	1.21689	0.00219	1.20172	1.17651
20.7086	1.08061	1.21334	0.00217	1.20936	1.1744
20.7427	1.08735	1.22356	0.00219	1.20865	1.18173
20.7758	1.08969	1.21307	0.00244	1.20878	1.18425
20.8086	1.08574	1.21626	0.0022	1.21042	1.17998
20.8427	1.08533	1.21897	0.00191	1.21276	1.17955
20.8758	1.08535	1.22149	0.00222	1.21041	1.17955
20.9086	1.08913	1.20847	0.00245	1.20995	1.18364
20.9427	1.08468	1.21694	0.00252	1.21065	1.1788
20.9758	1.08906	1.211	0.00247	1.21958	1.18356
21.0096	1.0936	1.21186	0.00234	1.21487	1.18851
21.0427	1.0977	1.21861	0.00237	1.20947	1.19296
21.0766	1.08725	1.21868	0.00254	1.20794	1.18159
21.1096	1.08629	1.22166	0.00244	1.20783	1.18055
21.1435	1.09144	1.21724	0.00214	1.21617	1.18618
21.1765	1.08641	1.21731	0.00236	1.20266	1.18069
21.2107	1.08343	1.21742	0.00196	1.20689	1.17748
21.2435	1.08369	1.22067	0.00206	1.215	1.17776
21.2776	1.09103	1.22537	0.00234	1.21335	1.18571
21.3107	1.08829	1.21427	0.00255	1.21182	1.18272
21.3438	1.08692	1.21191	0.00214	1.2083	1.18126
21.3776	1.08387	1.21904	0.00208	1.21676	1.17795
21.4107	1.09292	1.22639	0.00211	1.21253	1.18779
21.4438	1.0912	1.22107	0.00247	1.20689	1.18589
21.4776	1.08779	1.2152	0.00244	1.20666	1.18219
21.5107	1.09048	1.2158	0.00228	1.21957	1.18512
21.5445	1.09055	1.22446	0.00223	1.21147	1.1852
21.5776	1.09327	1.22205	0.00208	1.21147	1.18817
21.6107	1.08737	1.21949	0.00255	1.20537	1.18172
21.6435	1.08772	1.22074	0.00226	1.22203	1.18212
21.6776	1.09209	1.22268	0.00211	1.21077	1.18689
21.7107	1.09319	1.22645	0.00228	1.21088	1.18807
21.7437	1.09069	1.2208	0.00245	1.22157	1.18534
21.7776	1.08941	1.22275	0.00235	1.21981	1.18395
21.8107	1.08784	1.22333	0.00221	1.21195	1.18226
21.8445	1.08848	1.22058	0.00244	1.20525	1.18294
21.8776	1.08733	1.21871	0.00226	1.209	1.1817
21.9114	1.08789	1.22411	0.00214	1.21312	1.18232
21.9445	1.09464	1.2172	0.00223	1.21523	1.18965
21.9776	1.09145	1.22972	0.00245	1.21088	1.18616
22.0107	1.09055	1.21059	0.00248	1.21288	1.18518
22.0445	1.08947	1.21713	0.00231	1.21217	1.18402
22.0776	1.08149	1.21685	0.00241	1.21123	1.17534
22.1117	1.0865	1.22418	0.00229	1.21206	1.1808
22.1445	1.08545	1.22824	0.00215	1.21393	1.17966
22.1784	1.08706	1.22274	0.00219	1.21382	1.18141
22.2114	1.09239	1.22206	0.00206	1.21005	1.18722
22.2456	1.08703	1.22776	0.00214	1.20913	1.18138
22.2786	1.08474	1.22238	0.00196	1.21464	1.17891
22.3125	1.08983	1.22241	0.00235	1.20983	1.18441
22.3464	1.08856	1.21846	0.00231	1.20642	1.18303
22.3794	1.0878	1.21967	0.00238	1.21182	1.1822
22.4125	1.08646	1.21993	0.00229	1.20724	1.18075
22.4463	1.0836	1.22471	0.00264	1.21441	1.17761
22.4794	1.09024	1.21933	0.00239	1.21428	1.18485
22.5135	1.09576	1.22415	0.0026	1.21217	1.19084
22.5464	1.08732	1.2235	0.00233	1.21511	1.18168
22.5805	1.09144	1.22469	0.00264	1.21828	1.18614
22.6133	1.09254	1.21978	0.00244	1.21711	1.18735
22.6474	1.08954	1.2235	0.00259	1.21417	1.18408
22.6802	1.08543	1.21981	0.00187	1.21652	1.17967
22.7135	1.08558	1.21608	0.00256	1.21253	1.17977
22.7474	1.08735	1.22234	0.0023	1.20759	1.18172
22.7805	1.08813	1.21907	0.00235	1.21101	1.18256
22.8135	1.08612	1.22643	0.00222	1.21604	1.18039
22.8474	1.09235	1.21583	0.00225	1.21042	1.18716
22.8805	1.08905	1.23258	0.00227	1.21006	1.18357
22.9135	1.08468	1.22432	0.00253	1.209	1.1788
22.9474	1.08655	1.22884	0.00245	1.21182	1.18084
22.9805	1.09513	1.22749	0.00211	1.20947	1.19019
23.0143	1.09063	1.22433	0.00249	1.21347	1.18527
23.0474	1.08636	1.22624	0.00216	1.21158	1.18065
23.0815	1.08881	1.22431	0.00221	1.2063	1.18331
23.1143	1.08687	1.22305	0.0025	1.21358	1.18118
23.1482	1.08934	1.23438	0.00241	1.21253	1.18387
23.1812	1.08525	1.22664	0.00226	1.21945	1.17944
23.2143	1.08333	1.22632	0.00227	1.21241	1.17735
23.2484	1.09219	1.22138	0.00246	1.21992	1.18697
23.2815	1.08796	1.22445	0.0023	1.20877	1.18238
23.3143	1.09055	1.22394	0.00227	1.22016	1.1852
23.3484	1.08649	1.23374	0.00243	1.21769	1.18077
23.3815	1.09409	1.22493	0.00218	1.21358	1.18905
23.4151	1.09527	1.23407	0.00238	1.21181	1.19032
23.4484	1.09212	1.22612	0.00229	1.21486	1.1869
23.4812	1.09239	1.2308	0.00258	1.22602	1.18717
23.5154	1.09456	1.22107	0.00254	1.21698	1.18954
23.5484	1.09678	1.23205	0.0024	1.21028	1.19196
23.5823	1.0874	1.22301	0.00239	1.22097	1.18177
23.6154	1.09247	1.23453	0.00265	1.22167	1.18726
23.6484	1.08986	1.23199	0.0022	1.2084	1.18445
23.6812	1.09334	1.23298	0.0025	1.21133	1.18821
23.7154	1.09366	1.23773	0.00238	1.21415	1.18857
23.7484	1.08996	1.23158	0.00254	1.21367	1.18454
23.7823	1.08927	1.22259	0.00273	1.21872	1.18377
23.8154	1.09087	1.22815	0.00256	1.21742	1.18552
23.8492	1.09382	1.23125	0.00255	1.21941	1.18873
23.8823	1.09898	1.22961	0.00284	1.21893	1.19432
23.9154	1.09541	1.23122	0.0028	1.21013	1.19044
23.9492	1.09632	1.22572	0.00266	1.21857	1.19144
23.9833	1.09173	1.23819	0.00304	1.21833	1.18642
24.0161	1.09547	1.22877	0.00321	1.21937	1.19047
24.0502	1.09606	1.22548	0.00326	1.22076	1.19111
24.0833	1.09162	1.22875	0.00334	1.2211	1.18628
24.1172	1.08961	1.2334	0.00379	1.21357	1.18406
24.1502	1.09119	1.22127	0.00348	1.22317	1.1858
24.1841	1.08829	1.22811	0.00367	1.21846	1.18263
24.2172	1.09595	1.22521	0.00379	1.21328	1.19095
24.2503	1.08868	1.22868	0.00426	1.21571	1.18301
24.2841	1.0939	1.22055	0.00458	1.2172	1.18866
24.3172	1.10254	1.2166	0.00502	1.2261	1.19801
24.351	1.09209	1.21025	0.00505	1.22253	1.18665
24.3841	1.09024	1.21636	0.00536	1.22448	1.18461
24.4172	1.08948	1.21832	0.00583	1.22327	1.18375
24.451	1.09541	1.21591	0.00673	1.22062	1.19012
24.4841	1.1005	1.21856	0.00745	1.21269	1.1956
24.5172	1.09317	1.20655	0.00793	1.21791	1.18759
24.551	1.09317	1.21459	0.00873	1.22147	1.18753
24.5841	1.0955	1.20121	0.00985	1.2222	1.18997
24.6182	1.09577	1.20748	0.01103	1.21215	1.19017
24.651	1.09477	1.20346	0.01194	1.21813	1.18901
24.6852	1.09142	1.19392	0.01356	1.20933	1.18524
24.7182	1.09891	1.18959	0.01513	1.21518	1.19326
24.7521	1.09405	1.19636	0.01675	1.20763	1.18784
24.7852	1.0919	1.18553	0.01905	1.20442	1.18532
24.818	1.09595	1.17961	0.02091	1.20047	1.18958
24.8521	1.09613	1.17296	0.02317	1.21144	1.18959
24.8849	1.09473	1.18047	0.02637	1.20207	1.18781
24.9182	1.08865	1.16818	0.02964	1.20092	1.18094
24.9521	1.08827	1.16141	0.03249	1.19331	1.1803
24.9852	1.09675	1.16172	0.0366	1.19316	1.18919
25.019	1.09438	1.15819	0.04101	1.19082	1.18626
25.0521	1.09055	1.1543	0.04475	1.18574	1.1818
25.0851	1.09443	1.15413	0.05087	1.17678	1.18553
25.119	1.09534	1.13723	0.05655	1.17755	1.18606
25.1521	1.0971	1.13563	0.06308	1.17676	1.18745
25.1859	1.09251	1.14405	0.07086	1.17468	1.18184
25.219	1.1002	1.12621	0.07882	1.17357	1.18956
25.2521	1.08974	1.12917	0.08812	1.17017	1.17745
25.2859	1.09505	1.11197	0.09748	1.16802	1.18247
25.319	1.09039	1.12023	0.10856	1.15409	1.17652
25.3521	1.09595	1.11009	0.11871	1.15381	1.18175
25.3859	1.09138	1.10838	0.12951	1.15204	1.17592
25.419	1.09728	1.10141	0.14284	1.14212	1.18127
25.4521	1.09815	1.10697	0.15433	1.14812	1.18129
25.4859	1.08969	1.09533	0.16772	1.14463	1.17103
25.519	1.09312	1.09159	0.18129	1.13841	1.17367
25.5521	1.09233	1.08504	0.19532	1.12978	1.17169
25.5859	1.09212	1.09113	0.2115	1.12758	1.17017
25.619	1.09553	1.09407	0.22732	1.12142	1.17261
25.6521	1.0906	1.0793	0.24144	1.12023	1.16612
25.6859	1.0981	1.08193	0.25925	1.11849	1.17285
25.719	1.09116	1.07592	0.27383	1.11285	1.16414
25.7531	1.09272	1.07275	0.28936	1.113	1.16459
25.7859	1.09313	1.06623	0.30706	1.10706	1.16362
25.82	1.08796	1.07364	0.32261	1.1009	1.15676
25.8531	1.08971	1.05911	0.33905	1.09502	1.15734
25.8862	1.07968	1.05166	0.35513	1.09217	1.14515
25.92	1.08452	1.05324	0.37398	1.09204	1.14891
25.9531	1.08648	1.05067	0.3888	1.08453	1.14985
25.987	1.08476	1.0459	0.40986	1.08145	1.1463
26.0201	1.08334	1.04343	0.42497	1.07473	1.14355
26.0531	1.08061	1.04621	0.44269	1.07757	1.13916
26.087	1.08573	1.0344	0.45879	1.07148	1.14344
26.12	1.08472	1.03935	0.47539	1.07607	1.14101
26.1539	1.08351	1.03343	0.48758	1.06886	1.13872
26.187	1.08349	1.03216	0.51295	1.07267	1.13667
26.2201	1.0843	1.03306	0.52719	1.06603	1.13641
26.2539	1.07726	1.02357	0.53713	1.0712	1.12796
26.287	1.07585	1.03521	0.55598	1.06271	1.12492
26.3203	1.07629	1.02846	0.57454	1.05483	1.12392
26.3539	1.07529	1.02276	0.58286	1.05975	1.12216
26.387	1.06757	1.02008	0.60046	1.04947	1.11237
26.4211	1.06822	1.02866	0.61206	1.04858	1.11214
26.4539	1.06476	1.02179	0.62707	1.05319	1.10718
26.487	1.06896	1.02072	0.63673	1.049	1.11097
26.5211	1.06046	1.01978	0.65527	1.04171	1.10025
26.5539	1.06276	1.01814	0.66328	1.03995	1.10211
26.587	1.05985	1.01957	0.67724	1.03368	1.09783
26.6211	1.05415	1.01819	0.69143	1.03017	1.0905
26.6539	1.04691	1.01517	0.69878	1.03908	1.08204
26.687	1.04379	1.00832	0.71197	1.03178	1.0776
26.7211	1.0499	1.01392	0.72163	1.02852	1.08347
26.7539	1.04165	1.01152	0.73238	1.02809	1.07364
26.788	1.04227	1.01049	0.7419	1.02712	1.07355
26.8211	1.03861	1.01648	0.75272	1.0291	1.06871
26.8539	1.03789	1.00626	0.76408	1.02487	1.06701
26.888	1.03456	1.00695	0.76769	1.02685	1.06311
26.9208	1.02559	1.00618	0.78252	1.02548	1.05217
26.955	1.02695	1.00894	0.79558	1.02662	1.0526
26.988	1.03443	1.01295	0.80231	1.02212	1.0602
27.0208	1.02051	1.00907	0.80789	1.02475	1.04462
27.0542	1.02156	1.00389	0.81401	1.02072	1.04527
27.088	1.01711	1.00294	0.82143	1.02163	1.03984
27.1211	1.01844	0.99913	0.83034	1.01675	1.04057
27.1549	1.01422	1.00564	0.83762	1.01953	1.0354
27.188	1.00585	1.00648	0.84361	1.02304	1.02583
27.2211	1.01298	1.00066	0.85313	1.01713	1.03281
27.255	1.00425	0.99647	0.85701	1.01579	1.02302
27.288	1.00271	1.00153	0.86483	1.01324	1.02072
27.3211	1.00233	0.99606	0.8732	1.0207	1.01963
27.3549	0.9964	0.99303	0.87313	1.01773	1.01319
27.388	0.99143	0.99375	0.8785	1.01686	1.00736
27.4219	0.9957	0.99173	0.87959	1.02437	1.01192
27.455	0.98224	0.99725	0.89456	1.01871	0.99609
27.489	0.98782	0.98915	0.9002	1.01384	1.0017
27.5219	0.98645	0.98349	0.90238	1.01618	1.00004
27.5557	0.98159	0.99205	0.90456	1.01578	0.99458
27.5888	0.97824	0.98837	0.91503	1.01266	0.9901
27.6229	0.98122	0.99047	0.91224	1.02104	0.99356
27.656	0.98329	0.99489	0.91544	1.01672	0.99556
27.6891	0.97152	0.9886	0.91347	1.02247	0.98292
27.7229	0.97183	0.99076	0.92551	1.01787	0.9823
27.756	0.96863	0.98437	0.92939	1.01295	0.97851
27.7898	0.97259	0.98722	0.93476	1.01226	0.98238
27.8229	0.96396	0.99231	0.93442	1.01531	0.97303
27.857	0.96666	0.98071	0.94116	1.0151	0.97542
27.8898	0.96518	0.98641	0.9368	1.019	0.97416
27.9229	0.96707	0.98174	0.9434	1.01649	0.97569
27.957	0.96243	0.98496	0.94374	1.00284	0.97062
27.9898	0.964	0.98633	0.9515	1.01058	0.97171
28.0229	0.96073	0.98261	0.95313	1.01436	0.96802
28.0568	0.96603	0.98034	0.95116	1.01796	0.97394
28.0898	0.95887	0.98603	0.95415	1.01435	0.96592
28.1229	0.95604	0.97813	0.95429	1.00636	0.96283
28.1568	0.96011	0.97943	0.95463	1.01594	0.96723
28.1898	0.95811	0.98356	0.96354	1.00953	0.96434
28.2237	0.95608	0.98196	0.95769	1.0123	0.9626
28.2568	0.95496	0.98095	0.96299	1.00827	0.96096
28.2898	0.95814	0.98454	0.96714	1.01759	0.96409
28.3239	0.95424	0.97443	0.97095	1.01568	0.95954
28.3568	0.95126	0.97794	0.97442	1.00983	0.95602
28.3898	0.95779	0.98223	0.96837	1.00978	0.96361
28.424	0.95861	0.97444	0.96388	1.01099	0.96486
28.4568	0.95834	0.97791	0.97048	1.01182	0.96404
28.4898	0.95591	0.97909	0.97293	1.01169	0.9612
28.5237	0.95832	0.98638	0.97626	1.0097	0.96355
28.5568	0.9578	0.98001	0.97061	1.0122	0.96344
28.5898	0.95317	0.9764	0.97177	1.01266	0.95831
28.624	0.9554	0.9822	0.9783	1.00602	0.96021
28.6568	0.95295	0.97981	0.97408	1.01068	0.95789
28.6909	0.95816	0.97717	0.97769	1.00681	0.96326
28.7239	0.95779	0.97579	0.98333	1.01185	0.96241
28.7568	0.95378	0.97312	0.97619	1.01246	0.95862
28.7909	0.963	0.97807	0.97578	1.01345	0.96868
28.8239	0.96124	0.97518	0.98007	1.00793	0.96642
28.8578	0.96416	0.98588	0.98007	1.01528	0.96959
28.8909	0.95605	0.96548	0.98007	1.00619	0.96078
28.924	0.95952	0.97827	0.98048	1.01249	0.96452
28.9578	0.96259	0.97117	0.98197	1.01305	0.96774
28.9909	0.96407	0.976	0.98571	1.00806	0.96905
29.0247	0.95297	0.97475	0.99102	1.00751	0.95656
29.0578	0.95737	0.96883	0.97878	1.01235	0.96232
29.0909	0.95647	0.97966	0.98143	1.0126	0.96113
29.124	0.95893	0.98047	0.98905	1.01199	0.96319
29.1578	0.95807	0.9728	0.99088	1.00877	0.96211
29.1909	0.95563	0.97105	0.99027	1.00846	0.95951
29.2247	0.96296	0.96862	0.98748	1.00629	0.9677
29.2578	0.96462	0.97699	0.98871	1.01664	0.9694
29.2917	0.9607	0.97434	0.99136	1.00844	0.96493
29.3247	0.96206	0.97231	0.98463	1.01283	0.96695
29.3578	0.96451	0.98405	0.99102	1.01143	0.9691
29.3919	0.96566	0.97699	0.98578	1.0086	0.97077
29.425	0.96275	0.97455	0.99102	1.00437	0.96719
29.4578	0.96276	0.97898	0.99395	1.01166	0.96696
29.4919	0.96152	0.98198	0.99184	1.00748	0.96578
29.525	0.96731	0.97865	0.99442	1.00891	0.97187
29.5588	0.96461	0.97155	0.99306	1.00443	0.96904
29.5917	0.95919	0.97804	0.99381	1.01298	0.96309
29.6247	0.96563	0.97883	0.98966	1.00612	0.97043
29.6586	0.97578	0.98471	0.9951	1.00501	0.98102
29.6917	0.96542	0.97473	0.98986	1.00681	0.97018
29.7247	0.97136	0.98094	0.99354	1.01224	0.97634
29.7578	0.96828	0.98257	0.99395	1.01167	0.97296
29.7917	0.97257	0.97516	0.99497	1.00663	0.97754
29.8258	0.97361	0.9734	0.99429	1.00625	0.97873
29.8586	0.96939	0.97677	0.98707	1.00123	0.97472
29.8917	0.97032	0.98274	0.99422	1.00929	0.97516
29.9258	0.97393	0.97392	0.9919	1.00202	0.97927
29.9589	0.96874	0.97957	0.99116	1.01148	0.97369
29.9927	0.96759	0.9828	0.99415	1.01212	0.9722
30.0258	0.97484	0.98556	0.99435	0.99881	0.98006
30.0588	0.97373	0.98326	0.98714	1.01063	0.97943
30.0927	0.97522	0.9756	0.99639	1.00384	0.98031
30.1258	0.97551	0.98056	0.99463	1.00561	0.98077
30.1589	0.97985	0.98266	0.99259	0.99973	0.98565
30.1927	0.98006	0.98147	0.99088	1.00109	0.98601
30.2258	0.9732	0.98792	0.9917	1.00934	0.97849
30.2599	0.98291	0.98176	0.99694	1.00641	0.98863
30.2927	0.98084	0.98414	1.00265	1.01092	0.98592
30.3258	0.97249	0.98179	0.99776	1.00779	0.97723
30.3596	0.97952	0.9892	0.98939	1.01425	0.98554
30.3927	0.97743	0.98322	0.99626	1.00545	0.98272
30.4268	0.97546	0.98985	0.99231	1.004	0.9809
30.4596	0.98208	0.97788	1.00088	1.00155	0.98741
30.4935	0.9773	0.9843	0.99449	1.00454	0.98272
30.5268	0.9744	0.99033	0.99857	1.00922	0.97924
30.5599	0.98359	0.98668	0.99653	1.00185	0.9894
30.5938	0.98543	0.98604	0.98748	1.00562	0.99212
30.6268	0.97515	0.98591	1.00034	1.00818	0.97992
30.6607	0.97699	0.98204	0.99878	1.00239	0.98204
30.6938	0.98317	0.98735	0.99388	1.00967	0.98915
30.7276	0.98332	0.98953	0.99265	1.00286	0.98941
30.7607	0.97753	0.986	0.99238	1.00677	0.98314
30.7937	0.97835	0.98636	0.99762	1.00449	0.98361
30.8276	0.98699	0.99301	0.99884	1.00253	0.99291
30.8617	0.9835	0.98659	0.99517	1.01243	0.98941
30.8945	0.97837	0.98818	0.99571	1.01596	0.98379
30.9276	0.98672	0.98708	0.9934	1.00347	0.99305
30.9614	0.9908	0.9931	0.99429	1.00134	0.99741
30.9948	0.98355	0.98699	0.99449	1.00575	0.98952
31.0279	0.98525	0.98713	0.99694	1.00649	0.99117
31.0617	0.98627	0.98831	0.99816	1.00293	0.99218
31.0945	0.99302	0.9924	0.99265	1.00455	0.99996
31.1276	0.99212	0.99262	0.99884	1.00858	0.99848
31.1614	0.9878	0.98357	0.99612	1.00771	0.99401
31.1948	0.98701	0.9904	0.99551	1.00364	0.9932
31.2286	0.99231	0.98941	1.00014	1.0039	0.99859
31.2617	0.99161	0.99672	0.99816	1.007	0.99798
31.2956	0.98289	0.99354	1.00286	1.00484	0.98813
31.3286	0.98564	0.99295	0.99626	1.00475	0.99165
31.3625	0.99806	0.98976	0.99401	1.01039	1.00533
31.3956	0.99405	0.99395	0.99878	1.00247	1.00059
31.4294	0.98997	0.9913	1.00381	1.00779	0.99575
31.4625	0.98741	0.99493	0.99503	1.00718	0.99367
31.4956	0.98924	0.99233	0.99857	1.00511	0.99538
31.5294	0.99328	0.99257	0.99673	0.99618	0.99991
31.5625	0.98584	0.99683	1.00034	1.01022	0.99154
31.5964	0.98665	0.98786	1.00075	1.00589	0.99239
31.6294	0.9875	0.99006	0.99163	1.00684	0.99404
31.6625	0.98724	0.98357	0.99517	1.00619	0.99347
31.6966	0.9865	0.99102	1.00333	1.00867	0.99202
31.7297	0.98752	0.99563	1.00129	1.00695	0.99329
31.7635	0.99616	0.99525	0.99952	1.00554	1.00282
31.7966	0.99797	0.99611	0.99871	1.01108	1.00485
31.8305	0.98706	0.98838	1.00163	1.00146	0.99276
31.8635	0.99603	1.00008	1.00102	1.00089	1.00256
31.8966	0.99541	0.98604	0.99864	1.0096	1.00208
31.9305	0.9965	1.0005	1.00776	1.00534	1.00253
31.9635	0.99646	0.99334	0.99646	1.00278	1.00339
31.9974	0.99363	0.98925	0.99898	1.00755	1.00011
32.0305	0.99377	0.99104	0.99884	1.00583	1.00028
32.0643	0.99233	0.99232	1.00701	1.0069	0.99806
32.0974	0.98956	0.99279	0.99701	1.00979	0.99585
32.1315	0.98531	1.00857	0.99898	1.00863	0.99107
32.1643	0.99476	0.99854	0.99946	1.00473	1.0013
32.1974	0.99399	0.99723	1.00252	1.00565	1.00022
32.2313	0.98918	0.99993	0.9998	1.00691	0.99521
32.2654	0.9961	0.99377	0.99878	1.00841	1.00281
32.2984	0.99876	0.98886	1.00197	1.01018	1.00545
32.3315	0.99869	0.99451	1.00272	1.01139	1.00532
32.3654	0.99694	0.98948	0.99721	1.00798	1.00385
32.3984	0.99544	1.00087	0.99844	1.00809	1.00212
32.4323	0.9958	0.99595	0.9915	1.00582	1.00307
32.4654	0.99331	1.00118	0.99327	1.01062	1.00022
32.4984	0.99185	0.99385	0.99401	1.00662	0.99858
32.5312	0.99066	0.99862	0.9966	1.01052	0.99708
32.5654	0.99476	0.99496	1.00143	1.00968	1.00115
32.5984	0.99479	1.00244	1.00156	1.00633	1.00117
32.6323	0.99152	0.99176	1.0015	1.01069	0.99762
32.6654	0.99767	1.00116	0.99306	1.01232	1.00498
32.6992	0.99369	0.9988	1.00245	1.007	0.9999
32.7323	0.99584	0.99659	1.00224	1.00096	1.00226
32.7664	0.99581		0.99408	1.00191	1.00288
32.7992	0.99028		1.00299	1.00716	0.99615
32.8325	0.99556		0.9968	1.00564	1.00239
32.8664	0.99358		1.00333	1.00092	0.99971
32.8992	0.99643		1.00204	1.00479	1.00291
32.9323	0.99409		1.00748	1.00846	0.99993
32.9664	1.00051		0.9983	1.00185	1.00765
32.9992	0.99544		1.00422	1.00467	1.00166
33.0323	0.99982		1.00095	1.01213	1.00668
33.0664	1.00574		1.00048	1.00603	1.01316
33.0992	1.0078		1.00347	1.00848	1.01516
33.1333	1.00764		1.00782	1.004	1.01464
33.1661	0.99907		0.99415	1.00889	1.00641
33.2002	1.00397		0.99973	1.00347	1.01129
33.2333	0.99744		1.00748	1.00408	1.00358
33.2661	1.00467		0.99952	1.00494	1.01207
33.3002	0.99856		0.99891	1.00793	1.00548
33.3333	0.99479		0.9949	1.00692	1.0017
33.3664	0.99998		1.00027	1.00602	1.00691
33.4002	0.9964		0.99844	1.00634	1.00317
33.4333	0.99408		0.99905	1.00708	1.0006
33.4672	0.99606		1.0015	1.01339	1.00255
33.5003	1.00393		1.00177	1.00197	1.01109
33.5333	0.99616		0.99619	1.006	1.00309
33.5672	0.99281		0.99755	1.01101	0.99934
33.6003	1.00071		1.00612		1.00724
33.6344	1.00091		0.99864		1.00805
33.6672	1.00256		0.99483		1.01015
33.7002	0.99908		1.00211		1.00579
33.7341	1.00052		0.99925		1.00758
33.7674	1.00255		1.00272		1.00951
33.8013	0.99894		1		1.0058
33.8341	0.99875		0.99939		1.00565
33.8682	1.00229		1.00156		1.00932
33.901	1.00881		0.99714		1.01676
33.9341	1.00462		0.99612		1.01229
33.9682	0.99978		1.0015		1.0066
34.0013	0.99534		1.00109		1.0018
34.0352	1.00148				--
34.0682	1.00533				--
34.1013	1.00035				--
34.1352	1.00204				--
34.1682	1.00242				--
34.2013	1.00309				--
34.2351	1.00541				--
34.2682	1.00694				--
34.3021	1.00378				--
34.3351	1.00279				--
34.369	1.01023				--
34.4021	1.00628				--
34.4362	1.00061				--
34.4701	1.00725				--
34.5031	1.00955				--
34.5362	1.00458				--
34.5701	1.00786				--
34.6031	1.00552				--
34.6359	1.00597				--
34.6701	1.00981				--
34.7031	1.01021				--
34.7362	1.00548				--
34.77	1.00165				--
34.8031	1.00626				--
34.837	1.00532				--
34.87	1.01461				--
34.9039	1.01044				--
34.937	1.00637				--
34.9708	1.00819				--
35.0042	1.00507				--
35.037	1.00352				--
35.0711	1.00581				--
35.1039	1.00763				--
35.138	1.00375				--
35.1711	1.01749				--
35.2042	1.00912				--
35.2372	1.00933				--
35.2711	1.00335				--
35.3042	1.00448				--
35.338	1.01592				--
35.3711	1.00635				--
35.4049	1.00643				--
35.438	1.00348				--
35.4711	1.00903				--
35.505	1.0127				--
35.538	1.00582				--
35.5711	1.00555				--
35.605	1.00786				--
35.638	1.01358				--
35.6719	1.0071				--
35.7049	1.00581				--
35.738	1.00394				--
35.7719	1.01078				--
35.8049	1.00148				--
35.8388	1.00476				--
35.8719	1.00798				--
35.906	1.0176				--
35.9391	1.00532				--
35.9729	1.01208				--
36.006	1.01283				--
36.0398	1.01639				--
36.0729	1.00703				--
36.106	1.00826				--
36.1398	1.01068				--
36.1729	1.00809				--
36.206	1.00563				--
36.2398	1.00759				--
36.2729	1.01126				--
36.3068	1.00458				--
36.3398	1.00559				--
36.374	1.00393				--
36.407	1.01178				--
36.4409	1.01052				--
36.474	1.00575				--
36.5078	1.00877				--
36.5409	1.00328				--
36.574	1.00191				--
36.6078	1.0066				--
36.6409	1.00781				--
36.6739	1.00796				--
36.7078	1.00656				--
36.7409	1.00745				--
36.7747	1.00589				--
36.8078	1.00906				--
36.8417	1.0094				--
36.8747	1.00981				--
36.9089	1.0084				--
36.9419	1.00989				--
36.9747	1.01142				--
37.0089	1.00574				--
37.0417	1.00744				--
37.0747	1.00875				--
37.1088	1.00109				--
37.1417	1.00477				--
37.1747	1.00819				--
37.2088	1.01458				--
37.2417	1.00926				--
37.2758	1.00445				--
37.3086	1.00485				--
37.3427	1.00377				--
37.3758	1.00236				--
37.4096	1.00164				--
37.4427	1.00834				--
37.4758	1.01326				--
37.5096	1.00138				--
37.5427	1.0002				--
37.5758	1.00757				--
37.6096	1.0047				--
37.6427	1.00124				--
37.6758	1.00004				--
37.7096	1.00936				--
37.7427	1.00127				--
37.7766	0.99735				--
37.8099	1.00337				--
37.8427	1.00446				--
37.8768	1.00025				--
37.9107	1.00136				--
37.9438	1.00339				--
37.9768	1.00569				--
	1.00523				--
	1.00413				--
	1.00049				--
	1.00065				--
	1.00111				--
	0.99378				--
	1.0036				--
	1.00049				--
	0.99593				--
	1.00015				--
	1.00002				--
	1.00319				--
	0.99788				--
	1.00275				--
	0.99949				--
	1.00127				--
	1.00538				--
	0.99921				--
	0.99968				--
	1.0039				--
	1.00649				--
	1.00197				--
	1.00258				--
	1.0094				--
	0.99828				--
	0.99764				--
	0.99787				--
	0.9953				--
	0.99637				--
	1.00354				--
	1.00216				--
	1.0071				--
	1.00707				--
	0.99829				--
	0.99966				--
	1.00358				--
	0.9973				--
	1.00204				--
	0.99963				--
	1.00795				--
	0.99246				--
	0.99644				--
	0.997				--
	1.003				--
	1.00074				--
	1.00214				--
	1.00736				--
	0.9953				--
	0.99909				--
	0.99497				--
	1.00215				--
	0.99736				--
	0.99868				--
	0.99281				--
	1.00877				--
	0.99743				--
	0.99954				--
	1.00813				--
	1.00966				--
	1.00122				--
	0.99937				--
	1.00208				1.08922
	1.00457				1.09192
	1.00112				1.08817
	1.00027				1.08725
	1.00397				1.09127
	1.00638				1.09389
	0.9973				1.08402
	0.99495				1.08147
	0.99939				1.08629
	1.00188				1.089
	0.99775				1.08451
	1.0005				1.0875
	0.99625				1.08288
	1.0049				1.09228
	0.99582				1.08241
	0.99544				1.082
	1.00188				1.089
	0.99969				1.08662
	0.99812				1.08491
	0.99292				1.07926
	1.00597				1.09345
	1.00581				1.09327
	1.0014				1.08848
	0.99693				1.08362
	1.00194				1.08907
	1.00893				1.09666
	1.00165				1.08875
	0.99447				1.08095
	1.00113				1.08818
	0.99837				1.08518
	0.99531				1.08186
	1.00189				1.08901
	0.99997				1.08692
	1.00143				1.08851
	1.00181				1.08892
	1.00485				1.09223
	0.99602				1.08263
	1.00089				1.08792
	1.00568				1.09313
	0.99894				1.0858
	1.00399				1.09129
	0.99778				1.08454
	0.99694				1.08363
	0.9953				1.08185
	1.0013				1.08837
	1.00097				1.08801
	0.99821				1.08501
	1.00406				1.09137
	0.99973				1.08666
	1.00094				1.08798
	1.00124				1.0883
	1.00241				1.08958
	1.00098				1.08802
	0.99847				1.08529
	0.99975				1.08668
	1.00363				1.0909
	0.99612				1.08274
	1.0001				1.08707
	0.99895				1.08582
	1.00484				1.09222
	1.00248				1.08965
	1.00189				1.08901
	1.00465				1.09201
	1.00124				1.0883
	1.00506				1.09246
	1.00339				1.09064
	1.01021				1.09805
	1.00714				1.09472
	1.00316				1.09039
	1.00285				1.09005
	1.00638				1.09389
	1.00519				1.0926
	1.00488				1.09226
	1.00623				1.09373
	1.01079				1.09868
	1.01119				1.09912
	1.00677				1.09432
	1.01247				1.10051
	1.00642				1.09393
	1.00675				1.09429
	1.01625				1.10462
	1.00373				1.09101
	1.01033				1.09818
	1.00833				1.09601
	1.00147				1.08855
	1.00576				1.09322
	1.00214				1.08928
	1.00992				1.09774
	1.01505				1.10332
	1.01415				1.10234
	1.00809				1.09575
	1.01312				1.10122
	1.01261				1.10066
	1.00941				1.09718
	1.01167				1.09964
	1.01274				1.1008
	1.01012				1.09796
	1.01144				1.09939
	1.00691				1.09447
	1.01081				1.09871
	1.01379				1.10195
	1.00736				1.09496
	1.00731				1.0949
	1.01019				1.09803
	1.01233				1.10036
	1.00079				1.08782
	1.01063				1.09851
	1.01374				1.10189
	1.01159				1.09955
	1.0107				1.09859
	1.00486				1.09224
	1.00915				1.0969
	1.01277				1.10084
	1.0068				1.09435
	1.01018				1.09802
	1.01307				1.10116
	1.00586				1.09333
	1.0006				1.08761
	1.00114				1.0882
	1.01681				1.10523
	1.00942				1.0972
	1.00742				1.09502
	1.00827				1.09595
	1.00997				1.09779
	1.01297				1.10105
	1.00197				1.0891
	1.011				1.09891
	1.00674				1.09428
	1.01323				1.10134
	1.01022				1.09807
	1.00568				1.09313
	1.00885				1.09658
	1.00546				1.09289
	1.00449				1.09184
	1.00943				1.09721
	1.01026				1.09811
	1.00357				1.09084
	1.0062				1.0937
	1.01041				1.09827
	1.00999				1.09782
	1.00362				1.09089
	1.00734				1.09493
	1.00685				1.0944
	1.00717				1.09475
	1.00399				1.09129
	1.00744				1.09504
	1.00754				1.09515
	1.01125				1.09918
	1.01214				1.10015
	1.0081				1.09576
	1.01409				1.10227
	1.00921				1.09697
	1.0087				1.09641
	1.00745				1.09505
	1.01426				1.10246
	1.00694				1.0945
	1.00831				1.09599
	1.01034				1.0982
	1.00859				1.09629
	1.00794				1.09559
	1.00852				1.09622
	1.0069				1.09446
	1.00897				1.09671
	1.0093				1.09707
	1.00668				1.09422
	1.00733				1.09492
	1.00456				1.09191
	1.00956				1.09735
	1.0096				1.09739
	1.00733				1.09492
	1.01018				1.09802
	1.00868				1.09639
	1.00577				1.09323
	0.99691				1.0836
	1.00605				1.09353
	1.00528				1.0927
	1.00584				1.0933
	1.01064				1.09852
	1.00714				1.09472
	1.00675				1.09429
	1.00308				1.0903
	1.00764				1.09526
	1.01158				1.09954
	1.00478				1.09215
	1.00841				1.0961
	1.00066				1.08767
	1.00533				1.09275
	1.00438				1.09172
	1.00533				1.09275
	1.01171				1.09968
	1.00874				1.09646
	1.00682				1.09437
	1.00622				1.09372
	1.00747				1.09508
	1.0089				1.09663
	0.99971				1.08664
	1.00159				1.08868
	1.00735				1.09495
	1.00854				1.09624
	1.00363				1.0909
	0.99938				1.08628
	1.01475				1.10299
	1.00165				1.08875
	1.00564				1.09309
	1.00764				1.09526
	1.0092				1.09696
	1.0142				1.10239
	1.00478				1.09215
	1.00491				1.09229
	1.00843				1.09612
	1.00984				1.09765
	1.00976				1.09757
	1.01934				1.10798
	1.00645				1.09397
	1.00495				1.09234
	1.01895				1.10755
	1.00836				1.09604
	1.01248				1.10052
	1.00926				1.09702
	1.00688				1.09443
	1.01701				1.10545
	1.00806				1.09572
	1.00183				1.08895
	1.00679				1.09434
	1.01734				1.1058
	1.01903				1.10764
	1.00776				1.09539
	1.01563				1.10395
	1.00788				1.09552
	1.00881				1.09653
	1.00852				1.09622
	1.01314				1.10124
	1.01528				1.10357
	1.01124				1.09917
	1.01154				1.0995
	1.01574				1.10407
	1.01213				1.10014
	1.01127				1.09921
	1.00935				1.09712
	1.0068				1.09435
	1.01211				1.10012
	1.00549				1.09292
	1.01209				1.1001
	1.01235				1.10038
	1.02122				1.11002
	1.00836				1.09604
	1.00501				1.0924
	1.01445				1.10266
	1.00639				1.0939
	1.00598				1.09346
	1.00631				1.09382
	1.00514				1.09254
	1.00627				1.09377
	1.00655				1.09408
	1.00382				1.09111
	1.00742				1.09502
	1.0127				1.10076
	1.01031				1.09816
	1.00645				1.09397
	1.01067				1.09855
	1.00751				1.09512
	1.0049				1.09228
	1.00779				1.09542
	1.00814				1.0958
	1.01189				1.09988
	1.01082				1.09872
	1.00391				1.09121
	1.01287				1.10095
	1.00287				1.09008
	1.00928				1.09704
	1.00671				1.09425
	1.00551				1.09295
	1.00837				1.09605
	1.00598				1.09346
	0.99866				1.0855
	1.00007				1.08703
	1.01213				1.10014
	1.00465				1.09201
	1.00575				1.09321
	1.01034				1.0982
	1.00597				1.09345
	1.00632				1.09383
	1.00308				1.0903
	1.00543				1.09286
	1.00483				1.09221
	1.00601				1.09349
	1.00342				1.09067
	0.99928				1.08617
	1.00018				1.08715
	1.00209				1.08923
	1.0028				1.09
	1.00402				1.09133
	1.00018				1.08715
	0.99877				1.08562
	1.00644				1.09396
	1.00479				1.09216
	1.00314				1.09037
	1.00137				1.08845
	1.00205				1.08918
	0.99689				1.08358
	1.00442				1.09176
	0.99886				1.08572
	1.0062				1.0937
	1.0037				1.09098
	1.00679				1.09434
	0.99988				1.08683
	1.00808				1.09574
	1.0036				1.09087
	1.00103				1.08808
	1.00271				1.0899
	1.0024				1.08957
	1.00793				1.09558
	0.99547				1.08203
	0.99726				1.08398
	1.00135				1.08842
	0.99722				1.08393
	0.99829				1.0851
	0.99731				1.08403
	1.00453				1.09188
	1.0001				1.08707
	1.00503				1.09242
	0.99864				1.08548
	1.00002				1.08698
	1.0025				1.08967
	0.99545				1.08201
	0.99993				1.08688
	0.99507				1.0816
	1.00044				1.08743
	0.99121				1.0774
	0.99361				1.08001
	1.00509				1.09249
	1.00112				1.08817
	0.99848				1.0853
	0.99809				1.08488
	1.00603				1.09351
	0.99831				1.08512
	0.99697				1.08366
	0.99699				1.08368
	1.00112				1.08817
	1.00233				1.08949
	0.99523				1.08177
	1.00015				1.08712
	1.00104				1.08809
	1.00333				1.09058
	0.99257				1.07888
	1.0078				1.09543
	1				1.08696
	1.00372				1.091
	0.99554				1.08211
	1.00061				1.08762
	0.99873				1.08558
	1.00061				1.08762
	1.00327				1.09051
	0.99948				1.08639
	0.995				1.08152
	0.99642				1.08307
	0.99666				1.08333
	1.00806				1.09572
	1.00215				1.08929
	0.99826				1.08507
	1.00196				1.08909
	1.00342				1.09067
	1.00216				1.0893
	0.99893				1.08579
	0.99495				1.08147
	0.99526				1.0818
	1.00204				1.08917
	0.98863				1.0746
	0.99923				1.08612
	0.99778				1.08454
	0.99715				1.08386
	1.00017				1.08714
	1.0076				1.09522
	1.00059				1.0876
	1.00247				1.08964
	0.99587				1.08247
	0.9967				1.08337
	1.00053				1.08753
	1.00066				1.08767
	0.99062				1.07676
	0.99634				1.08298
	1.01084				1.09874
	0.99975				1.08668
	0.99713				1.08384
	0.99925				1.08614
	0.99776				1.08452
	1.00185				1.08897
	0.99342				1.0798
	0.99766				1.08441
	0.99498				1.0815
	0.99642				1.08307
	0.99466				1.08115
	0.99905				1.08592
	1.00102				1.08807
	1.00195				1.08908
	0.99732				1.08404
	1.00354				1.0908
	1.00068				1.0877
	1.00125				1.08832
	1.00052				1.08752
	1.00011				1.08708
	0.9975				1.08424
	0.99913				1.08601
	1.00305				1.09027
	0.99748				1.08422
	0.99717				1.08388
	0				0
	0				0
	0				0
	0				0
	0				0
	0				0
	0				0
	0				0
	0				0
	0				0
	0				0
	0				0
	0				0
	0				0
	0				0
	0				0
	0				0
	0				0
	0				0
	0				0
	0				0
	0				0
	0				0
	0				0
	0				0
	0				0
	0				0
	0				0
	0				0
	0				0
	0				0
	0				0
	0				0
	0				0
	0				0
	0				0
	0				0
	0				0
	0				0
	0				0
	0				0
	0				0
	0				0
	0				0
	0				0
	0				0
	0				0
	0				0
	0				0
	0				0
	0				0
	0				0
	0				0
	0				0
	0				0
	0				0
	0				0
	0				0
	0				0
	0				0
	0				0
	0				0
	0				0
	0				0
	0				0
	0				0
	0				0
	0				0
	0				0
	0				0
	0				0
	0				0
	0				0
	0				0
	0				0
	0				0
	0				0
	0				0
	0				0
	0				0
	0				0
	0				0
	0				0
	0				0
	0				0
	0				0
	0				0
	0				0
	0				0
	0				0
	0				0
	0				0
	0				0
	0				0
	0				0
	0				0
	0				0
	0				0
	0				0
	0				0
	0				0
	0				0
	0				0
	0				0
	0				0
	0				0
	0				0
	0				0
	0				0
	0				0
	0				0
	0				0
	0				0
	0				0
	0				0
	0				0
	0				0
	0				0
	0				0
	0				0
	0				0
	0				0
	0				0
	0				0
	0				0
	0				0
	0				0
	0				0
	0				0
	0				0
	0				0
	0				0
	0				0
	0				0
	0				0
	0				0
	0				0
	0				0
	0				0
	0				0
	0				0
	0				0
	0				0
	0				0
	0				0
	0				0
	0				0
	0				0
	0				0
	0				0
	0				0
	0				0
	0				0
	0				0
	0				0
	0				0
	0				0
	0				0
	0				0
	0				0
	0				0
	0				0
	0				0
	0				0
	0				0
	0				0
	0				0
	0				0
	0				0
	0				0
	0				0
	0				0
	0				0
	0				0
	0				0
	0				0
	0				0
	0				0
	0				0
	0				0
	0				0
	0				0
	0				0
	0				0
	0				0
	0				0
	0				0
	0				0
	0				0
	0				0
	0				0
	0				0
	0				0
	0				0
	0				0
	0				0
	0				0
	0				0
	0				0
	0				0
	0				0
	0				0
	0				0
	0				0
	0				0
	0				0
	0				0
	0				0
	0				0
	0				0
	0				0
	0				0
	0				0
	0				0
	0				0
	0				0
	0				0
	0				0
	0				0
	0				0
	0				0
	0				0
	0				0
	0				0
	0				0
	0				0
	0				0
	0				0
	0				0
	0				0
	0				0
	0				0
	0				0
	0				0
	0				0
	0				0
	0				0
	0				0
	0				0
	0				0
	0				0
	0				0
	0				0
	0				0
	0				0
	0				0
	0				0
	0				0
	0				0
	0				0
	0				0
	0				0
	0				0
	0				0
	0				0
	0				0
	0				0
	0				0
	0				0
	0				0
	0				0
	0				0
	0				0
	0				0
	0				0
	0				0
	0				0
	0				0
	0				0
	0				0
	0				0
	0				0
	0				0
	0				0
	0				0
	0				0
	0				0
	0				0
	0				0
	0				0
	0				0
	0				0
	0				0
	0				0
	0				0
	0				0
	0				0
	0				0
	0				0
	0				0
	0				0
	0				0
	0				0
	0				0
	0				0
	0				0
	0				0
	0				0
	0				0
	0				0
	0				0
	0				0
	0				0
	0				0
	0				0
	0				0
	0				0
	0				0
	0				0
	0				0
	0				0
	0				0
	0				0
	0				0
	0				0
	0				0
	0				0
	0				0
	0				0
	0				0
	0				0
	0				0
	0				0
	0				0
	0				0
	0				0
	0				0
	0				0
	0				0
	0				0
	0				0
	0				0
	0				0
	0				0
	0				0
	0				0
	0				0
	0				0
	0				0
	0				0
	0				0
	0				0
	0				0
	0				0
	0				0
	0				0
	0				0
	0				0
	0				0
	0				0
	0				0
	0				0
	0				0
	0				0
	0				0
	0				0
	0				0
	0				0
	0				0
	0				0
	0				0
	0				0
	0				0
	0				0
	0				0
	0				0
	0				0
	0				0
	0				0
	0				0
	0				0
	0				0
	0				0
	0				0
	0				0
	0				0
	0				0
	0				0
	0				0
	0				0
	0				0
	0				0
	0				0
	0				0
	0				0
	0				0
	0				0
	0				0
	0				0
	0				0
	0				0
	0				0
	0				0
	0				0
	0				0
[truncated: 4,374 more rows]

## Sheet: f
3.8023	2.0501	642.947	46.5451	4.1669	2.2827	643.761	46.2065	3.9188	2.0515	651.838	46.5816	3.8576	1.9867	651.685	45.5478
7.6842	3.9112	531.717	45.0493	7.814	4.1255	532.428	44.7553	7.6286	3.8839	521.198	44.7825	7.6507	3.7884	521.279	43.6598
15.5238	7.2883	423.394	43.0574	15.5315	7.5658	423.867	42.8303	15.9671	7.44	414.525	42.6986	16.8162	7.5905	414.509	41.7703
24.6423	10.6048	306.688	39.8754	24.6361	10.9544	306.959	39.7574	30.15	12.3531	308.915	39.7643	30.4951	12.2201	308.915	39.7643
43.116	15.9086	226.02	36.4881	42.7974	16.283	226.393	36.4918	47.3682	16.9384	219.569	35.979	47.4521	16.6767	219.569	35.979
62.494	20.1282	159.404	32.2932	61.8211	20.4802	159.066	32.3519	67.0735	20.9827	144.416	30.9212	67.0349	20.7355	144.416	30.9212
84.0016	23.7702	78.8645	23.4163	82.993	24.0924	78.9808	23.6075	90.1096	24.647	71.892	22.2391	90.1746	24.3435	71.892	22.2391
108.686	27.054	44.2112	16.6113	107.817	27.3879	44.399	16.8033	113.787	27.604	40.9942	15.7887	113.78	27.2607	40.9942	15.7887
130.381	29.395	7.4308	3.8841	129.614	29.7084	7.6252	3.9603	135.59	29.8413	7.6312	3.614	135.587	29.4479	7.6312	3.614
151.181	31.2654	--	--	150.611	31.5718	--	--	166.395	32.3779	--	--	166.328	32.131	--	--
176.267	33.1817	--	--	184.104	34.0099	--	--	193.5	34.2147	--	--	193.513	33.8962	--	--
204.532	35.0007	--	--	209.653	35.524	--	--	220.085	35.6989	--	--	220.174	35.2197	--	--
234.624	36.6299	--	--	237.76	36.9502	--	--	246.594	36.968	--	--	246.669	36.566	--	--
254.745	37.5834	--	--	256.544	37.7882	--	--	273.086	38.1538	--	--	272.897	37.5959	--	--
290.392	39.0511	--	--	291.538	39.1448	--	--	299.408	39.1981	--	--	299.443	38.662	--	--
311.312	39.8049	--	--	311.899	39.8411	--	--	325.8	40.0561	--	--	325.849	39.4719	--	--
336.203	40.6159	--	--	336.639	40.605	--	--	352.034	40.8811	--	--	352.037	40.1956	--	--
362.994	41.4039	--	--	363.353	41.3467	--	--	378.374	41.6056	--	--	378.809	41.0087	--	--
390.439	42.128	--	--	390.727	42.0304	--	--	404.623	42.2958	--	--	404.481	41.5656	--	--
417.973	42.7882	--	--	418.279	42.6529	--	--	430.958	42.857	--	--	431.002	42.1122	--	--
445.513	43.3887	--	--	445.761	43.2198	--	--	457.233	43.4522	--	--	457.181	42.6714	--	--
472.832	43.9341	--	--	473.081	43.7331	--	--	483.507	44.0731	--	--	483.45	43.194	--	--
499.997	44.4297	--	--	500.19	44.203	--	--	509.704	44.5549	--	--	509.829	43.6455	--	--
527.022	44.8864	--	--	527.163	44.6358	--	--	535.91	44.9604	--	--	536.057	44.0203	--	--
574.119	45.5926	--	--	574.172	45.3148	--	--	587.742	45.7845	--	--	587.601	44.9164	--	--
626.655	46.2946	--	--	626.834	45.9818	--	--	640.208	46.4927	--	--	640.054	45.5114	--	--
680.532	46.9236	--	--	680.61	46.5839	--	--	692.766	47.1901	--	--	692.56	46	--	--
759.63	47.7219	--	--	760.711	47.3677	--	--	759.757	47.7806	--	--	759.715	46.6797	--	--
