# Supplementary material for: Selective capture of carbon dioxide from hydrocarbons using a metal-organic framework
Source: Nat Commun. 2021 Jan 8;12:197. doi: 10.1038/s41467-020-20489-2 (PMC7794324; doi:10.1038/s41467-020-20489-2)
Supplement: Supplementary file 3 — Source Data [file 41467_2020_20489_MOESM3_ESM.zip › Fig S11.xlsx]

## Sheet: Sheet1
3.9531	5.4993	653.386	50.5087	3.9188	2.0515	651.838	46.5816	3.8311	1.0717	652.803	38.1294	7.6465	0.6844	657.885	26.1445	7.7373	0.1776	653.916	11.2435	7.6053	0.0757	649.993	5.5496	7.6791	0.0627	649.714	4.8817
7.5591	9.593	521.201	49.6846	7.6286	3.8839	521.198	44.7825	7.6664	2.1642	522.863	36.1499	22.8283	1.8393	575.777	24.4	31.5773	0.7216	575.777	10.2579	35.8859	0.3541	572.038	4.9795	36.2477	0.3061	571.309	4.3828
16.5114	16.9196	415.061	48.6866	15.9671	7.44	414.525	42.6986	17.0299	4.3542	419.397	34.0576	52.9009	4.1923	500.053	22.5	57.6739	1.298	500.053	9.2152	62.4837	0.6151	495.471	4.4389	62.8358	0.532	495.203	3.886
28.2081	23.2621	309.637	47.16	30.15	12.3531	308.915	39.7643	27.4127	6.6267	306.688	30.5	99.7705	7.3612	417.82	20.4	103.55	2.2799	417.82	8.0313	111.533	1.0754	412.313	3.8139	112.337	0.9388	411.898	3.3214
45.4265	29.2273	218.304	44.9499	47.3682	16.9384	219.569	35.979	42.166	9.4254	226.02	27	152.896	10.3678	334.263	18	155.246	3.3063	334.263	6.7331	163.743	1.5404	328.159	3.1506	164.838	1.3565	327.701	2.727
66.3509	33.7934	142.914	41.6782	67.0735	20.9827	144.416	30.9212	60.9057	12.2972	159.404	22.6	206.914	13.0347	250.498	15	208.008	4.3188	250.498	5.3313	216.219	2.0136	244.007	2.4596	217.461	1.7682	243.472	2.1103
90.2855	37.1949	70.7572	34.6993	90.1096	24.647	71.892	22.2391	92.0414	16.2556	78.8645	15	262.233	15.3675	166.964	11	261.277	5.2694	166.964	3.7995	269.053	2.4759	159.748	1.7374	269.696	2.1658	159.002	1.466
114.44	39.5642	41.1368	28.2136	113.787	27.604	40.9942	15.7887	110.263	18.181	44.2112	9.5	318.643	17.402	83.4986	6.5	314.15	6.1929	83.4986	2.1291	321.44	2.9205	75.471	0.985	322.181	2.5573	74.6905	0.7957
136.442	41.1639	7.5924	9.2034	135.59	29.8413	7.6312	3.614	130.697	20.1768	7.4308	2.45	359.804	18.7867	--	--	367.126	7.0752	--	--	373.87	3.356	--	--	374.728	2.9466	--	--
167.25	42.8569	--	--	166.395	32.3779	--	--	160.516	22.5573	--	--	444.418	21.2284	--	--	441.69	8.2238	--	--	449.758	3.965	--	--	451.13	3.4926	--	--
194.176	44.0112	--	--	193.5	34.2147	--	--	188.022	24.6019	--	--	525.96	23.2449	--	--	518.26	9.3264	--	--	526.154	4.5585	--	--	527.127	4.0112	--	--
220.734	44.898	--	--	220.085	35.6989	--	--	216.297	26.1549	--	--	605.665	25.0038	--	--	594.843	10.3855	--	--	602.24	5.1386	--	--	603.273	4.5272	--	--
247.149	45.6537	--	--	246.594	36.968	--	--	242.69	27.6582	--	--	669.441	26.2358	--	--	672.094	11.368	--	--	678.448	5.7013	--	--	679.602	5.0213	--	--
273.482	46.287	--	--	273.086	38.1538	--	--	270.321	28.8057	--	--	743.41	27.5315	--	--	748.702	12.3065	--	--	755.07	6.2222	--	--	755.382	5.5118	--	--
299.749	46.8515	--	--	299.408	39.1981	--	--	296.81	29.8851	--	--	--	--	--	--	--	--	--	--	--	--	--	--	--	--	--	--
326.057	47.3264	--	--	325.8	40.0561	--	--	323.261	30.8885	--	--	--	--	--	--	--	--	--	--	--	--	--	--	--	--	--	--
352.289	47.7928	--	--	352.034	40.8811	--	--	350.013	31.7537	--	--	--	--	--	--	--	--	--	--	--	--	--	--	--	--	--	--
378.671	48.1179	--	--	378.374	41.6056	--	--	376.152	32.6492	--	--	--	--	--	--	--	--	--	--	--	--	--	--	--	--	--	--
404.849	48.4602	--	--	404.623	42.2958	--	--	403.312	33.3058	--	--	--	--	--	--	--	--	--	--	--	--	--	--	--	--	--	--
431.121	48.7741	--	--	430.958	42.857	--	--	429.587	33.9506	--	--	--	--	--	--	--	--	--	--	--	--	--	--	--	--	--	--
457.317	49.0991	--	--	457.233	43.4522	--	--	456.27	34.585	--	--	--	--	--	--	--	--	--	--	--	--	--	--	--	--	--	--
483.584	49.3295	--	--	483.507	44.0731	--	--	481.955	35.2382	--	--	--	--	--	--	--	--	--	--	--	--	--	--	--	--	--	--
509.853	49.5577	--	--	509.704	44.5549	--	--	508.705	35.7576	--	--	--	--	--	--	--	--	--	--	--	--	--	--	--	--	--	--
536.089	49.7777	--	--	535.91	44.9604	--	--	534.715	36.323	--	--	--	--	--	--	--	--	--	--	--	--	--	--	--	--	--	--
587.952	50.1134	--	--	587.742	45.7845	--	--	586.223	37.0843	--	--	--	--	--	--	--	--	--	--	--	--	--	--	--	--	--	--
640.398	50.4439	--	--	640.208	46.4927	--	--	638.599	37.8285	--	--	--	--	--	--	--	--	--	--	--	--	--	--	--	--	--	--
692.895	50.7215	--	--	692.766	47.1901	--	--	691.273	38.4876	--	--	--	--	--	--	--	--	--	--	--	--	--	--	--	--	--	--
760.237	50.9761	--	--	759.757	47.7806	--	--	760.318	39.2448	--	--	--	--	--	--	--	--	--	--	--	--	--	--	--	--	--	--
--	--			--	--	--	--	--	--	--	--	--	--	--	--	--	--	--	--	--	--	--	--	--	--	--	--
--	--							--	--			--	--	--	--	--	--	--	--	--	--	--	--	--	--	--	--
--	--							--	--			--	--	--	--	--	--	--	--	--	--	--	--	--	--	--	--
--	--											--	--	--	--	--	--	--	--	--	--	--	--	--	--	--	--
--	--											--	--	--	--	--	--	--	--	--	--	--	--	--	--	--	--
--	--											--	--	--	--	--	--	--	--	--	--	--	--	--	--	--	--
--	--											--	--	--	--	--	--	--	--	--	--	--	--	--	--	--	--
--	--											--	--	--	--	--	--	--	--	--	--	--	--	--	--	--	--
--	--											--	--	--	--	--	--	--	--	--	--	--	--	--	--	--	--
												--	--	--	--	--	--	--	--	--	--	--	--	--	--	--	--
												--	--	--	--	--	--	--	--	--	--	--	--	--	--	--	--
												--	--	--	--	--	--	--	--	--	--	--	--	--	--	--	--
												--	--	--	--	--	--	--	--	--	--	--	--	--	--	--	--
												--	--	--	--	--	--	--	--	--	--	--	--	--	--	--	--
												--	--	--	--	--	--	--	--	--	--	--	--	--	--	--	--
