# Supplementary material for: Selective capture of carbon dioxide from hydrocarbons using a metal-organic framework
Source: Nat Commun. 2021 Jan 8;12:197. doi: 10.1038/s41467-020-20489-2 (PMC7794324; doi:10.1038/s41467-020-20489-2)
Supplement: Supplementary file 3 — Source Data [file 41467_2020_20489_MOESM3_ESM.zip › Fig S12.xlsx]

## Sheet: Sheet1
	pore width		pore vol.	surface area
	3.25	3.45	0.0057688	37.07
	3.45	3.65	0.020668	118.84
	3.65	3.85	0.031825	176.03
	3.85	4.05	0.0048548	25.584
	4.05	4.25	0	0
	4.25	4.45	0	0
	4.45	4.65	0.0039016	17.048
	4.65	4.85	0.011428	49.026
	4.85	5.05	0.011769	48.649
	5.05	5.25	0.0079051	31.43
	5.25	5.45	0.0035597	13.59
	5.45	5.65	0	0
	5.65	5.85	0	0
	5.85	6.05	0	0
	6.05	6.25	0	0
	6.25	6.45	0	0
	6.45	6.65	0	0
	6.65	6.85	0	0
	6.85	7.05	0	0
	7.05	7.25	0	0
	7.25	7.45	0	0
	7.45	7.65	0	0
	7.65	7.85	0	0
	7.85	8.05	0	0
	8.05	8.25	0	0
	8.25	8.45	0	0
	8.45	8.65	0	0
	8.65	8.85	0	0
	8.85	9.05	0	0
	9.05	9.25	0	0
	9.25	9.45	0	0
	9.45	9.65	0	0
	9.65	9.85	0	0
	9.85	10.05	0	0
