# Supplementary material for: Selective capture of carbon dioxide from hydrocarbons using a metal-organic framework
Source: Nat Commun. 2021 Jan 8;12:197. doi: 10.1038/s41467-020-20489-2 (PMC7794324; doi:10.1038/s41467-020-20489-2)
Supplement: Supplementary file 3 — Source Data [file 41467_2020_20489_MOESM3_ESM.zip › Fig S13.xlsx]

## Sheet: Sheet1
3.8023	2.0501	642.947	46.5451	--	4.1669	2.2827	643.761	46.2065	--	3.9188	2.0515	651.838	46.5816	--	3.8576	1.9867	651.685	45.5478
7.6842	3.9112	531.717	45.0493	--	7.814	4.1255	532.428	44.7553	--	7.6286	3.8839	521.198	44.7825	--	7.6507	3.7884	521.279	43.6598
15.5238	7.2883	423.394	43.0574	--	15.5315	7.5658	423.867	42.8303	--	15.9671	7.44	414.525	42.6986	--	16.8162	7.5905	414.509	41.7703
24.6423	10.6048	306.688	39.8754	--	24.6361	10.9544	306.959	39.7574	--	30.15	12.3531	308.915	39.7643	--	30.4951	12.2201	308.915	39.7643
43.116	15.9086	226.02	36.4881	--	42.7974	16.283	226.393	36.4918	--	47.3682	16.9384	219.569	35.979	--	47.4521	16.6767	219.569	35.979
62.494	20.1282	159.404	32.2932	--	61.8211	20.4802	159.066	32.3519	--	67.0735	20.9827	144.416	30.9212	--	67.0349	20.7355	144.416	30.9212
84.0016	23.7702	78.8645	23.4163	--	82.993	24.0924	78.9808	23.6075	--	90.1096	24.647	71.892	22.2391	--	90.1746	24.3435	71.892	22.2391
108.686	27.054	44.2112	16.6113	--	107.817	27.3879	44.399	16.8033	--	113.787	27.604	40.9942	15.7887	--	113.78	27.2607	40.9942	15.7887
130.381	29.395	7.4308	3.8841	--	129.614	29.7084	7.6252	3.9603	--	135.59	29.8413	7.6312	3.614	--	135.587	29.4479	7.6312	3.614
151.181	31.2654	--	--	--	150.611	31.5718	--	--	--	166.395	32.3779	--	--	--	166.328	32.131	--	--
176.267	33.1817	--	--	--	184.104	34.0099	--	--	--	193.5	34.2147	--	--	--	193.513	33.8962	--	--
204.532	35.0007	--	--	--	209.653	35.524	--	--	--	220.085	35.6989	--	--	--	220.174	35.2197	--	--
234.624	36.6299	--	--	--	237.76	36.9502	--	--	--	246.594	36.968	--	--	--	246.669	36.566	--	--
254.745	37.5834	--	--	--	256.544	37.7882	--	--	--	273.086	38.1538	--	--	--	272.897	37.5959	--	--
290.392	39.0511	--	--	--	291.538	39.1448	--	--	--	299.408	39.1981	--	--	--	299.443	38.662	--	--
311.312	39.8049	--	--	--	311.899	39.8411	--	--	--	325.8	40.0561	--	--	--	325.849	39.4719	--	--
336.203	40.6159	--	--	--	336.639	40.605	--	--	--	352.034	40.8811	--	--	--	352.037	40.1956	--	--
362.994	41.4039	--	--	--	363.353	41.3467	--	--	--	378.374	41.6056	--	--	--	378.809	41.0087	--	--
390.439	42.128	--	--	--	390.727	42.0304	--	--	--	404.623	42.2958	--	--	--	404.481	41.5656	--	--
417.973	42.7882	--	--	--	418.279	42.6529	--	--	--	430.958	42.857	--	--	--	431.002	42.1122	--	--
445.513	43.3887	--	--	--	445.761	43.2198	--	--	--	457.233	43.4522	--	--	--	457.181	42.6714	--	--
472.832	43.9341	--	--	--	473.081	43.7331	--	--	--	483.507	44.0731	--	--	--	483.45	43.194	--	--
499.997	44.4297	--	--	--	500.19	44.203	--	--	--	509.704	44.5549	--	--	--	509.829	43.6455	--	--
527.022	44.8864	--	--	--	527.163	44.6358	--	--	--	535.91	44.9604	--	--	--	536.057	44.0203	--	--
574.119	45.5926	--	--	--	574.172	45.3148	--	--	--	587.742	45.7845	--	--	--	587.601	44.9164	--	--
626.655	46.2946	--	--	--	626.834	45.9818	--	--	--	640.208	46.4927	--	--	--	640.054	45.5114	--	--
680.532	46.9236	--	--	--	680.61	46.5839	--	--	--	692.766	47.1901	--	--	--	692.56	46	--	--
759.63	47.7219	--	--	--	760.711	47.3677	--	--	--	759.757	47.7806	--	--	--	759.715	46.6797	--	--
--	--	--	--		--	--				--	--				--	--
--	--	--	--		--	--				--	--				--	--
--	--	--	--		--	--				--	--				--	--
--	--	--	--		--	--				--	--				--	--
--	--	--	--		--	--				--	--				--	--
--	--	--	--	--	--	--	--		--	--
--	--	--	--	--	--	--	--		--	--
--	--	--	--	--	--	--	--		--	--
--	--			--	--	--	--		--	--
--	--								--	--
--	--								--	--
--	--								--	--
--	--								--	--
--	--								--	--
--	--								--	--
--	--								--	--
--	--								--	--
--	--								--	--
--	--								--	--
--	--								--	--
--	--								--	--
--	--								--	--
--	--								--	--
--	--								--	--
--	--								--	--
--	--								--	--
--	--								--	--
--	--								--	--
--	--								--	--
--	--								--	--
