# Supplementary material for: Selective capture of carbon dioxide from hydrocarbons using a metal-organic framework
Source: Nat Commun. 2021 Jan 8;12:197. doi: 10.1038/s41467-020-20489-2 (PMC7794324; doi:10.1038/s41467-020-20489-2)
Supplement: Supplementary file 3 — Source Data [file 41467_2020_20489_MOESM3_ESM.zip › Fig S14.xlsx]

## Sheet: Sheet1
1.22595e-07	23.9993	0.8467	64.2879		1.98057e-07	14.9904	0.95195	71.4362		9.62915e-05	39.3004	0.94665	76.037
1.23592e-07	24.5833	0.7581	63.663		2.52108e-07	27.8029	0.89764	70.2497		0.000347129	39.8208	0.89642	74.9496
1.53471e-07	30.1405	0.64526	62.8507		3.01635e-07	30.3683	0.79817	68.5233		0.000550115	40.1644	0.8014	72.6452
3.37459e-07	39.1991	0.55565	62.1758		3.05763e-07	31.6484	0.69669	66.9127		0.000770565	40.6198	0.70139	70.4256
8.91916e-07	42.9966	0.44532	60.9711		7.61956e-07	41.8864	0.59708	65.2907		0.00102	40.93	0.60111	68.1112
0.000121978	46.9456	0.35512	60.029		1.29315e-06	43.1635	0.49686	63.5774		0.00201	41.8043	0.50067	65.7358
0.000335884	47.8258	0.24415	58.5364		1.29395e-06	43.1652	0.39641	61.6368		0.00299	42.5739	0.4007	63.2076
0.000598307	48.2102	0.15538	56.7299		3.92871e-06	44.4369	0.29639	59.7008		0.004	43.292	0.29992	60.5185
0.000792111	48.5005	0.07675	54.0237		1.00823e-05	45.6937	0.19625	57.5345		0.00501	43.9538	0.20003	57.4488
0.00102	48.6261	0.05246	52.8353		1.06354e-05	45.6927	0.16725	56.8499		0.00601	44.5152	0.16715	56.4576
0.00202	48.9332	0.00993	50.2409		3.17081e-05	46.8584	0.13712	56.141		0.007	44.9643	0.13708	55.4211
0.00303	49.1388	0.000941086	49.3572		6.16625e-05	47.8756	0.1073	55.3915		0.008	45.4197	0.10715	54.2886
0.00404	49.3168	--	--		9.54671e-05	48.7145	0.07731	54.581		0.00901	45.8124	0.07716	53.0658
0.00504	49.5261	--	--		0.000974631	49.3699	0.05111	53.7965		0.01	46.1554	0.05214	51.784
0.00606	49.6963	--	--		0.00105	49.3244	0.01982	52.5816		0.01208	46.5415	0.01988	49.1415
0.00703	49.8089	--	--		0.00205	49.6699	0.00493	51.8026		0.01411	46.8839	0.00479	45.2023
0.00853	49.9951	--	--		0.00306	49.9093	0.000967679	50.9109		0.01597	47.1696	0.000879823	42.2834
0.00971	50.1495	--	--		0.00401	50.1076	--			0.01797	47.4508	0.000496293	41.7902
0.0107	50.2743	--	--		0.00499	50.3626	--			0.02	47.7339
0.0121	50.2924	--	--		0.00599	50.5042	--			0.0206	47.889
0.01401	50.4581	--	--		0.00856	50.8892	--			0.02113	47.9466
0.01599	50.6137	--	--		0.00838	50.8884	--			0.02162	48.087
0.01801	50.7641	--	--		0.01025	51.1808	--			0.02214	48.1802
0.02004	50.9084	--	--		0.01149	51.4463	--			0.02266	48.2366
0.02048	50.9419	--	--		0.0129	51.3102	--			0.02315	48.3572
0.02095	50.9807	--	--		0.01404	51.3923	--			0.02369	48.3957
0.02146	51.0156	--	--		0.01602	51.5088	--			0.02414	48.4826
0.02193	51.0566	--	--		0.018	51.606	--			0.02468	48.5348
0.02246	51.0931	--	--		0.02002	51.7112	--			0.02507	48.6191
0.02298	51.1271	--	--		0.02065	51.7475	--			0.02706	48.7541
0.02347	51.1628	--	--		0.02115	51.7832	--			0.03189	49.1967
0.02399	51.1976	--	--		0.02164	51.8077	--			0.03501	49.4942
0.02448	51.232	--	--		0.02216	51.8342	--			0.0381	49.6536
0.02501	51.2701	--	--		0.02265	51.8656	--			0.04113	49.8939
0.02707	51.404	--	--		0.02317	51.8924	--			0.04414	50.1203
0.03083	51.6134	--	--		0.02367	51.9189	--			0.04718	50.311
0.03405	51.7939	--	--		0.02417	51.9393	--			0.05022	50.527
0.03715	51.961	--	--		0.02466	51.9709	--			0.05322	50.7312
0.04018	52.124	--	--		0.02509	51.9881	--			0.05628	50.9144
0.04319	52.2806	--	--		0.027	52.0762	--			0.05927	51.0809
0.04617	52.4312	--	--		0.03207	52.2648	--			0.06233	51.1872
0.0492	52.5755	--	--		0.03526	52.3732	--			0.06537	51.3946
0.05225	52.7225	--	--		0.03836	52.5033	--			0.06839	51.5688
0.05524	52.8689	--	--		0.04146	52.6026	--			0.0714	51.7424
0.05837	53.0074	--	--		0.04454	52.7028	--			0.07439	51.9312
0.06135	53.143	--	--		0.04755	52.806	--			0.07744	52.0819
0.06441	53.2756	--	--		0.05062	52.9044	--			0.08049	52.2236
0.06738	53.4026	--	--		0.05366	52.9972	--			0.08351	52.3887
0.0704	53.5295	--	--		0.05671	53.0977	--			0.08656	52.4965
0.07335	53.6543	--	--		0.05975	53.2095	--			0.08962	52.5998
0.07651	53.7742	--	--		0.06272	53.3023	--			0.09263	52.7243
0.07949	53.8942	--	--		0.06578	53.39	--			0.09559	52.8702
0.08249	54.0182	--	--		0.06878	53.4787	--			0.09857	52.9712
0.08552	54.1317	--	--		0.07182	53.5695	--			0.10154	53.1269
0.08848	54.2475	--	--		0.07482	53.6571	--			0.10456	53.2436
0.09152	54.3619	--	--		0.07784	53.7398	--			0.10759	53.4449
0.09447	54.4667	--	--		0.08089	53.8417	--			0.11068	53.6272
0.09766	54.5705	--	--		0.08389	53.9266	--			0.11369	53.7317
0.1007	54.6722	--	--		0.08694	54.0113	--			0.11661	53.8841
0.10362	54.7688	--	--		0.08996	54.1012	--			0.11975	54.0037
0.10665	54.8655	--	--		0.09296	54.211	--			0.12282	54.2115
0.10959	54.9569	--	--		0.09599	54.3021	--			0.1285	54.3257
0.11277	55.0539	--	--		0.09901	54.3911	--			0.13359	54.5556
0.11573	55.1477	--	--		0.10207	54.4726	--			0.13796	54.695
0.11873	55.2404	--	--		0.10504	54.5649	--			0.14291	54.8768
0.12183	55.3323	--	--		0.10805	54.6265	--			0.14793	55.1008
0.1274	55.4822	--	--		0.11115	54.7178	--			0.15293	55.2572
0.14486	56.0471	--	--		0.114	54.8098	--			0.15788	55.4602
0.16488	56.5854	--	--		0.11711	54.895	--			0.16286	55.695
0.18505	57.0642	--	--		0.12022	54.9647	--			0.16798	55.8714
0.20917	57.566	--	--		0.12337	55.0542	--			0.17285	56.0612
0.30583	59.1088	--	--		0.12818	55.1798	--			0.17796	56.2966
0.40613	60.2957	--	--		0.13315	55.296	--			0.18289	56.4528
0.50608	61.2679	--	--		0.13793	55.4109	--			0.18784	56.6515
0.60679	62.0931	--	--		0.14286	55.537	--			0.19287	56.8507
0.70659	62.8583	--	--		0.14793	55.6845	--			0.19783	56.995
0.80562	63.5385	--	--		0.15296	55.8169	--			0.20292	57.1482
0.90577	64.3745	--	--		0.158	55.9426	--			0.22238	57.7449
0.9565	65.2221	--	--		0.16296	56.0574	--			0.24234	58.3318
0.99464	68.249	--	--		0.16791	56.181	--			0.26236	58.9868
--	--	--	--		0.17299	56.3016	--			0.28236	59.5565
--	--	--	--		0.17799	56.413	--			0.30227	60.1976
--	--	--	--		0.18289	56.5239	--			0.35423	61.568
--	--	--	--		0.18806	56.6529	--			0.40432	62.8844
--	--	--	--		0.1929	56.7939	--			0.45403	64.0724
--	--	--	--		0.19809	56.9019	--			0.50411	65.2562
--	--	--	--		0.20297	57.0168	--			0.55409	66.625
--	--	--	--		0.22233	57.4167	--			0.60387	67.8924
--	--	--	--		0.24227	57.8486	--			0.65407	69.1348
--	--	--	--		0.26224	58.3652	--			0.70392	70.2397
--	--	--	--		0.28216	58.7736	--			0.75381	71.4539
--	--	--	--		0.30223	59.1841	--			0.80396	72.5581
--	--	--	--		0.3539	60.1882	--			0.8536	73.6351
--	--	--	--		0.40394	61.1836	--			0.90359	74.8525
--	--	--	--		0.45406	62.1026	--			0.95322	76.2292
--	--	--	--		0.50386	62.9881	--			0.99027	78.4525
--	--	--	--		0.55404	63.8581	--			0.99527	79.4367
--	--	--	--		0.60362	64.8402	--			--	--
--	--	--	--		0.65397	65.7066	--			--	--
--	--	--	--		0.70432	66.5318	--			--	--
--	--	--	--		0.75394	67.3078	--			--	--
--	--	--	--		0.80356	68.113	--			--	--
--	--	--	--		0.85358	68.909	--			--	--
--	--	--	--		0.9037	69.7875	--			--	--
--	--	--	--		0.95319	70.9142	--			--	--
--	--	--	--		0.98966	72.8509	--			--	--
--	--	--	--		0.99416	73.8717	--			--	--
--	--	--	--		--	--	--			--	--
--	--	--	--		--	--	--			--	--
--	--	--	--		--	--	--			--	--
--	--	--	--		--	--	--			--	--
--	--	--	--		--	--	--			--	--
--	--	--	--		--	--	--			--	--
--	--	--	--		--	--	--			--	--
--	--	--	--		--	--	--			--	--
--	--	--	--		--	--	--
--	--	--	--		--	--	--
--	--	--	--		--	--	--
--	--	--	--		--	--	--
--	--	--	--		--	--	--
--	--	--	--		--	--	--
--	--	--	--		--	--	--
--	--	--	--		--	--	--
--	--	--	--		--	--	--
