# Supplementary material for: Selective capture of carbon dioxide from hydrocarbons using a metal-organic framework
Source: Nat Commun. 2021 Jan 8;12:197. doi: 10.1038/s41467-020-20489-2 (PMC7794324; doi:10.1038/s41467-020-20489-2)
Supplement: Supplementary file 3 — Source Data [file 41467_2020_20489_MOESM3_ESM.zip › Fig S15.xlsx]

## Sheet: a
0.0764	0.1431	608.362	34.5573	0.7911	1.2454	726.37	28.8004	1.0607	0.086	727.189	24.6212	3.9541	4.1006	639.121	34.6467
0.2241	0.4146	527.306	33.1187	2.562	2.9808	690.602	28.7183	2.4813	0.2082	691.808	24.0376	7.5898	9.1179	524.023	34.2826
0.4593	0.7501	416.066	30.8461	4.2192	4.7332	620.828	28.5287	4.195	0.347	621.457	22.772	11.75	18.0591	410.035	33.7614
0.6989	0.9482	226.792	27.0421	6.5524	15.8265	549.316	28.3223	6.4781	0.523	551.063	21.3455	15.4238	19.6703	296.443	32.8483
1.1397	1.2279	81.0302	20.544	10.1883	20.8777	478.296	28.1	9.9058	0.7735	480.036	19.7205	20.4812	20.9692	214.639	31.4949
1.8954	1.56	60.7746	16.6797	15.8697	22.8161	406.887	27.8654	15.3022	1.1477	408.682	17.8746	30.0145	22.261	137.905	27.3251
3.4205	2.1728	40.6535	13.0717	30.9163	24.2932			31.8764	2.1928	337.972	15.8021	36.9961	22.8882	62.8413	25.4778
5.7326	2.9947	28.0239	10.4188	41.2276	24.7871			41.4071	2.7661	266.809	13.4051	45.7211	23.4692	23.0483	22.633
6.9064	3.4281	15.1773	7.2116	50.6032	25.1019			50.1596	3.2786	196.151	10.6633	55.1308	23.9594	7.5552	11.2914
8.2947	3.8204	11.4746	5.9575	59.3604	25.3263			58.4543	3.7533	125.333	7.4856	65.19	24.3894
9.0996	4.071	7.629	4.7017	67.5951	25.5279			66.452	4.1922	89.6361	5.6596	73.4346	24.6903
9.83	4.2928	3.7608	3.1521	75.7063	25.6653			74.2801	4.6218	67.5867	4.4512	84.2972	25.145
10.5894	4.5178			85.5703	25.8104			83.6905	5.1243	37.7552	2.7225	96.2401	25.495
11.3677	4.7278			98.7357	25.961			97.275	5.8283	16.1954	1.2925	104.18	25.6718
12.1514	4.9637			117.486	26.1749			115.556	6.7449	7.6138	0.6561	118.409	25.9614
12.8796	5.178			151.51	26.4359			148.142	8.2825	3.7762	0.2715	139.026	26.33
13.6233	5.365			194.73	26.6905			190.685	10.1463	2.2047	0.1294	165.089	26.7313
15.4043	5.7631			230.871	26.8645			227.582	11.6443			191.434	27.0946
17.2368	6.1771			267.021	27.0375			263.927	13.0178			217.72	27.4372
19.0921	6.5971			302.968	27.2238			300.205	14.2948			243.617	27.8751
22.7497	7.3531			338.936	27.3674			336.423	15.4791			267.471	29.1531
26.7578	8.1656			374.915	27.5025			372.546	16.5633			293.343	30.5348
56.8399	13.2399			410.859	27.6278			408.74	17.6065			321.501	31.2249
85.2455	17.182			446.916	27.7453			444.847	18.5722			348.506	31.6274
161.776	23.5296			482.925	27.8677			480.944	19.5068			374.906	31.9579
242.498	26.1324			518.812	28.0046			517.186	20.3442			401.151	32.277
314.868	27.8084			554.923	28.1503			553.215	21.1604			427.456	32.5573
391.854	29.4365			590.748	28.2726			589.391	21.926			453.777	32.8022
467.827	31.0755			626.835	28.4104			625.461	22.6626			480.107	32.9918
541.988	32.8063			662.776	28.5375			661.524	23.3519			506.361	33.161
617.946	34.5146			698.684	28.6837			697.579	24.0129			532.607	33.3219
645.24	35.0907			734.739	28.7932			733.62	24.6558			584.323	33.6041
				763.497	28.906			762.57	25.1454			636.501	33.953
								727.189	24.6212			688.788	34.3437
								691.808	24.0376			766.748	34.829
								621.457	22.772
								551.063	21.3455
								480.036	19.7205
								408.682	17.8746
								337.972	15.8021
								266.809	13.4051
								196.151	10.6633
								125.333	7.4856
								89.6361	5.6596
								67.5867	4.4512
								37.7552	2.7225
								16.1954	1.2925
								7.6138	0.6561
								3.7762	0.2715
								2.2047	0.1294

## Sheet: b
0.11	0.201	127.23	36.926
0.22	0.384	123.16	36.834
0.3	0.514	119.08	37.533
0.42	0.717	114.99	38.061
0.49	0.842	110.92	37.555
0.62	1.061	106.82	37.75
0.72	1.166	102.73	38.092
0.82	1.331	98.66	37.887
0.99	1.584	94.55	37.798
1.07	1.705	90.47	37.464
5.28	6.875	86.38	37.369
8.96	10.329	82.29	37.133
13.01	13.3	78.2	36.78
17.05	15.919	74.12	36.031
20.88	18.021	70.02	35.304
24.93	20.21	65.93	34.755
28.97	21.868	61.86	34.07
33.02	23.336	57.79	33.673
37.07	24.569	53.77	32.936
41.1	25.987	49.92	32.234
41.75	26.208	45.56	31.231
45.2	27.411	41.45	29.882
49.22	28.869	37.76	28.747
49.89	29.163	33.32	27.283
53.31	29.81	29.4	25.709
57.31	30.681	25.5	24.138
61.29	31.457	21.53	22.317
65.37	32.266	17.21	19.899
69.41	32.675	13.33	17.326
73.45	33.241	9.16	14.285
77.53	34.565	5.22	10.698
81.55	34.758	1.55	6.172
85.59	34.512	1.03	5.339
89.64	34.933	--	--
93.67	35.045	--	--
97.7	35.37	--	--
101.76	35.653	--	--
105.79	35.805	--	--
109.85	35.834	--	--
113.87	35.817	--	--
117.93	36.409	--	--
121.97	36.494	--	--
126.01	36.045	--	--
127.23	36.926	--	--
--	--	--	--
--	--	--	--
--	--	--	--
--	--	--	--
--	--	--	--
--	--	--	--
--	--
--	--
--	--
--	--
--	--
--	--
--	--
--	--
--	--
--	--
--	--
