# Supplementary material for: Selective capture of carbon dioxide from hydrocarbons using a metal-organic framework
Source: Nat Commun. 2021 Jan 8;12:197. doi: 10.1038/s41467-020-20489-2 (PMC7794324; doi:10.1038/s41467-020-20489-2)
Supplement: Supplementary file 3 — Source Data [file 41467_2020_20489_MOESM3_ESM.zip › Fig S16.xlsx]

## Sheet: Sheet1
	CO2		CH4		C2H4		C2H6		C2H2
0.30215	0.14608	0.33215	0.4856	0.3071	0.3212	0.31254	0.3256	0.3325	0.5023
0.60125	0.31302	0.6112	0.7123	0.7052	0.6842	0.7235	0.62352	0.62413	0.7523
1.00235	0.4952	1.07238	0.8773	1.11355	0.84746	1.17856	0.81449	1.07238	0.87872
1.6723	0.69901	1.59499	0.94174	1.62296	0.89916	1.66913	0.87665	1.59499	0.94325
1.87243	0.72765	1.98444	0.9565	2.00699	0.92231	2.04377	0.90431	1.98444	0.95804
2.22419	0.7667	2.30825	0.97129	2.34201	0.93548	2.3603	0.92372	2.30825	0.97285
2.54264	0.78896	2.59268	0.98023	2.62278	0.94737	2.65387	0.93654	2.59268	0.9818
2.81176	0.80672	2.84886	0.98195	2.87698	0.95548	2.90465	0.94618	2.84886	0.98354
3.07018	0.82274	3.08383	0.98627	3.10918	0.9594	3.14802	0.9543	3.08383	0.98785
3.29666	0.83611	3.31873	0.98594	3.32581	0.96515	3.36214	0.96027	3.31873	0.98753
3.51724	0.84844	3.5225	0.98678	3.53143	0.97152	3.57491	0.96571	3.5225	0.98837
3.71645	0.85902	3.71564	0.98927	3.72357	0.97396	3.76431	0.96928	3.71564	0.99086
3.94943	0.87086	3.8982	0.99304	3.91625	0.97703	3.94512	0.97415	3.8982	0.99464
4.15993	0.88088	4.07308	0.99358	4.09035	0.97963	4.11801	0.97498	4.07308	0.99518
4.33151	0.88869	4.24075	0.99745	4.25746	0.98149	4.28392	0.98068	4.24075	0.99905
4.50522	0.89614	4.40204	0.9961	4.41814	0.98388	4.44725	0.98084	4.40204	0.9977
4.66412	0.90265	4.55774	0.9959	4.57318	0.98497	4.6013	0.98342	4.55774	0.9975
4.82587	0.9089	4.70818	0.99802	4.72313	0.98416	4.75857	0.98489	4.70818	0.99962
4.97454	0.91449	4.86868	0.99999	4.86847	0.98874	4.90286	0.98495	4.86868	1.0016
5.12494	0.91978	5.00959	0.99921	5.02364	0.98803	5.04301	0.98682	5.00959	1.00081
5.26659	0.9246	5.14684	0.99789	5.16052	0.98896	5.17938	0.98872	5.14684	0.9995
5.41904	0.9295	5.28053	0.99851	5.29386	0.99024	5.31225	0.98928	5.28053	1.00011
5.56031	0.93395	5.41091	0.99941	5.42393	0.98977	5.44913	0.98966	5.41091	1.00102
5.69113	0.93766	5.53823	0.99868	5.55095	0.99334	5.57557	0.99063	5.53823	1.00028
5.8258	0.94135	5.66268	0.99905	5.67512	0.99302	5.69947	0.9931	5.66268	1.00066
5.9508	0.94473	5.7912	0.9993	5.79664	0.9936	5.82022	0.99099	5.7912	1.0009
6.07972	0.94801	5.91033	0.99909	5.91701	0.99443	5.93877	0.99244	5.91033	1.00069
6.19968	0.95083	6.02744	0.99687	6.03366	0.99221	6.055	0.99253	6.02744	0.99847
6.32345	0.95369	6.14174	0.99976	6.15475	0.99411	6.16904	0.99281	6.14174	1.00136
6.43887	0.95626	6.2542	1.00265	6.26666	0.99422	6.29476	0.99369	6.2542	1.00426
6.55934	0.95872	6.36836	0.99762	6.37691	0.99537	6.40453	0.99398	6.36836	0.99922
6.69522	0.9613	6.47688	1.00161	6.48537	0.99434	6.51245	0.99406	6.47688	1.00321
6.81814	0.96371	6.58832	0.99951	6.59196	0.995	6.61861	0.99253	6.58832	1.00112
6.92979	0.96567	6.69328	1.00129	6.70037	0.99585	6.72309	0.99309	6.69328	1.0029
7.0352	0.96745	6.79669	0.99974	6.8036	0.99555	6.82598	0.9949	6.79669	1.00135
7.14346	0.96917	6.89848	1.00186	6.91093	0.99613	6.92734	0.99482	6.89848	1.00347
7.24576	0.97063	6.99879	1.00112	7.01106	0.99577	7.02837	0.99533	6.99879	1.00273
7.35201	0.97225	7.10204	0.99994	7.10978	0.99693	7.12685	0.99549	7.10204	1.00155
7.45151	0.97367	7.19951	0.99969	7.20715	0.99601	7.22966	0.99586	7.19951	1.00129
7.54964	0.975	7.3011	1.00108	7.30322	0.99809	7.32516	0.99553	7.3011	1.0027
7.67411	0.97655	7.39594	0.99938	7.40338	0.99807	7.4197	0.9951	7.39594	1.00098
7.78158	0.97782	7.48959	1.00512	7.49693	0.99614	7.51306	0.99626	7.48959	1.00673
7.88055	0.97895	7.58208	1.00348	7.58953	0.99754	7.60526	0.9969	7.58208	1.00509
7.97346	0.97998	7.67346	1.00378	7.68062	0.99621	7.69844	0.99667	7.67346	1.0054
8.06914	0.98098	7.76376	1.0019	7.77084	0.99798	7.78845	0.99668	7.76376	1.00351
8.15984	0.98188	7.85302	0.99979	7.86003	0.99748	7.88239	0.99646	7.85302	1.0014
8.25433	0.98279	7.94921	1.00001	7.94821	0.9981	7.97032	0.99611	7.94921	1.00162
8.34302	0.98355	8.03642	0.99901	8.04612	0.99872	8.05729	0.99791	8.03642	1.00061
8.43078	0.98434	8.12268	0.99833	8.13228	0.99723	8.14334	0.99741	8.12268	0.99993
8.54336	0.98517	8.20804	1.00076	8.2176	0.99825	8.22849	0.99799	8.20804	1.00237
8.64002	0.98596	8.29253	1.00237	8.30199	0.99775	8.31751	0.99739	8.29253	1.00398
8.72932	0.98676	8.37616	0.99916	8.38552	0.99788	8.40089	0.99763	8.37616	1.00077
8.81323	0.98728	8.45896	1.00372	8.46823	0.99944	8.48363	0.99642	8.45896	1.00533
8.89989	0.98788	8.54096	0.99954	8.55015	0.99849	8.56615	0.99878	8.54096	1.00115
8.9822	0.98847	8.62218	0.99963	8.63221	0.99791	8.64714	0.99971	8.62218	1.00124
9.06813	0.98899	8.70735	0.99996	8.71258	0.99845	8.72737	0.99702	8.70735	1.00156
9.14893	0.98933	8.78687	1.00086	8.79682	0.99848	8.80687	0.99856	8.78687	1.00247
9.22908	0.98984	8.86583	1.00233	8.87553	0.99783	8.89449	0.99694	8.86583	1.00395
9.33118	0.99044	8.9441	1.00054	8.95371	0.99752	8.97251	0.99783	8.9441	1.00214
9.41971	0.99085	9.0217	0.99759	9.03122	0.99826	9.04986	0.99882	9.0217	0.9992
9.50168	0.99133	9.10121	1.00108	9.10807	0.99929	9.12655	0.99738	9.10121	1.0027
9.57883	0.99158	9.17747	1.00038	9.18684	0.99897	9.20261	0.99845	9.17747	1.00199
9.65862	0.99191	9.25732	1.00341	9.2624	0.99861	9.27804	0.99801	9.25732	1.00503
9.73458	0.99226	9.33231	1.00062	9.34157	0.99963	9.35372	0.99796	9.33231	1.00223
9.81392	0.99269	9.4067	1.00548	9.41669	0.9987	9.42794	0.99938	9.4067	1.0071
9.88863	0.99295	9.48051	1.00132	9.49042	0.99788	9.50158	0.9989	9.48051	1.00293
9.96278	0.9932	9.55374	0.99923	9.56363	0.9985	9.57894	0.99804	9.55374	1.00084
10.0582	0.99345	9.62969	1.00262	9.63701	0.99891	9.65122	0.99812	9.62969	1.00423
10.1412	0.99381	9.7018	1.00224	9.71149	0.99907	9.72317	0.99802	9.7018	1.00385
10.2174	0.99397	9.7766	0.99856	9.783	0.99829	9.79459	0.99893	9.7766	1.00017
10.2892	0.99422	9.84764	1.00086	9.85718	0.99766	9.8655	0.99853	9.84764	1.00247
10.3635	0.99443	9.91817	1.00196	9.92764	0.99867	9.9375	0.99878	9.91817	1.00358
10.4343	0.99477	9.98819	0.99895	9.9976	0.99761	10.0074	0.999	9.98819	1.00056
10.5083	0.99485	10.0577	1.0007	10.0671	0.99894	10.0807	0.99813	10.0577	1.00231
10.5782	0.99511	10.1299	1.0032	10.1361	0.99794	10.1496	0.99853	10.1299	1.00481
10.6475	0.9953	10.1985	0.99969	10.2069	0.99881	10.218	0.99918	10.1985	1.00129
10.7362	0.99551	10.2704	1.00127	10.275	0.99899	10.286	0.9987	10.2704	1.00288
10.8132	0.9957	10.338	1.00318	10.3464	0.99847	10.3536	0.99826	10.338	1.00479
10.8847	0.99583	10.4052	1.00212	10.4136	0.99684	10.4244	0.99824	10.4052	1.00373
10.9528	0.99596	10.4721	1.00457	10.4803	0.99738	10.4911	0.99868	10.4721	1.00619
11.0227	0.99611	10.5384	1.00196	10.5466	0.99808	10.5575	0.99778	10.5384	1.00358
11.09	0.99613	10.6043	1.00226	10.6125	0.99864	10.6231	0.99987	10.6043	1.00387
11.1597	0.99635	10.6699	1.00238	10.6779	0.99814	10.6885	0.99938	10.6699	1.00399
11.2255	0.99646	10.7408	1.00222	10.743	0.99819	10.7536	0.99914	10.7408	1.00383
11.2908	0.99657	10.8055	1.00303	10.8142	0.99814	10.8182	0.998	10.8055	1.00464
11.3662	0.99675	10.8698	1.00176	10.8785	0.99787	10.891	0.99943	10.8698	1.00337
11.4308	0.99689	10.9338	1.00244	10.9423	1.00009	10.9549	0.99944	10.9338	1.00406
11.4984	0.99692	10.9973	1.00104	11.0059	0.99984	11.0183	0.99834	10.9973	1.00265
11.5623	0.99702	11.0605	1.00261	11.069	0.99821	11.0814	0.99891	11.0605	1.00422
11.6291	0.9972	11.1234	0.99978	11.1319	0.99936	11.1441	0.99979	11.1234	1.00139
11.6923	0.99718	11.1859	0.99954	11.1943	0.99826	11.2065	0.99979	11.1859	1.00116
11.755	0.99726	11.248	1.00236	11.2598	0.99853	11.2685	1.00033	11.248	1.00397
11.8208	0.99731	11.3134	1.00183	11.3216	0.99918	11.3309	0.99927	11.3134	1.00344
11.883	0.99744	11.3747	1.00271	11.3832	0.99928	11.3922	0.99993	11.3747	1.00432
11.9631	0.9975	11.4358	1.00067	11.444	1.00056	11.4568	0.99776	11.4358	1.00228
12.0323	0.99757	11.4966	1.00015	11.5048	1.00001	11.5174	1.0007	11.4966	1.00176
12.0966	0.99767	11.5571	1.00015	11.5672	1.00032	11.5777	0.9993	11.5571	1.00175
12.1573	0.9978	11.6192	1.00249	11.6273	0.99879	11.6378	0.99905	11.6192	1.0041
12.2202	0.99779	11.6791	0.99817	11.6898	0.99918	11.6975	1.00051	11.6791	0.99978
12.2803	0.99786	11.742	0.99789	11.7493	0.99869	11.7583	0.99893	11.742	0.9995
12.3401	0.99783	11.8012	1.00153	11.8085	0.99848	11.8174	0.99873	11.8012	1.00314
12.4028	0.99787	11.8601	0.99796	11.8674	0.99805	11.8796	0.99808	11.8601	0.99956
12.462	0.99803	11.9187	0.99892	11.9259	1.00035	11.9381	1.00004	11.9187	1.00053
12.5385	0.99806	11.9771	0.99915	11.9862	1.00099	11.9963	0.99893	11.9771	1.00076
12.6045	0.99808	12.0377	1.00326	12.0442	0.9994	12.0543	0.99873	12.0377	1.00487
12.6659	0.99813	12.0955	1.00131	12.1052	0.99977	12.112	0.99971	12.0955	1.00291
12.7238	0.99818	12.1555	1.00397	12.1626	0.99909	12.1726	0.9982	12.1555	1.00559
12.784	0.99814	12.2127	0.99994	12.2198	0.99974	12.2298	0.99973	12.2127	1.00155
12.8415	0.99818	12.2697	0.99988	12.2767	0.99916	12.2867	0.99794	12.2697	1.00148
12.8987	0.99829	12.3264	1.00456	12.3334	1.00029	12.3432	0.99945	12.3264	1.00618
12.9587	0.99832	12.3828	1.00006	12.3897	1.0006	12.3996	1.001	12.3828	1.00166
13.0153	0.99837	12.4415	1.00096	12.4459	0.9988	12.4556	1.00273	12.4415	1.00257
13.0885	0.99836	12.4974	0.9998	12.5074	0.9978	12.5115	0.99944	12.4974	1.00141
13.1518	0.99841	12.5562	0.99873	12.563	0.99861	12.5739	1.0013	12.5562	1.00033
13.2106	0.99844	12.6115	1.0014	12.6184	0.9991	12.6292	0.99899	12.6115	1.00301
13.2662	0.99846	12.6667	1.00066	12.6735	0.99882	12.6843	0.99964	12.6667	1.00227
13.324	0.99851	12.7216	0.99815	12.7284	1.00083	12.7391	0.99917	12.7216	0.99976
13.3791	0.99854	12.7763	0.99887	12.783	0.99948	12.7937	0.99942	12.7763	1.00047
13.434	0.99863	12.8307	1.00087	12.8375	0.9995	12.8481	1.00131	12.8307	1.00248
13.4916	0.99852	12.8849	0.99679	12.8947	0.99947	12.9023	1.00102	12.8849	0.99839
13.5461	0.99854	12.9438	1.00099	12.9486	0.99938	12.9567	1.00022	12.9438	1.0026
13.6164	0.99864	12.9975	1.00088	13.0025	0.99959	13.0104	0.99907	12.9975	1.00249
13.6773	0.99862	13.051	0.99921	13.0558	0.99916	13.067	0.9994	13.051	1.00081
13.7338	0.99873	13.1043	0.99899	13.1091	0.99954	13.1201	0.99907	13.1043	1.00059
13.7873	0.99873	13.1574	1.00224	13.1639	0.99984	13.1731	0.99893	13.1574	1.00386
13.8429	0.9987	13.2103	1.00037	13.2168	1.00057	13.226	1.00009	13.2103	1.00198
13.896	0.99872	13.2629	1.00071	13.2718	0.99976	13.2785	0.99943	13.2629	1.00232
13.9488	0.9987	13.3154	0.99964	13.3242	0.99965	13.3321	0.99908	13.3154	1.00125
14.0043	0.99873	13.3676	1.0009	13.3764	0.99875	13.3843	0.99957	13.3676	1.00252
14.0568	0.99885	13.4227	1.00112	13.4284	0.99964	13.4392	0.99878	13.4227	1.00273
14.1246	0.99883	13.4744	0.99901	13.4802	1.00005	13.491	0.99888	13.4744	1.00062
14.1833	0.99889	13.526	0.99985	13.5335	0.99979	13.5425	0.99798	13.526	1.00146
14.2378	0.99884	13.5775	0.99852	13.5849	0.99918	13.5939	0.99839	13.5775	1.00012
14.2894	0.99881	13.6287	0.99853	13.6391	0.99945	13.6451	0.99892	13.6287	1.00013
14.343	0.99881	13.6815	0.99873	13.6901	0.99891	13.6989	0.99949	13.6815	1.00034
14.3943	0.99892	13.7323	0.99994	13.7409	0.9998	13.7497	0.99788	13.7323	1.00155
14.4453	0.99895	13.7858	0.99837	13.7915	0.99974	13.8004	0.99997	13.7858	0.99998
14.4989	0.99894	13.8363	0.99849	13.842	1.00082	13.8507	0.9993	13.8363	1.0001
14.5501	0.99894	13.8866	0.99894	13.8922	1.00167	13.901	0.99927	13.8866	1.00055
14.6156	0.99892	13.9367	1.0031	13.9423	1.00002	13.951	0.99952	13.9367	1.00472
14.6723	0.99899	13.9866	0.99952	13.9972	0.99882	14.0009	0.99905	13.9866	1.00113
14.7251	0.99906	14.0386	1.00225	14.047	1.00017	14.0573	0.9981	14.0386	1.00386
14.775	0.99901	14.0882	1.00015	14.0965	1.00101	14.1068	0.99894	14.0882	1.00175
14.8269	0.99909	14.1398	1.0045	14.1458	1.00078	14.1561	0.99951	14.1398	1.00612
14.8764	0.99905	14.189	1.00078	14.195	0.99989	14.2052	0.99964	14.189	1.00239
14.9259	0.99905	14.238	0.99815	14.244	1.00062	14.2542	0.99934	14.238	0.99976
14.9777	0.99905	14.2869	1.00066	14.2929	1.00106	14.303	1.00005	14.2869	1.00227
15.0268	0.99914	14.3443	--	--	--	--	--	--
15.0902	0.99908	14.3928	--	--	--	--	--	--
15.1451	0.99909	14.4413	--	--	--	--	--	--
15.1962	0.99903	14.4894	--	--	--	--	--	--
15.2446	0.99903	14.5374	--	--	--	--	--	--
15.2949	0.99905	14.5869	--	--	--	--	--	--
15.343	0.99914	14.6346	--	--	--	--	--	--
15.3908	0.99915	14.6843	--	--	--	--	--	--
15.4412	0.99914	14.7317	--	--	--	--	--	--
15.4887	0.99917	14.7789	--	--	--	--	--	--
15.5503	0.99917	14.826	--	--	--	--	--	--
15.6036	0.99914	14.8729	--	--	--	--	--	--
15.6532	0.99917	14.9213	--	--	--	--	--	--	--
15.7002	0.99925	14.9679	--	--	--	--	--	--	--
15.749	0.99922	15.0171	--	--	--	--	--	--	--
15.7957	0.99927	15.0634	--	--	--	--	--	--	--
15.8422	0.99928	15.1096	--	--	--	--	--	--	--
15.8911	0.99916	15.1557	--	--	--	--	--	--	--
15.9373	0.99925	15.2016	--	--	--	--	--	--	--
15.9976	0.99921	15.2474	--	--	--	--	--	--	--
16.0495	0.99933	15.293	--	--	--	--	--	--	--
16.0977	0.99929	15.3436	--	--	--	--	--	--	--
16.1434	0.99931	15.389	--	--	--	--	--	--	--
16.1908	0.99925	15.4342	--	--	--	--	--	--	--
16.2363	0.99931	15.4793	--	--	--	--	--	--	--
16.2815	0.9993	15.5243	--	--	--	--	--	--	--
16.329	0.99928	15.5691	--	--	--	--	--	--	--
16.3741	0.99934	15.6138	--	--	--	--	--	--	--
16.4323	0.99937	15.661	--	--	--	--	--	--	--
16.4828	0.99929	15.7054	--	--	--	--	--	--	--
16.5298	0.99934	15.7498	--	--	--	--	--	--	--
16.5743	0.99939	15.7939	--	--	--	--	--	--	--
16.6205	0.9994	15.8379	--	--	--	--	--	--	--
16.6647	0.99948	15.8834	--	--	--	--	--	--	--
16.7088	0.99936	15.9272	--	--	--	--	--	--	--
16.7552	0.99947	15.9728	--	--	--	--	--	--	--
16.7991	0.99941	16.0164	--	--	--	--	--	--	--
16.8558	0.99936	16.0599	--	--	--	--	--	--	--
16.905	0.99945	16.1032	--	--	--	--	--	--	--
16.9508	0.99948	16.1465	--	--	--	--	--	--	--
16.9942	0.99945	16.191	--	--	--	--	--	--	--
17.0393	0.99943	16.234	--	--	--	--	--	--	--
17.0825	0.9995	16.2793	--	--	--	--	--	--	--
17.1255	0.99942	16.322	--	--	--	--	--	--	--
17.1707	0.99945	16.3647	--	--	--	--	--	--	--
17.2135	0.99956	16.4073	--	--	--	--	--	--	--
17.269	0.99956	16.4497	--	--	--	--	--	--	--
17.317	0.99955	16.492	--	--	--	--	--	--	--
17.3617	0.99955	16.5342	--	--	--	--	--	--	--
17.404	0.99953	16.5806	--	--	--	--	--	--	--
17.448	0.99951	16.6225	--	--	--	--	--	--	--
17.4902	0.99961	16.6644	--	--	--	--	--	--	--
17.5323	0.99955	16.7062	--	--	--	--	--	--	--
17.5764	0.99955	16.7479	--	--	--	--	--	--	--
17.6183	0.99953	16.7894	--	--	--	--	--	--	--
17.6724	0.99957	16.8309	--	--	--	--	--	--	--
17.7193	0.99955	16.8746	--	--	--	--	--	--	--
17.763	0.99958	16.9158	--	--	--	--	--	--	--
17.8044	0.99955	16.9571	--	--	--	--	--	--	--
17.8475	0.9996	16.9981	--	--	--	--	--	--	--
17.8887	0.99964	17.039	--	--	--	--	--	--	--
17.9298	0.99966	17.0813	--	--	--	--	--	--	--
17.973	0.99957	17.122	--	--	--	--	--	--	--
18.0139	0.99951	17.1645	--	--	--	--	--	--	--
18.0668	0.99961	17.2051	--	--	--	--	--	--	--
18.1127	0.99967	17.2455	--	--	--	--	--	--	--
18.1559	0.99969	17.2859	--	--	--	--	--	--	--
18.1964	0.99958	17.3262	--	--	--	--	--	--	--
18.2386	0.9996	17.3677	--	--	--	--	--	--	--
18.2789	0.99965	17.4078	--	--	--	--	--	--	--
18.3191	0.99957	17.4505	--	--	--	--	--	--	--
18.3614	0.99961	17.4904	--	--	--	--	--	--	--
18.4014	0.99963	17.5302	--	--	--	--	--	--	--
18.4533	0.99965	17.5699	--	--	--	--	--	--	--
18.4982	0.9997	17.6095	--	--	--	--	--	--	--
18.5401	0.99968	0	--	--	--	--	--	--	--
18.5798	0.99967	0	--	--	--	--	--	--
18.621	0.99969	0	--	--	--	--	--	--
18.6605	0.99966	0	--	--	--	--	--	--
18.6999	0.99958	--	--	--	--	--	--	--	--
18.7413	0.99971	--	--	--	--	--	--	--	--
18.7806	0.99963	--	--	--	--	--	--	--	--
18.8314	0.99962	--	--	--	--	--	--	--	--
18.8754	0.99969	--	--	--	--	--	--	--	--
18.9165	0.99973	--	--	--	--	--	--	--	--
18.9553	0.99978	--	--	--	--	--	--	--	--
18.9962	0.99972	--	--	--	--	--	--	--	--
19.0349	0.99968	--	--	--	--	--	--	--	--
19.0735	0.99968	--	--	--	--	--	--	--	--
19.1142	0.99967	--	--	--	--	--	--	--	--
19.1526	0.99972	--	--	--	--	--	--	--	--
19.2024	0.99975	--	--	--	--	--	--	--	--
19.246	0.99974	--	--	--	--	--	--	--	--
19.2863	0.99974	--	--	--	--	--	--	--	--
19.3244	0.99964	--	--	--	--	--	--	--	--
19.3641	0.99955	--	--	--	--	--	--	--	--
19.4021	0.99974	--	--	--	--	--	--	--	--
19.44	0.99968	--	--	--	--	--	--	--	--
19.4798	0.99966	--	--	--	--	--	--	--	--
19.5176	0.99972	--	--	--	--	--	--	--	--
19.5665	0.99969	--	--	--	--	--	--	--	--
19.6089	0.99977	--	--	--	--	--	--	--	--
19.6484	0.99982	--	--	--	--	--	--	--	--
19.6858	0.99979	--	--	--	--	--	--	--	--
19.7248	0.99975	--	--	--	--	--	--	--	--
19.762	0.99977	--	--	--	--	--	--	--	--
19.7992	0.99983	--	--	--	--	--	--	--	--
19.8384	0.99972	--	--	--	--	--	--	--	--
19.8754	0.99973	--	--	--	--	--	--	--	--
19.9234	0.9998	--	--	--	--	--	--	--	--
19.9651	0.99985	--	--	--	--	--	--	--	--
20.0039	0.99978	--	--	--	--	--	--	--	--
20.0407	0.99977	--	--	--	--	--	--	--	--
20.0789	0.99981	--	--	--	--	--	--	--	--
20.1155	0.99974	--	--	--	--	--	--	--	--
20.1521	0.99977	--	--	--	--	--	--	--	--
20.1905	0.99983	--	--	--	--	--	--	--	--
20.227	0.99988	--	--	--	--	--	--	--	--
20.2742	0.99983	--	--	--	--	--	--	--	--
20.3151	0.99972	--	--	--	--	--	--	--	--
20.3536	0.99974	--	--	--	--	--	--	--	--
20.3897	0.9998	--	--	--	--	--	--	--	--
20.4273	0.99974	--	--	--	--	--	--	--	--
20.4633	0.99977	--	--	--	--	--	--	--	--
20.4993	0.9998	--	--	--	--	--	--	--	--
20.5371	0.99983	--	--	--	--	--	--	--	--
20.5729	0.9998	--	--	--	--	--	--	--	--
20.6193	0.9998	--	--	--	--	--	--	--	--
20.6595	0.99991	--	--	--	--	--	--	--	--
20.697	0.99987	--	--	--	--	--	--	--	--
20.7325	0.99979	--	--	--	--	--	--	--	--
20.7695	0.99988	--	--	--	--	--	--	--	--
20.8049	0.99975	--	--	--	--	--	--	--	--
20.8403	0.99978	--	--	--	--	--	--	--	--
20.8774	0.9998	--	--	--	--	--	--	--	--
20.9127	0.99983	--	--	--	--	--	--	--	--
20.9583	0.99991	--	--	--	--	--	--	--	--
20.9979	0.99996	--	--	--	--	--	--	--	--
21.0348	0.99992	--	--	--	--	--	--	--	--
21.0698	0.99981	--	--	--	--	--	--	--	--
21.1062	0.99985	--	--	--	--	--	--	--	--
21.141	0.99987	--	--	--	--	--	--	--	--
21.1758	0.99985	--	--	--	--	--	--	--	--
21.2124	0.99988	--	--	--	--	--	--	--	--
21.2471	0.99989	--	--	--	--	--	--	--	--
21.292	0.99987	--	--	--	--	--	--	--	--
21.3309	0.99977	--	--	--	--	--	--	--	--
21.3673	0.99992	--	--	--	--	--	--	--	--
21.4013	0.99988	--	--	--	--	--	--	--	--
21.4372	0.99988	--	--	--	--	--	--	--	--
21.4711	0.99985	--	--	--	--	--	--	--	--
21.505	0.99995	--	--	--	--	--	--	--	--
21.5403	0.9999	--	--	--	--	--	--	--	--
21.5741	0.99985	--	--	--	--	--	--	--	--
21.618	0.99986	--	--	--	--	--	--	--	--
21.6556	0.99988	--	--	--	--	--	--	--	--
21.6907	0.99994	--	--	--	--	--	--	--	--
21.7239	0.99996	--	--	--	--	--	--	--	--
21.7584	0.99973	--	--	--	--	--	--	--	--
21.7915	0.99984	--	--	--	--	--	--	--	--
21.8246	0.99991	--	--	--	--	--	--	--	--
21.8593	0.99993	--	--	--	--	--	--	--	--
21.8923	0.99991	--	--	--	--	--	--	--	--
21.9302	0.9999	--	--	--	--	--	--	--	--
21.963	0.99991	--	--	--	--	--	--	--	--
21.9962	0.99992	--	--	--	--	--	--	--	--
22.031	0.99988	--	--	--	--	--	--	--	--
22.064	0.99997	--	--	--	--	--	--	--	--
22.0988	0.99996	--	--	--	--	--	--	--	--
22.1317	1.00007	--	--	--	--	--	--	--	--
22.1664	0.99998	--	--	--	--	--	--	--	--
22.1992	0.99992	--	--	--	--	--	--	--	--
22.2355	0.99995	--	--	--	--	--	--	--	--
22.27	0.99996	--	--	--	--	--	--	--	--
22.3027	0.99999	--	--	--	--	--	--	--	--
22.3371	0.99999	--	--	--	--	--	--	--	--
22.3697	0.99999	--	--	--	--	--	--	--	--
22.404	0.99999	--	--	--	--	--	--	--	--
22.4364	0.99988	--	--	--	--	--	--	--	--
22.4706	0.99994	--	--	--	--	--	--	--	--
22.503	1.00005	--	--	--	--	--	--	--	--
22.5357	1	--	--	--	--	--	--	--	--
22.5774	0.99999	--	--	--	--	--	--	--	--
22.6134	1.00002	--	--	--	--	--	--	--	--
22.6477	0.99999	--	--	--	--	--	--	--	--
22.6795	0.99991	--	--	--	--	--	--	--	--
22.7129	0.99991	--	--	--	--	--	--	--	--
22.7447	1.00002	--	--	--	--	--	--	--	--
22.778	0.99997	--	--	--	--	--	--	--	--
22.8097	0.99999	--	--	--	--	--	--	--	--
22.8412	0.99998	--	--	--	--	--	--	--	--
22.8775	0.9999	--	--	--	--	--	--	--	--
22.909	0.99996	--	--	--	--	--	--	--	--
22.9421	0.99999	--	--	--	--	--	--	--	--
22.9735	0.99994	--	--	--	--	--	--	--	--
23.0049	1	--	--	--	--	--	--	--	--
23.0379	0.99999	--	--	--	--	--	--	--	--
23.0691	1.00002	--	--	--	--	--	--	--	--
23.1017	0.99998	--	--	--	--	--	--	--	--
23.1329	1.00002	--	--	--	--	--	--	--	--
23.1694	1.00001	--	--	--	--	--	--	--	--
23.2005	0.99999	--	--	--	--	--	--	--	--
23.2318	0.99995	--	--	--	--	--	--	--	--
23.2648	1.00008	--	--	--	--	--	--	--	--
23.2961	1.00005	--	--	--	--	--	--	--	--
23.3291	0.9999	--	--	--	--	--	--	--	--
23.3603	0.9999	--	--	--	--	--	--	--	--
23.3934	1.00008	--	--	--	--	--	--	--	--
23.4245	1.00002	--	--	--	--	--	--	--	--
23.459	0.99995	--	--	--	--	--	--	--	--
23.4913	0.99996	--	--	--	--	--	--	--	--
23.5223	0.99988	--	--	--	--	--	--	--	--
23.5546	0.99995	--	--	--	--	--	--	--	--
23.5855	1.00005	--	--	--	--	--	--	--	--
23.618	1.00005	--	--	--	--	--	--	--	--
23.6488	1.00002	--	--	--	--	--	--	--	--
23.6813	1.00001	--	--	--	--	--	--	--	--
23.712	1.00005	--	--	--	--	--	--	--	--
23.7447	0.99996	--	--	--	--	--	--	--	--
23.7822	0.99989	--	--	--	--	--	--	--	--
23.8165	1.00005	--	--	--	--	--	--	--	--
23.8483	1.00005	--	--	--	--	--	--	--	--
23.8785	1.00005	--	--	--	--	--	--	--	--
23.9103	1.0001	--	--	--	--	--	--	--	--
23.9404	1.00003	--	--	--	--	--	--	--	--
23.9721	1.00002	--	--	--	--	--	--	--	--
24.0022	0.99999	--	--	--	--	--	--	--	--
24.0322	1.00004	--	--	--	--	--	--	--	--
24.0667	1.0001	--	--	--	--	--	--	--	--
24.0966	1.00005	--	--	--	--	--	--	--	--
24.1281	1.00006	--	--	--	--	--	--	--	--
24.1583	1.00002	--	--	--	--	--	--	--	--
24.1881	1.00003	--	--	--	--	--	--	--	--
24.2195	1.00011	--	--	--	--	--	--	--	--
24.2492	1.00003	--	--	--	--	--	--	--	--
24.2802	1.00005	--	--	--	--	--	--	--	--
24.3099	1.00009	--	--	--	--	--	--	--	--
24.3443	1.00006	--	--	--	--	--	--	--	--
24.3739	0.99999	--	--	--	--	--	--	--	--
24.4037	1.00002	--	--	--	--	--	--	--	--
24.4352	0.99999	--	--	--	--	--	--	--	--
24.465	0.99999	--	--	--	--	--	--	--	--
24.4963	1.00005	--	--	--	--	--	--	--	--
24.5261	1.00007	--	--	--	--	--	--	--	--
24.5573	0.99996	--	--	--	--	--	--	--	--
24.587	1.00001	--	--	--	--	--	--	--	--
24.6197	1.00002	--	--	--	--	--	--	--	--
24.6506	1.00007	--	--	--	--	--	--	--	--
24.6801	1.00002	--	--	--	--	--	--	--	--
24.7109	1.00011	--	--	--	--	--	--	--	--
24.7403	1.00004	--	--	--	--	--	--	--	--
24.7713	1.00003	--	--	--	--	--	--	--	--
24.8007	1.00002	--	--	--	--	--	--	--	--
24.8316	1.00006	--	--	--	--	--	--	--	--
24.861	1.0001	--	--	--	--	--	--	--	--
24.8921	1.00015	--	--	--	--	--	--	--	--
24.928	1.00007	--	--	--	--	--	--	--	--
24.9606	1.00007	--	--	--	--	--	--	--	--
24.991	1.00006	--	--	--	--	--	--	--	--
25.0199	0.99996	--	--	--	--	--	--	--	--
25.0502	1.00001	--	--	--	--	--	--	--	--
25.079	1.00007	--	--	--	--	--	--	--	--
25.1092	1.00005	--	--	--	--	--	--	--	--
25.1379	1.00013	--	--	--	--	--	--	--	--
25.1666	1.00007	--	--	--	--	--	--	--	--
25.1995	0.99998	--	--	--	--	--	--	--	--
25.2284	1.00008	--	--	--	--	--	--	--	--
25.2585	1.0001	--	--	--	--	--	--	--	--
25.287	1.00009	--	--	--	--	--	--	--	--
25.3167	1.00009	--	--	--	--	--	--	--	--
25.3452	1.00013	--	--	--	--	--	--	--	--
25.3736	1	--	--	--	--	--	--	--	--
25.4035	1.00005	--	--	--	--	--	--	--	--
25.4319	1.00011	--	--	--	--	--	--	--	--
25.4645	1.00016	--	--	--	--	--	--	--	--
25.4928	1.00006	--	--	--	--	--	--	--	--
0	--	--	--	--	--	--	--	0
0	--	--	--	--	--	--	--	0
0	--	--	--	--	--	--	--	0
0	--	--	--	--	--	--	--	0
0	--	--	--	--	--	--	--	0
0	--	--	--	--	--	--	--	0
0	--	--	--	--	--	--	--	0
0	--	--	--	--	--	--	--	0
0	--	--	--	--	--	--	--	0
0	--	--	--	--	--	--	--	0
0	--	--	--	--	--	--	--	0
--	--	--	--	--	--	--	--	--	--
--	--	--	--	--	--	--	--	--	--
--	--	--	--	--	--	--	--	--	--
--	--	--	--	--	--	--	--	--	--
--	--	--	--	--	--	--	--	--	--
--	--	--	--	--	--	--	--	--	--
--	--	--	--	--	--	--	--	--	--
--	--	--	--	--	--	--	--	--	--
--	--	--	--	--	--	--	--	--	--
--	--	--	--	--	--	--	--	--	--
--	--	--	--	--	--	--	--	--	--
--	--	--	--	--	--	--	--	--	--
--	--	--	--	--	--	--	--	--	--
--	--	--	--	--	--	--	--	--	--
--	--	--	--	--	--	--	--	--	--
--	--	--	--	--	--	--	--	--	--
--	--	--	--	--	--	--	--	--	--
--	--	--	--	--	--	--	--	--	--
--	--	--	--	--	--	--	--	--	--
--	--	--	--	--	--	--	--	--	--
--	--	--	--	--	--	--	--	--	--
--	--	--	--	--	--	--	--	--	--
--	--	--	--	--	--	--	--	--	--
--	--	--	--	--	--	--	--	--	--
--	--	--	--	--	--	--	--	--	--
--	--	--	--	--	--	--	--	--	--
--	--	--	--	--	--	--	--	--	--
--	--	--	--	--	--	--	--	--	--
--	--	--	--	--	--	--	--	--	--
--	--	--	--	--	--	--	--	--	--
--	--	--	--	--	--	--	--	--	--
--	--	--	--	--	--	--	--	--	--
--	--	--	--	--	--	--	--	--	--
--	--	--	--	--	--	--	--	--	--
--	--	--	--	--	--	--	--	--	--
--	--	--	--	--	--	--	--	--	--
--	--	--	--	--	--	--	--	--	--
--	--	--	--	--	--	--	--	--	--
--	--	--	--	--	--	--	--	--	--
--	--	--	--	--	--	--	--	--	--
--	--	--	--	--	--	--	--	--	--
--	--	--	--	--	--	--	--	--	--
--	--	--	--	--	--	--	--	--	--
--	--	--	--	--	--	--	--	--	--
--	--	--	--	--	--	--	--	--	--
--	--	--	--	--	--	--	--	--	--
--	--	--	--	--	--	--	--	--	--
--	--	--	--	--	--	--	--	--	--
--	--	--	--	--	--	--	--	--	--
--	--	--	--	--	--	--	--	--	--
--	--	--	--	--	--	--	--	--	--
--	--	--	--	--	--	--	--	--	--
--	--	--	--	--	--	--	--	--	--
--	--	--	--	--	--	--	--	--	--
--	--	--	--	--	--	--	--	--	--
--	--	--	--	--	--	--	--	--	--
--	--	--	--	--	--	--	--	--	--
--	--	--	--	--	--	--	--	--	--
--	--	--	--	--	--	--	--	--	--
--	--	--	--	--	--	--	--	--	--
--	--	--	--	--	--	--	--	--	--
--	--	--	--	--	--	--	--	--	--
--	--	--	--	--	--	--	--	--	--
--	--	--	--	--	--	--	--	--	--
--	--	--	--	--	--	--	--	--	--
--	--	--	--	--	--	--	--	--	--
--	--	--	--	--	--	--	--	--	--
--	--	--	--	--	--	--	--	--	--
--	--	--	--	--	--	--	--	--	--
--	--	--	--	--	--	--	--	--	--
--	--	--	--	--	--	--	--	--	--
--	--	--	--	--	--	--	--	--	--
--	--	--	--	--	--	--	--	--	--
--	--	--	--	--	--	--	--	--	--
--	--	--	--	--	--	--	--	--	--
--	--	--	--	--	--	--	--	--	--
--	--	--	--	--	--	--	--	--	--
--	--	--	--	--	--	--	--	--	--
--	--	--	--	--	--	--	--	--	--
--	--	--	--	--	--	--	--	--	--
--	--	--	--	--	--	--	--	--	--
--	--	--	--	--	--	--	--	--	--
--	--	--	--	--	--	--	--	--	--
--	--	--	--	--	--	--	--	--	--
--	--	--	--	--	--	--	--	--	--
--	--	--	--	--	--	--	--	--	--
--	--	--	--	--	--	--	--	--	--
--	--	--	--	--	--	--	--	--	--
--	--	--	--	--	--	--	--	--	--
--	--	--	--	--	--	--	--	--	--
--	--	--	--	--	--	--	--	--	--
--	--	--	--	--	--	--	--	--	--
--	--	--	--	--	--	--	--	--	--
--	--	--					--		--
--	--	--					--		--
--	--	--					--		--
--	--	--					--		--
--	--	--					--		--
--	--	--					--		--
--	--	--					--		--
--	--	--					--		--
--	--	--					--		--
--	--	--					--		--
--	--	--					--		--
--	--	--					--		--
--	--	--					--		--
--	--	--					--		--
--	--	--					--		--
--	--	--					--		--
--	--	--					--		--
--	--	--					--		--
--	--	--					--		--
--	--	--					--		--
--	--	--					--		--
--	--	--					--		--
--	--	--					--		--
--	--	--					--		--
--	--	--					--		--
--	--	--					--		--
--	--	--					--		--
--	--	--					--		--
--	--	--					--		--
--	--	--					--		--
--	--	--					--		--
--	--	--					--		--
--	--	--					--		--
--	--	--					--		--
--	--	--					--		--
--	--	--					--		--
--	--	--					--		--
--	--	--					--		--
--	--	--					--		--
--	--	--					--		--
--	--	--					--		--
--	--	--					--		--
--	--	--					--		--
--	--	--					--		--
--	--	--					--		--
--	--	--					--		--
--	--	--					--		--
--	--	--					--		--
--	--	--					--		--
--	--	--					--		--
--	--	--					--		--
--	--	--					--		--
--	--	--					--		--
--	--	--					--		--
--	--	--					--		--
--	--	--					--		--
--	--	--					--		--
--	--	--					--		--
--	--	--					--		--
--	--	--					--		--
--	--	--					--		--
--	--	--					--		--
--	--	--					--		--
--	--	--					--		--
--	--	--					--		--
--	--	--					--		--
--	--	--					--		--
--	--	--					--		--
--	--	--					--		--
--	--	--					--		--
--	--	--					--		--
--	--	--					--		--
--	--	--					--		--
--	--	--					--		--
--	--	--					--		--
--	--	--					--		--
--	--	--					--		--
--	--	--					--		--
--	--	--					--		--
--	--	--					--		--
--	--	--					--		--
--	--	--					--		--
--	--	--					--		--
--	--	--					--		--
--	--	--					--		--
--	--	--					--		--
--	--	--					--		--
--	--	--					--		--
--	--	--					--		--
--	--	--					--		--
--	--	--					--		--
--	--	--					--		--
--	--	--					--		--
--	--	--					--		--
--	--	--					--		--
--	--	--					--		--
--	--	--					--		--
--	--	--					--		--
--	--	--					--		--
--	--	--					--		--
--	--	--					--		--
--	--	--					--		--
--	--	--					--		--
--	--	--					--		--
--	--	--					--		--
--	--	--					--		--
--	--	--					--		--
--	--	--					--		--
--	--	--					--		--
--	--	--					--		--
--	--	--					--		--
--	--	--					--		--
--	--	--					--		--
--	--	--					--		--
--	--	--					--		--
--	--	--					--		--
--	--	--					--		--
--	--	--					--		--
--	--	--					--		--
--	--	--					--		--
--	--	--					--		--
--	--	--					--		--
--	--	--					--		--
--	--	--					--		--
--	--	--					--		--
--	--	--					--		--
--	--	--					--		--
--	--	--					--		--
--	--	--					--		--
--	--	--					--		--
--	--	--					--		--
--	--	--					--		--
--	--	--					--		--
--	--	--					--		--
--	--	--					--		--
--	--	--					--		--
--	--	--					--		--
--	--	--					--		--
--	--	--					--		--
--	--	--					--		--
--	--	--					--		--
--	--	--					--		--
--	--	--					--		--
--	--	--					--		--
--	--	--					--		--
--	--	--					--		--
--	--	--					--		--
--	--	--					--		--
--	--	--					--		--
--	--	--					--		--
--	--	--					--		--
--	--	--					--		--
--	--	--					--		--
--	--	--					--		--
--	--	--					--		--
--	--	--					--		--
--	--	--					--		--
--	--	--					--		--
--	--	--					--		--
--	--	--					--		--
--	--	--					--		--
--	--	--					--		--
--	--	--					--		--
--	--	--					--		--
--	--	--					--		--
--	--	--					--		--
--	--	--					--		--
--	--	--					--		--
--	--	--					--		--
--	--	--					--		--
--	--	--					--		--
--	--	--					--		--
--	--	--					--		--
--	--	--					--		--
--	--	--					--		--
--	--	--					--		--
--	--	--					--		--
--	--	--					--		--
--	--	--					--		--
--	--	--					--		--
--	--	--					--		--
--	--	--					--		--
--	--	--					--		--
--	--	--					--		--
--	--	--					--		--
--	--	--					--		--
--	--	--					--		--
--	--	--					--		--
--	--	--					--		--
--	--	--					--		--
--	--	--					--		--
--	--	--					--		--
--	--	--					--		--
--	--	--					--		--
--	--	--					--		--
--	--	--					--		--
--	--	--					--		--
--	--	--					--		--
--	--	--					--		--
--	--	--					--		--
--	--	--					--		--
--	--	--					--		--
--	--	--					--		--
--	--	--					--		--
--	--	--					--		--
--	--	--					--		--
--	--	--					--		--
--	--	--					--		--
--	--	--					--		--
--	--	--					--		--
--	--	--					--		--
--	--	--					--		--
--	--	--					--		--
--	--	--					--		--
--	--	--					--		--
--	--	--					--		--
--	--	--					--		--
--	--	--					--		--
--	--	--					--		--
--	--	--					--		--
--	--	--					--		--
--	--	--					--		--
--	--	--					--		--
--	--	--					--		--
--	--	--					--		--
--	--	--					--		--
--	--	--					--		--
--	--	--					--		--
--	--	--					--		--
--	--	--					--		--
--	--	--					--		--
--	--	--					--		--
--	--	--					--		--
--	--	--					--		--
--	--	--					--		--
--	--	--					--		--
--	--	--					--		--
--	--	--					--		--
--	--	--					--		--
--	--	--					--		--
--	--	--					--		--
--	--	--					--		--
--	--	--					--		--
--	--	--					--		--
--	--	--					--		--
--	--	--					--		--
--	--	--					--		--
--	--	--					--		--
--	--	--					--		--
--	--	--					--		--
--	--	--					--		--
--	--	--					--		--
--	--	--					--		--
--	--	--					--		--
--	--	--					--		--
--	--	--					--		--
--	--	--					--		--
--	--	--					--		--
--	--	--					--		--
--	--	--					--		--
--	--	--					--		--
--	--	--					--		--
--	--	--					--		--
--	--	--					--		--
--	--	--					--		--
--	--	--					--		--
--	--	--					--		--
--	--	--					--		--
--	--	--					--		--
--	--	--					--		--
--	--	--					--		--
--	--	--					--		--
--	--	--					--		--
--	--	--					--		--
--	--	--					--		--
--	--	--					--		--
--	--	--					--		--
--	--	--					--		--
--	--	--					--		--
--	--	--					--		--
--	--	--					--		--
--	--	--					--		--
--	--	--					--		--
--	--	--					--		--
--	--	--					--		--
--	--	--					--		--
--	--	--					--		--
--	--	--					--		--
--	--	--					--		--
--	--	--					--		--
--	--	--					--		--
--	--	--					--		--
--	--	--					--		--
--	--	--					--		--
--	--	--					--		--
--	--	--					--		--
--	--	--					--		--
--	--	--					--		--
--	--	--					--		--
--	--	--					--		--
--	--	--					--		--
--	--	--					--		--
--	--	--					--		--
--	--	--					--		--
--	--	--					--		--
--	--	--					--		--
--	--	--					--		--
--	--	--					--		--
--	--	--					--		--
--	--	--					--		--
--	--	--					--		--
--	--	--					--		--
--	--	--					--		--
--	--	--					--		--
--	--	--					--		--
--	--	--					--		--
--	--	--					--		--
--	--	--					--		--
--	--	--					--		--
--	--	--					--		--
--	--	--					--		--
--	--	--					--		--
--	--	--					--		--
--	--	--					--		--
--	--	--					--		--
--	--	--					--		--
--	--	--					--		--
--	--	--					--		--
--	--	--					--		--
--	--	--					--		--
--	--	--					--		--
--	--	--					--		--
--	--	--					--		--
--	--	--					--		--
--	--	--					--		--
--	--	--					--		--
--	--	--					--		--
--	--	--					--		--
--	--	--					--		--
--	--	--					--		--
--	--	--					--		--
--	--	--					--		--
--	--	--					--		--
--	--	--					--		--
--	--	--					--		--
--	--	--					--		--
--	--	--					--		--
--	--	--					--		--
--	--	--					--		--
--	--	--					--		--
--	--	--					--		--
--	--	--					--		--
--	--	--					--		--
--	--	--					--		--
--	--	--					--		--
--	--	--					--		--
--	--	--					--		--
--	--	--					--		--
--	--	--					--		--
--	--	--					--		--
--	--	--					--		--
--	--	--					--		--
--	--	--					--		--
--	--	--					--		--
--	--	--					--		--
--	--	--					--		--
--	--	--					--		--
--	--	--					--		--
--	--	--					--		--
--	--	--					--		--
--	--	--					--		--
--	--	--					--		--
--	--	--					--		--
--	--	--					--		--
--	--	--					--		--
--	--	--					--		--
--	--	--					--		--
--	--	--					--		--
--	--	--					--		--
--	--	--					--		--
--	--	--					--		--
--	--	--					--		--
--	--	--					--		--
--	--	--					--		--
--	--	--					--		--
--	--	--					--		--
--	--	--					--		--
--	--	--					--		--
--	--	--					--		--
--	--	--					--		--
--	--	--					--		--
--	--	--					--		--
--	--	--					--		--
--	--	--					--		--
--	--	--					--		--
--	--	--					--		--
--	--	--					--		--
--	--	--					--		--
--	--	--					--		--
--	--	--					--		--
--	--	--					--		--
--	--	--					--		--
--	--	--					--		--
--	--	--					--		--
--	--	--					--		--
--	--	--					--		--
--	--	--					--		--
--	--	--					--		--
--	--	--					--		--
--	--	--					--		--
--	--	--					--		--
--	--	--					--		--
--	--	--					--		--
--	--	--					--		--
--	--	--					--		--
--	--	--					--		--
--	--	--					--		--
--	--	--					--		--
--	--	--					--		--
--	--	--					--		--
--	--	--					--		--
--	--	--					--		--
--	--	--					--		--
--	--	--					--		--
--	--	--					--		--
--	--	--					--		--
--	--	--					--		--
--	--	--					--		--
--	--	--					--		--
--	--	--					--		--
--	--	--					--		--
--	--	--					--		--
--	--	--					--		--
--	--	--					--		--
--	0	0					0		0
--	0	0					0		0
--	0	0					0		0
--	0	0					0		0
--	0	0					0		0
--	0	0					0		0
--	0	0					0		0
--	0	0					0		0
--	0	0					0		0
--	0	0					0		0
--	0	0					0		0
--	0	0					0		0
--	0	0					0		0
--	0	0					0		0
--	0	0					0		0
--	0	0					0		0
--	0	0					0		0
--	0	0					0		0
--	0	0					0		0
--	0	0					0		0
--	0	0					0		0
--	0	0					0		0
--	0	0					0		0
--	0	0					0		0
--	0	0					0		0
--	0	0					0		0
--	0	0					0		0
--	0	0					0		0
--	0	0					0		0
--	0	0					0		0
--	0	0					0		0
--	0	0					0		0
--	0	0					0		0
--	0	0					0		0
--	0	0					0		0
--	0	0					0		0
--	0	0					0		0
--	0	0					0		0
--	0	0					0		0
--	0	0					0		0
--	0	0					0		0
--	0	0					0		0
--	0	0					0		0
--	0	0					0		0
--	0	0					0		0
--	0	0					0		0
--	0	0					0		0
--	0	0					0		0
--	0	0					0		0
--	0	0					0		0
--	0	0					0		0
--	0	0					0		0
--	0	0					0		0
--	0	0					0		0
--	0	0					0		0
--	0	0					0		0
--	0	0					0		0
--	0	0					0		0
--	0	0					0		0
--	0	0					0		0
--	0	0					0		0
--	0	0					0		0
--	0	0					0		0
--	0	0					0		0
--	0	0					0		0
--	0	0					0		0
--	0	0					0		0
--	0	0					0		0
--	0	0					0		0
--	0	0					0		0
--	0	0					0		0
--	0	0					0		0
--	0	0					0		0
--	0	0					0		0
--	0	0					0		0
--	0	0					0		0
--	0	0					0		0
--	0	0					0		0
--	0	0					0		0
--	0	0					0		0
--	0	0					0		0
--	0	0					0		0
--	0	0					0		0
--	0	0					0		0
--	0	0					0		0
--	0	0					0		0
--	0	0					0		0
--	0	0					0		0
--	0	0					0		0
--	0	0					0		0
--	0	0					0		0
--	0	0					0		0
--	0	0					0		0
--	0	0					0		0
--	0	0					0		0
--	0	0					0		0
--	0	0					0		0
--	0	0					0		0
--	0	0					0		0
--	0	0					0		0
--	0	0					0		0
--	0	0					0		0
--	0	0					0		0
--	0	0					0		0
--	0	0					0		0
--	0	0					0		0
--	0	0					0		0
--	0	0					0		0
--	0	0					0		0
--	0	0					0		0
--	0	0					0		0
--	0	0					0		0
--	0	0					0		0
--	0	0					0		0
--	0	0					0		0
--	0	0					0		0
--	0	0					0		0
--	0	0					0		0
--	0	0					0		0
--	0	0					0		0
--	0	0					0		0
--	0	0					0		0
--	0	0					0		0
--	0	0					0		0
--	0	0					0		0
--	0	0					0		0
--	0	0					0		0
--	0	0					0		0
--	0	0					0		0
--	0	0					0		0
--	0	0					0		0
--	0	0					0		0
--	0	0					0		0
--	0	0					0		0
--	0	0					0		0
--	0	0					0		0
--	0	0					0		0
--	0	0					0		0
--	0	0					0		0
--	0	0					0		0
--	0	0					0		0
--	0	0					0		0
--	0	0					0		0
--	0	0					0		0
--	0	0					0		0
--	0	0					0		0
--	0	0					0		0
--	0	0					0		0
--	0	0					0		0
--	0	0					0		0
--	0	0					0		0
--	0	0					0		0
--	0	0					0		0
--	0	0					0		0
--	0	0					0		0
--	0	0					0		0
--	0	0					0		0
--	0	0					0		0
--	0	0					0		0
--	0	0					0		0
--	0	0					0		0
--	0	0					0		0
--	0	0					0		0
--	0	0					0		0
--	0	0					0		0
--	0	0					0		0
--	0	0					0		0
--	0	0					0		0
--	0	0					0		0
--	0	0					0		0
--	0	0					0		0
--	0	0					0		0
--	0	0					0		0
--	0	0					0		0
--	0	0					0		0
--	0	0					0		0
--	0	0					0		0
--	0	0					0		0
--	0	0					0		0
--	0	0					0		0
--	0	0					0		0
--	0	0					0		0
--	0	0					0		0
--	0	0					0		0
--	0	0					0		0
--	0	0					0		0
--	0	0					0		0
--	0	0					0		0
--	0	0					0		0
--	0	0					0		0
--	0	0					0		0
--	0	0					0		0
--	0	0					0		0
--	0	0					0		0
--	0	0					0		0
--	0	0					0		0
--	0	0					0		0
--	0	0					0		0
--	0	0					0		0
--	0	0					0		0
--	0	0					0		0
--	0	0					0		0
--	0	0					0		0
--	0	0					0		0
--	0	0					0		0
--	0	0					0		0
--	0	0					0		0
--	0	0					0		0
--	0	0					0		0
--	0	0					0		0
--	0	0					0		0
--	0	0					0		0
--	0	0					0		0
--	0	0					0		0
--	0	0					0		0
--	0	0					0		0
--	0	0					0		0
--	0	0					0		0
--	0	0					0		0
--	0	0					0		0
--	0	0					0		0
--	0	0					0		0
--	0	0					0		0
--	0	0					0		0
--	0	0					0		0
--	0	0					0		0
--	0	0					0		0
--	0	0					0		0
--	0	0					0		0
--	0	0					0		0
--	0	0					0		0
--	0	0					0		0
--	0	0					0		0
--	0	0					0		0
--	0	0					0		0
--	0	0					0		0
--	0	0					0		0
--	0	0					0		0
--	0	0					0		0
--	0	0					0		0
--	0	0					0		0
--	0	0					0		0
--	0	0					0		0
--	0	0					0		0
--	0	0					0		0
--	0	0					0		0
--	0	0					0		0
--	0	0					0		0
--	0	0					0		0
--	0	0					0		0
--	0	0					0		0
--	0	0					0		0
--	0	0					0		0
--	0	0					0		0
--	0	0					0		0
--	0	0					0		0
--	0	0					0		0
--	0	0					0		0
--	0	0					0		0
--	0	0					0		0
--	0	0					0		0
--	0	0					0		0
--	0	0					0		0
--	0	0					0		0
--	0	0					0		0
--	0	0					0		0
--	0	0					0		0
--	0	0					0		0
--	0	0					0		0
--	0	0					0		0
--	0	0					0		0
--	0	0					0		0
--	0	0					0		0
--	0	0					0		0
--	0	0					0		0
--	0	0					0		0
--	0	0					0		0
--	0	0					0		0
--	0	0					0		0
--	0	0					0		0
--	0	0					0		0
--	0	0					0		0
--	0	0					0		0
--	0	0					0		0
--	0	0					0		0
--	0	0					0		0
--	0	0					0		0
--	0	0					0		0
--	0	0					0		0
--	0	0					0		0
--	0	0					0		0
--	0	0					0		0
--	0	0					0		0
--	0	0					0		0
--	0	0					0		0
--	0	0					0		0
--	0	0					0		0
--	0	0					0		0
--	0	0					0		0
--	0	0					0		0
--	0	0					0		0
--	0	0					0		0
--	0	0					0		0
--	0	0					0		0
--	0	0					0		0
--	0	0					0		0
--	0	0					0		0
--	0	0					0		0
--	0	0					0		0
--	0	0					0		0
--	0	0					0		0
--	0	0					0		0
--	0	0					0		0
--	0	0					0		0
--	0	0					0		0
--	0	0					0		0
--	0	0					0		0
--	0	0					0		0
--	0	0					0		0
--	0	0					0		0
--	0	0					0		0
--	0	0					0		0
--	0	0					0		0
--	0	0					0		0
--	0	0					0		0
--	0	0					0		0
--	0	0					0		0
--	0	0					0		0
--	0	0					0		0
--	0	0					0		0
--	0	0					0		0
--	0	0					0		0
--	0	0					0		0
--	0	0					0		0
--	0	0					0		0
--	0	0					0		0
--	0	0					0		0
--	0	0					0		0
--	0	0					0		0
--	0	0					0		0
--	0	0					0		0
--	0	0					0		0
--	0	0					0		0
--	0	0					0		0
--	0	0					0		0
--	0	0					0		0
--	0	0					0		0
--	0	0					0		0
--	0	0					0		0
--	0	0					0		0
--	0	0					0		0
--	0	0					0		0
--	0	0					0		0
--	0	0					0		0
--	0	0					0		0
--	0	0					0		0
--	0	0					0		0
--	0	0					0		0
--	0	0					0		0
--	0	0					0		0
--	0	0					0		0
--	0	0					0		0
--	0	0					0		0
--	0	0					0		0
--	0	0					0		0
--	0	0					0		0
--	0	0					0		0
--	0	0					0		0
--	0	0					0		0
--	0	0					0		0
--	0	0					0		0
--	0	0					0		0
--	0	0					0		0
--	0	0					0		0
--	0	0					0		0
--	0	0					0		0
--	0	0					0		0
--	0	0					0		0
--	0	0					0		0
--	0	0					0		0
--	0	0					0		0
--	0	0					0		0
--	0	0					0		0
--	0	0					0		0
--	0	0					0		0
--	0	0					0		0
--	0	0					0		0
--	0	0					0		0
--	0	0					0		0
--	0	0					0		0
--	0	0					0		0
--	0	0					0		0
--	0	0					0		0
--	0	0					0		0
--	0	0					0		0
--	0	0					0		0
--	0	0					0		0
--	0	0					0		0
--	0	0					0		0
--	0	0					0		0
--	0	0					0		0
--	0	0					0		0
--	0	0					0		0
--	0	0					0		0
--	0	0					0		0
--	0	0					0		0
--	0	0					0		0
--	0	0					0		0
--	0	0					0		0
--	0	0					0		0
--	0	0					0		0
--	0	0					0		0
--	0	0					0		0
--	0	0					0		0
--	0	0					0		0
--	0	0					0		0
--	0	0					0		0
--	0	0					0		0
--	0	0					0		0
--	0	0					0		0
--	0	0					0		0
--	0	0					0		0
--	0	0					0		0
--	0	0					0		0
--	0	0					0		0
--	0	0					0		0
--	0	0					0		0
--	0	0					0		0
--	0	0					0		0
--	0	0					0		0
--	0	0					0		0
--	0	0					0		0
--	0	0					0		0
--	0	0					0		0
--	0	0					0		0
--	0	0					0		0
--	0	0					0		0
--	0	0					0		0
--	0	0					0		0
--	0	0					0		0
--	0	0					0		0
--	0	0					0		0
--	0	0					0		0
--	0	0					0		0
--	0	0					0		0
--	0	0					0		0
--	0	0					0		0
--	0	0					0		0
--	0	0					0		0
--	0	0					0		0
--	0	0					0		0
--	0	0					0		0
--	0	0					0		0
--	0	0					0		0
--	0	0					0		0
--	0	0					0		0
--	0	0					0		0
--	0	0					0		0
--	0	0					0		0
--	0	0					0		0
--	0	0					0		0
--	0	0					0		0
--	0	0					0		0
--	0	0					0		0
--	0	0					0		0
--	0	0					0		0
--	0	0					0		0
--	0	0					0		0
--	0	0					0		0
--	0	0					0		0
--	0	0					0		0
--	0	0					0		0
--	0	0					0		0
--	0	0					0		0
--	0	0					0		0
--	0	0					0		0
--	0	0					0		0
--	0	0					0		0
--	0	0					0		0
--	0	0					0		0
--	0	0					0		0
--	0	0					0		0
--	0	0					0		0
--	0	0					0		0
--	0	0					0		0
--	0	0					0		0
--	0	0					0		0
--	0	0					0		0
--	0	0					0		0
--	0	0					0		0
--	0	0					0		0
--	0	0					0		0
--	0	0					0		0
--	0	0					0		0
--	0	0					0		0
--	0	0					0		0
--	0	0					0		0
--	0	0					0		0
--	0	0					0		0
--	0	0					0		0
--	0	0					0		0
--	0	0					0		0
--	0	0					0		0
--	0	0					0		0
--	0	0					0		0
--	0	0					0		0
--	0	0					0		0
--	0	0					0		0
--	0	0					0		0
--	0	0					0		0
--	0	0					0		0
--	0	0					0		0
--	0	0					0		0
--	0	0					0		0
--	0	0					0		0
--	0	0					0		0
--	0	0					0		0
--	0	0					0		0
--	0	0					0		0
--	0	0					0		0
--	0	0					0		0
--	0	0					0		0
--	0	0					0		0
--	0	0					0		0
--	0	0					0		0
--	0	0					0		0
--	0	0					0		0
--	0	0					0		0
--	0	0					0		0
--	0	0					0		0
--	0	0					0		0
--	0	0					0		0
--	0	0					0		0
--	0	0					0		0
--	0	0					0		0
--	0	0					0		0
--	0	0					0		0
--	0	0					0		0
--	0	0					0		0
--	0	0					0		0
--	0	0					0		0
--	0	0					0		0
--	0	0					0		0
--	0	0					0		0
--	0	0					0		0
--	0	0					0		0
--	0	0					0		0
--	0	0					0		0
--	0	0					0		0
--	0	0					0		0
--	0	0					0		0
--	0	0					0		0
--	0	0					0		0
--	0	0					0		0
--	0	0					0		0
--	0	0					0		0
--	0	0					0		0
--	0	0					0		0
--	0	0					0		0
--	0	0					0		0
--	0	0					0		0
--	0	0					0		0
--	0	0					0		0
--	0	0					0		0
--	0	0					0		0
--	0	0					0		0
--	0	0					0		0
--	0	0					0		0
--	0	0					0		0
--	0	0					0		0
--	0	0					0		0
--	0	0					0		0
--	0	0					0		0
--	0	0					0		0
--	0	0					0		0
--	0	0					0		0
--	0	0					0		0
--	0	0					0		0
--	0	0					0		0
--	0	0					0		0
--	0	0					0		0
--	0	0					0		0
--	0	0					0		0
--	0	0					0		0
--	0	0					0		0
--	0	0					0		0
--	0	0					0		0
--	0	0					0		0
--	0	0					0		0
--	0	0					0		0
--	0	0					0		0
--	0	0					0		0
--	0	0					0		0
--	0	0					0		0
--	0	0					0		0
--	0	0					0		0
--	0	0					0		0
--	0	0					0		0
--	0	0					0		0
--	0	0					0		0
--	0	0					0		0
--	0	0					0		0
--	0	0					0		0
--	0	0					0		0
--	0	0					0		0
--	0	0					0		0
--	0	0					0		0
--	0	0					0		0
--	0	0					0		0
--	0	0					0		0
--	0	0					0		0
--	0	0					0		0
--	0	0					0		0
--	0	0					0		0
--	0	0					0		0
--	0	0					0		0
--	0	0					0		0
--	0	0					0		0
--	0	0					0		0
--	0	0					0		0
--	0	0					0		0
--	0	0					0		0
--	0	0					0		0
--	0	0					0		0
--	0	0					0		0
--	0	0					0		0
--	0	0					0		0
--	0	0					0		0
--	0	0					0		0
--	0	0					0		0
--	0	0					0		0
--	0	0					0		0
--	0	0					0		0
--	0	0					0		0
--	0	0					0		0
--	0	0					0		0
--	0	0					0		0
--	0	0					0		0
--	0	0					0		0
--	0	0					0		0
--	0	0					0		0
--	0	0					0		0
--	0	0					0		0
--	0	0					0		0
--	0	0					0		0
--	0	0					0		0
--	0	0					0		0
--	0	0					0		0
--	0	0					0		0
--	0	0					0		0
--	0	0					0		0
--	0	0					0		0
--	0	0					0		0
--	0	0					0		0
--	0	0					0		0
--	0	0					0		0
--	0	0					0		0
--	0	0					0		0
--	0	0					0		0
--	0	0					0		0
--	0	0					0		0
--	0	0					0		0
--	0	0					0		0
--	0	0					0		0
--	0	0					0		0
--	0	0					0		0
--	0	0					0		0
--	0	0					0		0
--	0	0					0		0
--	0	0					0		0
--	0	0					0		0
--	0	0					0		0
--	0	0					0		0
--	0	0					0		0
--	0	0					0		0
--	0	0					0		0
--	0	0					0		0
--	0	0					0		0
--	0	0					0		0
--	0	0					0		0
--	0	0					0		0
--	0	0					0		0
--	0	0					0		0
--	0	0					0		0
--	0	0					0		0
--	0	0					0		0
--	0	0					0		0
--	0	0					0		0
--	0	0					0		0
--	0	0					0		0
--	0	0					0		0
--	0	0					0		0
--	0	0					0		0
--	0	0					0		0
--	0	0					0		0
--	0	0					0		0
--	0	0					0		0
--	0	0					0		0
--	0	0					0		0
--	0	0					0		0
--	0	0					0		0
--	0	0					0		0
--	0	0					0		0
--	0	0					0		0
--	0	0					0		0
--	0	0					0		0
--	0	0					0		0
--	0	0					0		0
--	0	0					0		0
--	0	0					0		0
--	0	0					0		0
--	0	0					0		0
--	0	0					0		0
--	0	0					0		0
--	0	0					0		0
--	0	0					0		0
--	0	0					0		0
--	0	0					0		0
--	0	0					0		0
--	0	0					0		0
--	0	0					0		0
--	0	0					0		0
--	0	0					0		0
--	0	0					0		0
--	0	0					0		0
--	0	0					0		0
--	0	0					0		0
--	0	0					0		0
--	0	0					0		0
--	0	0					0		0
--	0	0					0		0
--	0	0					0		0
--	0	0					0		0
--	0	0					0		0
--	0	0					0		0
--	0	0					0		0
--	0	0					0		0
--	0	0					0		0
--	0	0					0		0
--	0	0					0		0
--	0	0					0		0
--	0	0					0		0
--	0	0					0		0
--	0	0					0		0
--	0	0					0		0
--	0	0					0		0
--	0	0					0		0
--	0	0					0		0
--	0	0					0		0
--	0	0					0		0
--	0	0					0		0
--	0	0					0		0
--	0	0					0		0
--	0	0					0		0
--	0	0					0		0
--	0	0					0		0
--	0	0					0		0
--	0	0					0		0
--	0	0					0		0
--	0	0					0		0
--	0	0					0		0
--	0	0					0		0
--	0	0					0		0
--	0	0					0		0
--	0	0					0		0
--	0	0					0		0
--	0	0					0		0
--	0	0					0		0
--	0	0					0		0
--	0	0					0		0
--	0	0					0		0
--	0	0					0		0
--	0	0					0		0
--	0	0					0		0
--	0	0					0		0
--	0	0					0		0
--	0	0					0		0
--	0	0					0		0
--	0	0					0		0
--	0	0					0		0
--	0	0					0		0
--	0	0					0		0
--	0	0					0		0
--	0	0					0		0
--	0	0					0		0
--	0	0					0		0
--	0	0					0		0
--	0	0					0		0
--	0	0					0		0
--	0	0					0		0
--	0	0					0		0
--	0	0					0		0
--	0	0					0		0
--	0	0					0		0
--	0	0					0		0
--	0	0					0		0
--	0	0					0		0
--	0	0					0		0
--	0	0					0		0
--	0	0					0		0
--	0	0					0		0
--	0	0					0		0
--	0	0					0		0
--	0	0					0		0
--	0	0					0		0
--	0	0					0		0
--	0	0					0		0
--	0	0					0		0
--	0	0					0		0
--	0	0					0		0
--	0	0					0		0
--	0	0					0		0
--	0	0					0		0
--	0	0					0		0
--	0	0					0		0
--	0	0					0		0
--	0	0					0		0
--	0	0					0		0
--	0	0					0		0
--	0	0					0		0
--	0	0					0		0
--	0	0					0		0
--	0	0					0		0
--	0	0					0		0
--	0	0					0		0
--	0	0					0		0
--	0	0					0		0
--	0	0					0		0
--	0	0					0		0
--	0	0					0		0
--	0	0					0		0
--	0	0					0		0
--	0	0					0		0
--	0	0					0		0
--	0	0					0		0
--	0	0					0		0
--	0	0					0		0
--	0	0					0		0
--	0	0					0		0
--	0	0					0		0
--	0	0					0		0
--	0	0					0		0
--	0	0					0		0
--	0	0					0		0
--	0	0					0		0
--	0	0					0		0
--	0	0					0		0
--	0	0					0		0
--	0	0					0		0
--	0	0					0		0
--	0	0					0		0
--	0	0					0		0
--	0	0					0		0
--	0	0					0		0
--	0	0					0		0
--	0	0					0		0
--	0	0					0		0
--	0	0					0		0
--	0	0					0		0
--	0	0					0		0
--	0	0					0		0
--	0	0					0		0
--	0	0					0		0
--	0	0					0		0
--	0	0					0		0
--	0	0					0		0
--	0	0					0		0
--	0	0					0		0
--	0	0					0		0
--	0	0					0		0
--	0	0					0		0
--	0	0					0		0
--	0	0					0		0
--	0	0					0		0
--	0	0					0		0
--	0	0					0		0
--	0	0					0		0
--	0	0					0		0
--	0	0					0		0
--	0	0					0		0
--	0	0					0		0
--	0	0					0		0
--	0	0					0		0
--	0	0					0		0
--	0	0					0		0
--	0	0					0		0
--	0	0					0		0
--	0	0					0		0
--	0	0					0		0
--	0	0					0		0
--	0	0					0		0
--	0	0					0		0
--	0	0					0		0
--	0	0					0		0
--	0	0					0		0
--	0	0					0		0
--	0	0					0		0
--	0	0					0		0
--	0	0					0		0
--	0	0					0		0
--	0	0					0		0
--	0	0					0		0
--	0	0					0		0
--	0	0					0		0
--	0	0					0		0
--	0	0					0		0
--	0	0					0		0
--	0	0					0		0
--	0	0					0		0
--	0	0					0		0
--	0	0					0		0
--	0	0					0		0
--	0	0					0		0
--	0	0					0		0
--	0	0					0		0
--	0	0					0		0
--	0	0					0		0
--	0	0					0		0
--	0	0					0		0
--	0	0					0		0
--	0	0					0		0
--	0	0					0		0
--	0	0					0		0
--	0	0					0		0
--	0	0					0		0
--	0	0					0		0
--	0	0					0		0
--	0	0					0		0
--	0	0					0		0
--	0	0					0		0
--	0	0					0		0
--	0	0					0		0
--	0	0					0		0
--	0	0					0		0
--	0	0					0		0
--	0	0					0		0
--	0	0					0		0
--	0	0					0		0
--	0	0					0		0
--	0	0					0		0
--	0	0					0		0
--	0	0					0		0
--	0	0					0		0
--	0	0					0		0
--	0	0					0		0
--	0	0					0		0
--	0	0					0		0
--	0	0					0		0
--	0	0					0		0
--	0	0					0		0
--	0	0					0		0
--	0	0					0		0
--	0	0					0		0
--	0	0					0		0
--	0	0					0		0
--	0	0					0		0
--	0	0					0		0
--	0	0					0		0
--	0	0					0		0
--	0	0					0		0
--	0	0					0		0
--	0	0					0		0
--	0	0					0		0
--	0	0					0		0
--	0	0					0		0
--	0	0					0		0
--	0	0					0		0
--	0	0					0		0
--	0	0					0		0
--	0	0					0		0
--	0	0					0		0
--	0	0					0		0
--	0	0					0		0
--	0	0					0		0
--	0	0					0		0
--	0	0					0		0
--	0	0					0		0
--	0	0					0		0
--	0	0					0		0
--	0	0					0		0
--	0	0					0		0
--	0	0					0		0
--	0	0					0		0
--	0	0					0		0
--	0	0					0		0
--	0	0					0		0
--	0	0					0		0
--	0	0					0		0
--	0	0					0		0
--	0	0					0		0
--	0	0					0		0
--	0	0					0		0
--	0	0					0		0
--	0	0					0		0
--	0	0					0		0
--	0	0					0		0
--	0	0					0		0
--	0	0					0		0
--	0	0					0		0
--	0	0					0		0
--	0	0					0		0
--	0	0					0		0
--	0	0					0		0
--	0	0					0		0
--	0	0					0		0
--	0	0					0		0
--	0	0					0		0
--	0	0					0		0
--	0	0					0		0
--	0	0					0		0
--	0	0					0		0
--	0	0					0		0
--	0	0					0		0
--	0	0					0		0
--	0	0					0		0
--	0	0					0		0
--	0	0					0		0
--	0	0					0		0
--	0	0					0		0
--	0	0					0		0
--	0	0					0		0
--	0	0					0		0
--	0	0					0		0
--	0	0					0		0
--	0	0					0		0
--	0	0					0		0
--	0	0					0		0
--	0	0					0		0
--	0	0					0		0
--	0	0					0		0
--	0	0					0		0
--	0	0					0		0
--	0	0					0		0
--	0	0					0		0
--	0	0					0		0
--	0	0					0		0
--	0	0					0		0
--	0	0					0		0
[truncated: 943 more rows]
