# Supplementary material for: Selective capture of carbon dioxide from hydrocarbons using a metal-organic framework
Source: Nat Commun. 2021 Jan 8;12:197. doi: 10.1038/s41467-020-20489-2 (PMC7794324; doi:10.1038/s41467-020-20489-2)
Supplement: Supplementary file 3 — Source Data [file 41467_2020_20489_MOESM3_ESM.zip › Fig S19.xlsx]

## Sheet: Sheet1
1.22595e-07	23.9993
1.23592e-07	24.5833
1.53471e-07	30.1405
3.37459e-07	39.1991
8.91916e-07	42.9966
0.000121978	46.9456
0.000335884	47.8258
0.000598307	48.2102
0.000792111	48.5005
0.00102	48.6261
0.00202	48.9332
0.00303	49.1388
0.00404	49.3168
0.00504	49.5261
0.00606	49.6963
0.00703	49.8089
0.00853	49.9951
0.00971	50.1495
0.0107	50.2743
0.0121	50.2924
0.01401	50.4581
0.01599	50.6137
0.01801	50.7641
0.02004	50.9084
0.02048	50.9419
0.02095	50.9807
0.02146	51.0156
0.02193	51.0566
0.02246	51.0931
0.02298	51.1271
0.02347	51.1628
0.02399	51.1976
0.02448	51.232
0.02501	51.2701
0.02707	51.404
0.03083	51.6134
0.03405	51.7939
0.03715	51.961
0.04018	52.124
0.04319	52.2806
0.04617	52.4312
0.0492	52.5755
0.05225	52.7225
0.05524	52.8689
0.05837	53.0074
0.06135	53.143
0.06441	53.2756
0.06738	53.4026
0.0704	53.5295
0.07335	53.6543
0.07651	53.7742
0.07949	53.8942
0.08249	54.0182
0.08552	54.1317
0.08848	54.2475
0.09152	54.3619
0.09447	54.4667
0.09766	54.5705
0.1007	54.6722
0.10362	54.7688
0.10665	54.8655
0.10959	54.9569
0.11277	55.0539
0.11573	55.1477
0.11873	55.2404
0.12183	55.3323
0.1274	55.4822
0.14486	56.0471
0.16488	56.5854
0.18505	57.0642
0.20917	57.566
0.30583	59.1088
0.40613	60.2957
0.50608	61.2679
0.60679	62.0931
0.70659	62.8583
0.80562	63.5385
0.90577	64.3745
0.9565	65.2221
0.99464	68.249
--	--
--	--
--	--
--	--
--	--
--	--
--	--
--	--
--	--
--	--
--	--
--	--
--	--
--	--
--	--
--	--
--	--
--	--
--	--
--	--
--	--
--	--
--	--
--	--
--	--
--	--
--	--
--	--
--	--
--	--
--	--
--	--
--	--
--	--
--	--
--	--
--	--
--	--
--	--
--	--
--	--
--	--
--	--
--	--
