# Supplementary material for: Selective capture of carbon dioxide from hydrocarbons using a metal-organic framework
Source: Nat Commun. 2021 Jan 8;12:197. doi: 10.1038/s41467-020-20489-2 (PMC7794324; doi:10.1038/s41467-020-20489-2)
Supplement: Supplementary file 3 — Source Data [file 41467_2020_20489_MOESM3_ESM.zip › Fig S2.xlsx]

## Sheet: Sheet1
MUF-16		MUF-16(Mn)		MUF-16(Ni)
temp	wt%	temp	wt%	temp	wt%
18.7659	100	17.7804	100	17.6099	100
18.7663	99.9964	17.7733	99.9972	17.6052	99.9994
18.7676	99.9906	17.7661	99.9904	17.6009	99.99
18.7658	99.9865	17.7606	99.9827	17.6015	99.9828
18.7664	99.9826	17.7561	99.9868	17.6025	99.978
18.7685	99.9771	17.7529	99.9901	17.6005	99.9724
18.7684	99.9721	17.7515	99.9883	17.5968	99.9645
18.7661	99.9682	17.7493	99.9857	17.6	99.9568
18.7685	99.9621	17.7461	99.9905	17.602	99.9511
18.7744	99.9536	17.7447	99.9878	17.6031	99.941
18.7756	99.9468	17.7428	99.9784	17.6042	99.9301
18.7777	99.9408	17.7439	99.975	17.6032	99.9237
18.7811	99.9348	17.7419	99.9803	17.605	99.9137
18.7849	99.93	17.7413	99.9792	17.6097	99.9035
18.7874	99.9253	17.7445	99.9705	17.611	99.8968
18.7902	99.9184	17.7461	99.9729	17.6161	99.8906
18.797	99.9116	17.7507	99.9649	17.6201	99.8807
18.8009	99.9044	17.7528	99.9554	17.6245	99.8713
18.8091	99.8963	17.7538	99.9531	17.6311	99.8622
18.8137	99.891	17.7609	99.9521	17.6367	99.8523
18.8223	99.8855	17.7631	99.9411	17.6421	99.8436
18.8269	99.8805	17.7654	99.9314	17.6488	99.8375
18.83	99.8745	17.7723	99.9308	17.6532	99.8309
18.8382	99.8696	17.7766	99.925	17.6614	99.8215
18.8451	99.8664	17.7833	99.9141	17.6693	99.8158
18.853	99.8614	17.7912	99.9083	17.6809	99.8081
18.8651	99.8531	17.7992	99.908	17.6952	99.7951
18.8789	99.8465	17.8053	99.9023	17.7036	99.7899
18.8913	99.8401	17.8191	99.8911	17.7131	99.7835
18.8971	99.8332	17.8346	99.8871	17.7233	99.7755
18.9078	99.8275	17.8424	99.8783	17.7329	99.7686
18.9182	99.8217	17.8542	99.8699	17.7435	99.7618
18.9266	99.8152	17.8616	99.8694	17.7543	99.7544
18.9368	99.8096	17.8737	99.8711	17.7651	99.745
18.957	99.8009	17.8861	99.863	17.7843	99.7322
18.9752	99.791	17.8998	99.8537	17.8025	99.7211
18.9868	99.7848	17.9128	99.8517	17.8163	99.7118
19.0016	99.7801	17.9247	99.8473	17.8266	99.7054
19.0123	99.7746	17.9379	99.8364	17.8389	99.702
19.0275	99.7676	17.9496	99.8296	17.8542	99.6972
19.0407	99.7609	17.9642	99.8275	17.8686	99.6887
19.0525	99.7556	17.9785	99.8217	17.88	99.6821
19.0666	99.7502	18.0016	99.8077	17.9073	99.6702
19.0882	99.7423	18.0242	99.803	17.9301	99.6574
19.1104	99.7378	18.0378	99.7948	17.946	99.6495
19.1268	99.7322	18.0571	99.7846	17.9606	99.6424
19.1416	99.725	18.0706	99.7811	17.9777	99.6344
19.1565	99.7178	18.088	99.7786	17.9928	99.6275
19.1722	99.7116	18.1029	99.7688	18.0111	99.6223
19.1893	99.7053	18.1209	99.7577	18.0264	99.6163
19.2031	99.6992	18.1389	99.7567	18.055	99.6094
19.2295	99.6907	18.158	99.7554	18.0824	99.6034
19.2533	99.6818	18.1758	99.7461	18.1001	99.5952
19.2692	99.6766	18.1961	99.7405	18.117	99.5876
19.2908	99.6709	18.2129	99.7395	18.1378	99.5807
19.3081	99.6643	18.2327	99.7343	18.1565	99.5696
19.3261	99.6578	18.2623	99.7207	18.174	99.5598
19.3425	99.6519	18.2897	99.7164	18.192	99.5527
19.3631	99.6454	18.3092	99.7088	18.2207	99.5421
19.381	99.6391	18.3315	99.7006	18.2489	99.5309
19.4092	99.6281	18.3521	99.6991	18.273	99.524
19.4381	99.6165	18.3725	99.695	18.2935	99.5191
19.4581	99.6115	18.3931	99.685	18.3108	99.5126
19.4764	99.6069	18.4179	99.6749	18.3314	99.5058
19.4961	99.6016	18.4374	99.6736	18.3528	99.4983
19.5155	99.596	18.4585	99.67	18.3747	99.4907
19.5324	99.5905	18.4821	99.6594	18.3978	99.4813
19.5532	99.5854	18.5027	99.6516	18.4284	99.467
19.5839	99.5766	18.524	99.6493	18.4582	99.4529
19.6137	99.5678	18.5445	99.6442	18.4804	99.4406
19.6317	99.5618	18.58	99.6295	18.5029	99.4332
19.6577	99.5558	18.6132	99.6242	18.5264	99.4292
19.6764	99.5494	18.6367	99.6169	18.5473	99.4241
19.6982	99.5435	18.6584	99.6057	18.568	99.4161
19.7174	99.5376	18.6816	99.5981	18.589	99.4098
19.7377	99.5307	18.7059	99.5946	18.6256	99.3973
19.7711	99.5222	18.7284	99.589	18.6569	99.3843
19.8012	99.5141	18.7543	99.5816	18.6804	99.3782
19.8232	99.5074	18.7802	99.5801	18.7032	99.3722
19.8471	99.5007	18.7996	99.5776	18.7268	99.3651
19.8675	99.4948	18.8241	99.5691	18.7514	99.361
19.8908	99.4892	18.8515	99.5605	18.7752	99.3595
19.9141	99.4828	18.8756	99.5581	18.7981	99.3559
19.9343	99.4764	18.8985	99.5543	18.8332	99.3437
19.9553	99.4708	18.9351	99.5412	18.8658	99.3345
19.9885	99.4613	18.9718	99.535	18.8901	99.329
20.0237	99.4515	18.9955	99.5305	18.9156	99.3215
20.0472	99.4454	19.0184	99.5213	18.9346	99.3151
20.0682	99.439	19.0438	99.5147	18.9619	99.3079
20.0919	99.4321	19.0711	99.5123	18.9854	99.2977
20.1137	99.426	19.0964	99.508	19.0092	99.2883
20.1336	99.4203	19.1205	99.4987	19.0453	99.2737
20.1577	99.4137	19.1468	99.4938	19.0812	99.2619
20.1909	99.4044	19.1711	99.4906	19.1044	99.2533
20.2286	99.3958	19.1937	99.4822	19.128	99.2465
20.2513	99.3886	19.2189	99.4725	19.1521	99.2374
20.2762	99.3814	19.2462	99.4678	19.1756	99.2299
20.2961	99.3756	19.2676	99.4634	19.1988	99.2262
20.3212	99.37	19.3063	99.4519	19.2246	99.2225
20.3428	99.3633	19.3467	99.4437	19.2478	99.2154
20.3653	99.3569	19.3682	99.4377	19.2856	99.2026
20.3899	99.3511	19.3964	99.4295	19.321	99.1878
20.4256	99.3411	19.4191	99.4239	19.3473	99.1772
20.46	99.331	19.446	99.421	19.37	99.1695
20.4828	99.325	19.4733	99.4155	19.3969	99.1614
20.508	99.3187	19.4969	99.4083	19.4209	99.1496
20.5317	99.3126	19.5235	99.4028	19.444	99.1406
20.5545	99.3063	19.5481	99.3997	19.4715	99.1323
20.5776	99.2997	19.5715	99.393	19.5064	99.123
20.6011	99.2932	19.5972	99.3854	19.5421	99.1113
20.6378	99.2833	19.6223	99.3809	19.5667	99.1062
20.6745	99.2737	19.649	99.3774	19.5936	99.0999
20.6959	99.2671	19.6862	99.3657	19.6157	99.0915
20.7237	99.2605	19.7222	99.3564	19.6424	99.0838
20.7469	99.2539	19.7506	99.35	19.6633	99.0786
20.7717	99.2472	19.7772	99.3414	19.6919	99.0711
20.7972	99.2406	19.8017	99.3342	19.7285	99.0602
20.8219	99.2345	19.8277	99.3297	19.766	99.0492
20.8463	99.2283	19.8515	99.3226	19.7902	99.0418
20.8841	99.2184	19.8767	99.3142	19.8135	99.0339
20.9213	99.2083	19.9015	99.3083	19.8379	99.0263
20.9438	99.2021	19.9265	99.303	19.8656	99.0186
20.9697	99.1955	19.9518	99.2954	19.891	99.0104
20.9906	99.1888	19.9774	99.2876	19.9139	99.002
21.0178	99.1827	20.0035	99.2817	19.9526	98.99
21.0422	99.1762	20.0275	99.2767	19.9893	98.9779
21.0685	99.1699	20.0678	99.2651	20.0157	98.972
21.1046	99.1601	20.1095	99.2568	20.0394	98.9663
21.1403	99.1505	20.1369	99.2506	20.0628	98.9583
21.1646	99.1436	20.1593	99.2425	20.0835	98.9506
21.1904	99.1369	20.1853	99.2363	20.1118	98.9433
21.2161	99.1306	20.2096	99.2314	20.1348	98.9361
21.2389	99.1234	20.2344	99.2252	20.163	98.9283
21.2648	99.1168	20.2614	99.2175	20.2003	98.9177
21.2882	99.1105	20.287	99.2116	20.238	98.9061
21.3268	99.1008	20.3095	99.2081	20.2628	98.8976
21.3633	99.0907	20.3319	99.2018	20.2883	98.8902
21.3855	99.0842	20.358	99.194	20.3101	98.8822
21.4155	99.0775	20.3825	99.1888	20.3366	98.8722
21.4389	99.0704	20.4094	99.1849	20.3621	98.8622
21.4639	99.0633	20.4466	99.1745	20.3865	98.8542
21.4884	99.0573	20.485	99.1663	20.4231	98.8432
21.5138	99.0508	20.5106	99.1603	20.4628	98.8313
21.5379	99.0439	20.5371	99.152	20.4845	98.8233
21.5778	99.034	20.5588	99.1455	20.5133	98.8149
21.6137	99.0238	20.5851	99.1402	20.5334	98.8058
21.6384	99.0169	20.6079	99.134	20.561	98.7965
21.6634	99.0099	20.633	99.1251	20.5824	98.7889
21.6901	99.0033	20.6579	99.1194	20.6085	98.7798
21.7135	98.9965	20.683	99.115	20.6445	98.7678
21.7401	98.99	20.7077	99.1079	20.6828	98.7581
21.7626	98.9839	20.7314	99.1005	20.7068	98.7508
21.7992	98.9741	20.7574	99.0956	20.7319	98.7421
21.8389	98.964	20.7798	99.0903	20.7559	98.7343
21.8639	98.9577	20.8209	99.0784	20.7819	98.7276
21.8894	98.9508	20.8576	99.0696	20.8082	98.7188
21.9148	98.9437	20.882	99.0654	20.8312	98.7098
21.9428	98.9368	20.9049	99.058	20.8704	98.6985
21.9645	98.9303	20.9322	99.0506	20.9077	98.6862
21.9898	98.9235	20.9541	99.0455	20.9317	98.6777
22.0154	98.9163	20.9799	99.0396	20.955	98.6703
22.0535	98.9066	21.0061	99.0324	20.9784	98.661
22.0915	98.8963	21.0301	99.027	21.0052	98.6516
22.1153	98.8896	21.0545	99.0224	21.0273	98.6443
22.1415	98.8829	21.0796	99.0162	21.0541	98.6381
22.1674	98.8765	21.1059	99.0079	21.0781	98.6309
22.1917	98.8701	21.1306	99.0033	21.1148	98.6192
22.2171	98.8632	21.1562	98.9991	21.1529	98.6078
22.2404	98.8565	21.1923	98.9892	21.1743	98.6004
22.2783	98.8461	21.2302	98.9801	21.2006	98.5922
22.3151	98.836	21.2538	98.9744	21.2264	98.5844
22.3413	98.8292	21.2781	98.9672	21.2515	98.5761
22.3673	98.8226	21.3051	98.9596	21.2761	98.5671
22.3927	98.8159	21.3288	98.9539	21.3007	98.56
22.4182	98.809	21.3535	98.9475	21.3373	98.5502
22.4414	98.8021	21.377	98.9391	21.375	98.537
22.4671	98.7955	21.4026	98.9318	21.3992	98.5277
22.4937	98.7888	21.4255	98.9265	21.4242	98.5185
22.5286	98.7789	21.4525	98.9204	21.4507	98.5097
22.5673	98.7692	21.4767	98.9117	21.4772	98.5021
22.5924	98.7627	21.502	98.9051	21.4976	98.4954
22.6182	98.7563	21.5388	98.8978	21.5202	98.4862
22.6434	98.7497	21.5735	98.8871	21.5601	98.4714
22.6681	98.7426	21.5988	98.8819	21.5993	98.4583
22.6927	98.7354	21.623	98.8767	21.6244	98.45
22.717	98.7288	21.6456	98.8698	21.6473	98.4427
22.754	98.718	21.6716	98.8625	21.6735	98.4354
22.7922	98.7077	21.6998	98.8572	21.6976	98.4279
22.8163	98.7012	21.723	98.8519	21.7212	98.4197
22.8443	98.6946	21.7451	98.8454	21.7446	98.4107
22.8684	98.6876	21.7701	98.8392	21.7832	98.3973
22.8927	98.6807	21.7939	98.8345	21.8204	98.3869
22.9153	98.674	21.8197	98.8304	21.8435	98.381
22.94	98.6664	21.8441	98.8233	21.8689	98.3735
22.9789	98.656	21.869	98.8167	21.8926	98.3655
23.0133	98.6462	21.9062	98.8111	21.9211	98.3574
23.0416	98.639	21.9411	98.8026	21.9445	98.3485
23.0674	98.6322	21.9688	98.7949	21.9702	98.3396
23.0909	98.6257	21.9908	98.7888	21.994	98.3313
23.1162	98.6188	22.0143	98.7826	22.0289	98.3197
23.1406	98.612	22.0402	98.7747	22.066	98.3086
23.1668	98.6051	22.0641	98.7692	22.0908	98.3009
23.1895	98.5981	22.0906	98.7635	22.1172	98.2937
23.2271	98.5882	22.1139	98.7557	22.1424	98.2863
23.2624	98.5777	22.1355	98.7468	22.1679	98.2783
23.2883	98.5709	22.1627	98.7397	22.1911	98.2701
23.3138	98.5642	22.1867	98.7335	22.2165	98.262
23.3385	98.5573	22.212	98.7245	22.2538	98.2512
23.3608	98.551	22.2354	98.7161	22.2912	98.2394
23.3874	98.5441	22.2708	98.7071	22.3146	98.2317
23.4109	98.5367	22.3065	98.696	22.3397	98.2252
23.4483	98.5261	22.3295	98.6888	22.3627	98.2183
23.4848	98.516	22.3565	98.6845	22.3901	98.2104
23.5089	98.5091	22.3815	98.6784	22.4126	98.2024
23.5348	98.5026	22.4071	98.6709	22.4392	98.1953
23.56	98.4957	22.4278	98.6639	22.475	98.1805
23.5823	98.4887	22.4535	98.6586	22.5115	98.165
23.6089	98.4816	22.4783	98.6519	22.5364	98.1546
23.6328	98.475	22.5025	98.6443	22.5614	98.1443
23.6573	98.4684	22.5273	98.6378	22.5848	98.1371
23.694	98.4579	22.5522	98.6323	22.6088	98.1313
23.7314	98.4477	22.5779	98.6243	22.6346	98.1236
23.7545	98.4404	22.6032	98.616	22.6608	98.1124
23.7818	98.4333	22.6385	98.6067	22.6965	98.0965
23.8068	98.4263	22.6761	98.5961	22.7306	98.085
23.8299	98.4196	22.7029	98.5891	22.759	98.0777
23.8569	98.4126	22.725	98.5832	22.7831	98.0688
23.8805	98.4057	22.7492	98.5766	22.8057	98.0588
23.9172	98.3954	22.7709	98.5684	22.8315	98.0498
23.9554	98.3856	22.7964	98.5624	22.8539	98.0414
23.9807	98.3787	22.8208	98.5571	22.881	98.0331
24.0067	98.3719	22.8456	98.5507	22.9024	98.0244
24.0309	98.3646	22.8704	98.5429	22.9406	98.0121
24.0573	98.3574	22.8963	98.5365	22.9777	98.0018
24.0808	98.3506	22.9215	98.5313	23.0022	97.9942
24.1044	98.3431	22.9421	98.5245	23.027	97.9857
24.1299	98.3363	22.9689	98.5173	23.0515	97.9774
24.1675	98.3262	23.0021	98.5075	23.0739	97.9695
24.205	98.3152	23.0392	98.4966	23.1009	97.9612
24.2286	98.3077	23.0672	98.4898	23.1258	97.9527
24.255	98.3007	23.0877	98.4836	23.161	97.9415
24.2782	98.2943	23.1128	98.4784	23.1979	97.931
24.3003	98.2877	23.1351	98.4712	23.2237	97.9209
24.3261	98.281	23.1614	98.4638	23.2478	97.9121
24.3497	98.2738	23.1884	98.4573	23.2732	97.9034
24.3891	98.2633	23.2109	98.4513	23.2969	97.8947
24.4289	98.2527	23.237	98.4453	23.3211	97.8863
24.4503	98.2458	23.2596	98.4393	23.344	97.8781
24.475	98.2386	23.2827	98.4332	23.3814	97.8672
24.5015	98.2317	23.3074	98.4266	23.4197	97.8556
24.5264	98.225	23.3314	98.4191	23.4428	97.8471
24.5527	98.2178	23.3696	98.4094	23.467	97.8388
24.5764	98.2109	23.4063	98.3997	23.4932	97.8299
24.611	98.2006	23.4299	98.3918	23.5173	97.8201
24.6478	98.1902	23.4541	98.3856	23.544	97.8113
24.6731	98.1829	23.4787	98.3797	23.5654	97.8035
24.6964	98.1758	23.5045	98.3734	23.6026	97.7889
24.7173	98.169	23.5276	98.3664	23.6401	97.7754
24.7478	98.1623	23.5511	98.3595	23.6633	97.7667
24.7713	98.1548	23.5784	98.3523	23.6892	97.7587
24.795	98.1472	23.6018	98.3448	23.7153	97.7506
24.8197	98.1404	23.6243	98.3376	23.7386	97.7403
24.8586	98.13	23.6491	98.3315	23.7618	97.73
24.8957	98.1194	23.6762	98.3251	23.7837	97.7229
24.9201	98.1124	23.6986	98.3176	23.81	97.7191
24.9437	98.1052	23.7352	98.3074	23.8477	97.7062
24.9696	98.0979	23.7728	98.2981	23.8867	97.6902
24.991	98.0909	23.7951	98.2898	23.9117	97.6839
25.0193	98.0841	23.823	98.2827	23.9361	97.6774
25.042	98.077	23.8457	98.2771	23.96	97.668
25.078	98.0669	23.8697	98.2708	23.9826	97.6535
25.1122	98.0568	23.8902	98.2631	24.0087	97.6442
25.1377	98.0494	23.9186	98.2563	24.0307	97.6383
25.1634	98.0422	23.9425	98.2497	24.0669	97.627
25.1883	98.0352	23.9668	98.2427	24.104	97.6148
25.2147	98.0285	23.991	98.2353	24.1289	97.6087
25.2371	98.0211	24.0169	98.2301	24.154	97.604
25.2605	98.0141	24.0392	98.2242	24.1791	97.5984
25.2864	98.0072	24.0647	98.2175	24.205	97.5892
25.3217	97.9962	24.1014	98.2067	24.228	97.5791
25.3595	97.9848	24.1376	98.1971	24.2533	97.5716
25.3811	97.9776	24.1637	98.1899	24.2901	97.5599
25.4067	97.9708	24.1836	98.1844	24.3241	97.5505
25.4301	97.9634	24.2101	98.1791	24.3492	97.5442
25.4552	97.9564	24.2333	98.1733	24.3734	97.5352
25.4789	97.9499	24.2598	98.1656	24.399	97.5253
25.5053	97.9434	24.2847	98.1584	24.4247	97.5158
25.5415	97.9327	24.3087	98.1507	24.4498	97.5076
25.5798	97.922	24.3311	98.1432	24.4724	97.4954
25.6024	97.9154	24.3563	98.1356	24.5087	97.4795
25.6254	97.9082	24.3825	98.1286	24.5456	97.4664
25.6514	97.9008	24.4079	98.1212	24.5674	97.4605
25.6754	97.8937	24.4328	98.1146	24.5957	97.4528
25.7003	97.8863	24.4678	98.1041	24.6218	97.4454
25.7247	97.8788	24.5046	98.0944	24.6437	97.4398
25.7494	97.8712	24.527	98.0878	24.667	97.4352
25.7848	97.8609	24.5533	98.0798	24.6926	97.4255
25.8224	97.8499	24.5768	98.0734	24.7197	97.4146
25.8463	97.8431	24.6015	98.0655	24.7546	97.4012
25.8717	97.8357	24.6241	98.0579	24.7907	97.3892
25.8966	97.8286	24.6495	98.0507	24.8152	97.3802
25.9216	97.8215	24.674	98.0443	24.8394	97.3728
25.9473	97.8147	24.7002	98.0367	24.8623	97.3643
25.9702	97.8077	24.725	98.0295	24.8873	97.3557
26.007	97.7966	24.7486	98.0218	24.9115	97.3482
26.0442	97.7861	24.7743	98.0153	24.9376	97.3392
26.0678	97.7788	24.7969	98.0078	24.9745	97.3275
26.0955	97.7719	24.837	97.9968	25.0129	97.3173
26.1216	97.7647	24.8732	97.9854	25.037	97.308
26.1425	97.7571	24.8953	97.9781	25.0631	97.2978
26.1655	97.7499	24.9182	97.9719	25.0842	97.288
26.1924	97.7426	24.9455	97.965	25.1108	97.2774
26.2287	97.7314	24.969	97.9582	25.1366	97.2679
26.2643	97.721	24.9931	97.9506	25.1588	97.2583
26.2889	97.7137	25.0185	97.9438	25.1979	97.2462
26.3125	97.7062	25.0414	97.9367	25.2313	97.2357
26.3391	97.6986	25.0655	97.929	25.2579	97.2283
26.3631	97.6915	25.0926	97.9214	25.2814	97.219
26.3858	97.6843	25.1157	97.9144	25.3069	97.2086
26.4137	97.6773	25.1397	97.9075	25.3305	97.1974
26.4378	97.6702	25.1654	97.9004	25.3544	97.188
26.4717	97.6592	25.2007	97.8894	25.3786	97.1805
26.5086	97.6486	25.2391	97.8788	25.4168	97.1705
26.5361	97.6414	25.2626	97.8711	25.4549	97.159
26.56	97.6339	25.2861	97.8642	25.4789	97.1509
26.582	97.6268	25.3134	97.8565	25.5048	97.1417
26.6049	97.6197	25.3365	97.8498	25.527	97.1333
26.6321	97.6127	25.361	97.8425	25.5513	97.1266
26.6568	97.6056	25.3845	97.8356	25.576	97.1174
26.6932	97.5946	25.4087	97.8288	25.6031	97.1074
26.7297	97.5833	25.4346	97.8213	25.6261	97.0981
26.7558	97.5762	25.4561	97.8143	25.6639	97.0862
26.7801	97.5692	25.4828	97.8063	25.6991	97.0739
26.8054	97.562	25.5079	97.798	25.7255	97.0662
26.8276	97.5548	25.5312	97.7903	25.7489	97.0588
26.8517	97.5472	25.569	97.7784	25.7755	97.0512
26.8788	97.5398	25.6066	97.7671	25.7996	97.0422
26.9049	97.5321	25.6314	97.7603	25.8228	97.034
26.9403	97.5214	25.6537	97.7532	25.8483	97.0259
26.9742	97.5105	25.6837	97.7481	25.8855	97.0121
27.0001	97.5036	25.706	97.7428	25.9231	96.9999
27.0238	97.4965	25.7302	97.7369	25.9461	96.9932
27.0465	97.4894	25.7522	97.7305	25.9685	96.9857
27.0733	97.482	25.7796	97.7241	25.9931	96.9751
27.0964	97.4744	25.8026	97.7163	26.0209	96.9634
27.1223	97.4672	25.8268	97.7089	26.0436	96.9535
27.1587	97.4557	25.8515	97.7024	26.0661	96.9431
27.1967	97.4449	25.8759	97.6952	26.1059	96.9311
27.2205	97.438	25.9122	97.6847	26.1402	96.9221
27.2443	97.4306	25.9485	97.6729	26.164	96.912
27.2697	97.4233	25.9747	97.6649	26.1901	96.9021
27.296	97.4159	25.9996	97.6575	26.2157	96.8935
27.3192	97.4089	26.024	97.6504	26.2401	96.8853
27.3431	97.4018	26.0477	97.6435	26.2622	96.8778
27.367	97.3943	26.0718	97.6354	26.2883	96.8694
27.4039	97.3831	26.0959	97.628	26.3246	96.8591
27.4396	97.3719	26.1218	97.6202	26.3604	96.8463
27.4649	97.365	26.1444	97.6132	26.3839	96.8358
27.4878	97.3572	26.1704	97.6056	26.4077	96.8285
27.5145	97.3495	26.1927	97.5977	26.4358	96.8217
27.5382	97.3418	26.2175	97.5893	26.4596	96.813
27.5648	97.3347	26.2423	97.5812	26.4852	96.8043
27.5897	97.3273	26.2814	97.5695	26.5087	96.7961
27.625	97.3162	26.3213	97.5583	26.5325	96.7887
27.6624	97.3057	26.3426	97.551	26.5672	96.7753
27.6885	97.2985	26.3661	97.5434	26.6031	96.7609
27.7122	97.2909	26.39	97.5348	26.6267	96.7529
27.7328	97.2837	26.4176	97.5272	26.6532	96.7446
27.7592	97.2766	26.4412	97.5196	26.6782	96.7361
27.7831	97.2694	26.4658	97.5116	26.7038	96.7283
27.8101	97.2619	26.4903	97.5039	26.729	96.7207
27.8491	97.2512	26.5132	97.4977	26.7544	96.7125
27.8873	97.2405	26.5382	97.4909	26.7884	96.7003
27.9094	97.2328	26.5638	97.4839	26.8251	96.6888
27.9314	97.225	26.5879	97.4762	26.8491	96.6807
27.9579	97.2171	26.6149	97.469	26.8731	96.6724
27.9819	97.2092	26.6504	97.4581	26.8977	96.6647
28.0076	97.2017	26.6865	97.4447	26.9226	96.6578
28.0293	97.1942	26.7117	97.4373	26.946	96.6494
28.0541	97.1866	26.7382	97.4292	26.9736	96.6391
28.0904	97.1756	26.759	97.421	27.0089	96.6235
28.1284	97.1649	26.7858	97.4128	27.0452	96.6097
28.1556	97.1576	26.8109	97.4052	27.0704	96.6007
28.1787	97.1502	26.8349	97.3965	27.0948	96.5914
28.2006	97.1432	26.8592	97.3883	27.1206	96.5827
28.2277	97.1353	26.885	97.3803	27.1424	96.5735
28.2509	97.1281	26.9085	97.3726	27.1697	96.5655
28.2764	97.1208	26.9314	97.3651	27.195	96.5579
28.3129	97.1091	26.9562	97.357	27.2293	96.5464
28.3469	97.0977	26.9825	97.3494	27.2637	96.5336
28.3735	97.0901	27.0188	97.3382	27.292	96.5267
28.3955	97.0826	27.0565	97.3262	27.3143	96.5186
28.4233	97.0752	27.0806	97.3189	27.3406	96.5102
28.4469	97.0682	27.1052	97.3112	27.3636	96.5015
28.4709	97.0605	27.1282	97.3029	27.3915	96.4945
28.497	97.0531	27.1519	97.2941	27.4138	96.4856
28.5222	97.0453	27.1789	97.2861	27.4363	96.4749
28.558	97.034	27.2019	97.2778	27.4763	96.4616
28.5933	97.0226	27.2259	97.27	27.5144	96.4493
28.6192	97.0153	27.2503	97.2617	27.5379	96.4409
28.6422	97.0079	27.2782	97.2537	27.5623	96.4323
28.668	97.0005	27.3025	97.2452	27.5883	96.4249
28.6933	96.9933	27.325	97.2376	27.6134	96.4174
28.7179	96.9862	27.3504	97.23	27.6385	96.4104
28.7412	96.979	27.3893	97.2188	27.6631	96.4017
28.7781	96.9672	27.4234	97.2077	27.6971	96.3887
28.8139	96.9563	27.4488	97.2	27.7368	96.3755
28.8394	96.9488	27.4749	97.1917	27.76	96.3665
28.8642	96.9413	27.4977	97.1837	27.7852	96.3568
28.8915	96.9334	27.5225	97.176	27.8092	96.3482
28.9136	96.9256	27.5493	97.1681	27.8342	96.3401
28.9373	96.9182	27.5721	97.1598	27.8592	96.3321
28.9625	96.9107	27.5967	97.1518	27.8827	96.324
28.9862	96.9037	27.6205	97.1441	27.9194	96.3103
29.024	96.8922	27.6459	97.1363	27.9566	96.299
29.0613	96.8808	27.6721	97.1276	27.9833	96.2908
29.0851	96.8734	27.6981	97.1189	28.0054	96.2819
29.1083	96.866	27.7197	97.1099	28.0317	96.2752
29.1334	96.8583	27.7571	97.0975	28.0575	96.2681
29.1583	96.8504	27.7959	97.0857	28.0819	96.258
29.1824	96.8424	27.8204	97.0773	28.1064	96.2481
29.2066	96.835	27.8437	97.0694	28.1412	96.2356
29.2458	96.824	27.8698	97.0613	28.178	96.2226
29.2825	96.8127	27.8952	97.0534	28.2034	96.2152
29.3091	96.8056	27.9179	97.0455	28.2266	96.2077
29.3302	96.7978	27.9416	97.0377	28.2534	96.199
29.3549	96.7906	27.9678	97.0303	28.2801	96.1895
29.3816	96.7834	27.9927	97.0225	28.3037	96.1808
29.4045	96.7755	28.0172	97.0143	28.3284	96.1728
29.4304	96.768	28.0389	97.0064	28.3541	96.1641
29.4671	96.7561	28.0669	96.9986	28.3908	96.1502
29.5053	96.7448	28.0911	96.9902	28.4258	96.1384
29.527	96.737	28.127	96.9786	28.4507	96.1282
29.5521	96.73	28.1634	96.9674	28.4741	96.1197
29.5786	96.723	28.1899	96.9574	28.5015	96.1132
29.6034	96.7151	28.2145	96.9491	28.527	96.1062
29.6263	96.7075	28.2405	96.9408	28.5512	96.098
29.6527	96.7001	28.2639	96.9333	28.5745	96.0907
29.6768	96.6923	28.2896	96.9257	28.6111	96.0785
29.7137	96.6807	28.3117	96.9173	28.6483	96.0608
29.7503	96.6688	28.3393	96.9091	28.6728	96.0506
29.7752	96.6615	28.3622	96.9013	28.699	96.0433
29.7996	96.6542	28.3883	96.8923	28.7241	96.0363
29.8253	96.6468	28.4131	96.8837	28.7465	96.0282
29.8491	96.6393	28.4362	96.8748	28.7735	96.0216
29.874	96.6314	28.4618	96.8676	28.7988	96.0149
29.898	96.6235	28.4987	96.8557	28.8371	96.0001
29.9364	96.6119	28.5355	96.8436	28.8734	95.9856
29.9732	96.6009	28.5606	96.8352	28.8997	95.9773
29.9965	96.5933	28.5853	96.8267	28.9245	95.9695
30.0212	96.5857	28.6093	96.8192	28.9513	95.9633
30.046	96.5783	28.6332	96.811	28.9724	95.9574
30.0729	96.5711	28.6597	96.8031	28.9981	95.9523
30.0948	96.563	28.6853	96.7944	29.0242	95.9466
30.1199	96.555	28.7082	96.7866	29.0617	95.9352
30.1447	96.5475	28.7328	96.779	29.0973	95.9184
30.1827	96.5361	28.7597	96.7709	29.1213	95.9063
30.2204	96.5246	28.7847	96.7633	29.1475	95.896
30.2435	96.5168	28.8083	96.7553	29.1701	95.8869
30.2678	96.509	28.8342	96.7475	29.1939	95.8755
30.2943	96.5008	28.8715	96.7347	29.2214	95.8693
30.3204	96.4935	28.9087	96.7216	29.2467	95.8637
30.3438	96.4862	28.9347	96.7136	29.269	95.8551
30.3703	96.4787	28.9593	96.7048	29.3055	95.841
30.4056	96.467	28.9822	96.6959	29.3422	95.825
30.4424	96.4556	29.0083	96.6879	29.367	95.8184
30.4655	96.4473	29.0319	96.6795	29.3912	95.8116
30.4898	96.44	29.0558	96.6716	29.4166	95.8042
30.5173	96.4327	29.0829	96.663	29.4427	95.7968
30.5435	96.4256	29.1083	96.6554	29.4674	95.7875
30.5654	96.4177	29.1309	96.6471	29.4916	95.7795
30.5913	96.41	29.1551	96.6375	29.5289	95.7692
30.6179	96.4021	29.1797	96.6281	29.5633	95.7569
30.6547	96.3905	29.2064	96.6193	29.5885	95.7485
30.6904	96.3792	29.2442	96.6054	29.6158	95.7412
30.713	96.3714	29.2795	96.594	29.6394	95.7313
30.7375	96.3634	29.3031	96.5876	29.6628	95.7216
30.7633	96.356	29.3318	96.5805	29.6906	95.712
30.7874	96.3482	29.3551	96.5731	29.7157	95.7027
30.8121	96.3403	29.3775	96.5656	29.7528	95.6938
30.8357	96.333	29.4049	96.5583	29.7906	95.6845
30.8733	96.3218	29.4296	96.55	29.8153	95.677
30.9106	96.3104	29.4506	96.5416	29.8393	95.6692
30.9344	96.3026	29.4794	96.534	29.8644	95.6603
30.9573	96.2951	29.5035	96.5259	29.8876	95.6507
30.9854	96.287	29.5306	96.5172	29.9161	95.6414
31.0083	96.2793	29.5529	96.5084	29.9386	95.6347
31.0329	96.2713	29.578	96.5003	29.9737	95.6221
31.0575	96.2635	29.6122	96.4874	30.0103	95.6101
31.0971	96.252	29.6506	96.4737	30.036	95.6002
31.1318	96.2403	29.6754	96.4642	30.0627	95.5883
31.1588	96.2328	29.7005	96.455	30.085	95.5794
31.1834	96.225	29.7238	96.446	30.1113	95.5701
31.2072	96.2175	29.752	96.4378	30.1377	95.5607
31.2312	96.2101	29.7772	96.4294	30.162	95.5522
31.2571	96.2024	29.8012	96.4204	30.1833	95.5443
31.2819	96.1944	29.8281	96.411	30.2211	95.5336
31.3054	96.1868	29.849	96.402	30.2608	95.5225
31.3452	96.1753	29.8752	96.393	30.2845	95.5136
31.3795	96.1632	29.9011	96.3847	30.3093	95.5049
31.4053	96.1559	29.9245	96.376	30.3339	95.4974
31.4299	96.1485	29.9484	96.3673	30.3602	95.4907
31.4572	96.1405	29.987	96.3532	30.3832	95.4842
31.4782	96.1335	30.0256	96.3405	30.409	95.4771
31.5033	96.1257	30.0481	96.3319	30.445	95.4663
31.5271	96.1177	30.0751	96.3238	30.4807	95.4528
31.5641	96.1062	30.0971	96.3177	30.5075	95.4443
31.603	96.0946	30.124	96.31	30.5294	95.4365
31.6273	96.087	30.1459	96.3022	30.5548	95.4299
31.6503	96.0794	30.1737	96.2946	30.5798	95.4212
31.6761	96.0718	30.198	96.2869	30.6054	95.4123
31.7015	96.0638	30.2241	96.2781	30.63	95.4025
31.7262	96.0562	30.2476	96.2689	30.6684	95.3891
31.7501	96.0484	30.2745	96.2595	30.705	95.3755
31.7773	96.0409	30.2998	96.2498	30.728	95.3679
31.8138	96.029	30.3333	96.2352	30.755	95.3608
31.8483	96.0173	30.3705	96.2208	30.7795	95.3532
31.875	96.0096	30.3972	96.2112	30.8054	95.3453
31.8994	96.0018	30.4209	96.2022	30.8299	95.3367
31.9223	95.9943	30.4475	96.1933	30.8555	95.3286
31.9478	95.9867	30.4692	96.184	30.8939	95.316
31.9731	95.9789	30.4941	96.1751	30.9312	95.3062
31.9981	95.9714	30.5214	96.1653	30.9562	95.2984
32.0357	95.9595	30.5456	96.1569	30.9792	95.2896
32.0733	95.9479	30.5698	96.1491	31.0039	95.2817
32.0962	95.9398	30.5946	96.1404	31.0285	95.2738
32.1206	95.932	30.6196	96.1313	31.0534	95.2644
32.1446	95.9245	30.6441	96.1233	31.0794	95.2557
32.1677	95.9173	30.6691	96.1146	31.1026	95.2472
32.1944	95.9096	30.7043	96.1018	31.1397	95.2335
32.2223	95.9022	30.7433	96.0879	31.1779	95.2207
32.2451	95.8948	30.7654	96.0803	31.2038	95.2149
32.2839	95.8829	30.792	96.0723	31.2293	95.2086
32.3209	95.8716	30.8207	96.0636	31.2556	95.202
32.344	95.8641	30.8434	96.0545	31.2808	95.1947
32.3692	95.8565	30.8688	96.0448	31.3032	95.1861
32.394	95.8492	30.8925	96.0357	31.3257	95.179
32.4173	95.8412	30.9149	96.0264	31.3647	95.1684
32.4432	95.8332	30.9406	96.0167	31.4012	95.157
32.4686	95.8252	30.9659	96.0077	31.428	95.1486
32.5064	95.8137	30.9903	95.9989	31.454	95.1386
32.543	95.8026	31.017	95.9896	31.4767	95.1289
32.5681	95.7945	31.0434	95.981	31.5017	95.1199
32.5941	95.7865	31.0793	95.9679	31.5266	95.1119
32.6193	95.7788	31.1165	95.9553	31.5512	95.1039
32.6419	95.7713	31.1426	95.9476	31.5878	95.0914
32.6673	95.7637	31.1662	95.939	31.6246	95.0775
32.6929	95.7562	31.1915	95.9298	31.6497	95.0692
32.7306	95.7448	31.2154	95.9211	31.6744	95.06
32.767	95.7332	31.2413	95.9127	31.6974	95.052
32.79	95.7254	31.2675	95.9035	31.7229	95.0439
32.8161	95.7172	31.291	95.8947	31.7496	95.0377
32.84	95.7094	31.3138	95.8863	31.7748	95.0307
32.8642	95.7014	31.3379	95.8764	31.8121	95.0181
32.8895	95.6938	31.3655	95.8672	31.8478	95.0075
32.9152	95.6857	31.3912	95.8576	31.8731	95.0017
32.94	95.6779	31.4138	95.8484	31.9008	94.9953
32.977	95.6663	31.4496	95.8343	31.925	94.9875
33.0157	95.6548	31.487	95.8196	31.9493	94.9777
33.0386	95.6472	31.5128	95.8105	31.9745	94.9686
33.0639	95.6394	31.5408	95.8025	31.9982	94.9622
33.0897	95.6318	31.564	95.7936	32.0254	94.9544
33.1125	95.6237	31.592	95.7833	32.0596	94.9433
33.1394	95.6159	31.6149	95.7738	32.0962	94.9316
33.1653	95.6082	31.6387	95.7644	32.1225	94.9217
33.2014	95.5962	31.6657	95.7543	32.1477	94.9133
33.2392	95.5847	31.69	95.7454	32.172	94.9063
33.2622	95.577	31.7167	95.7367	32.1983	94.899
33.2907	95.5694	31.7418	95.7273	32.2227	94.8915
33.3145	95.5617	31.7648	95.7185	32.2492	94.8838
33.3409	95.554	31.7887	95.7098	32.2829	94.8747
33.3649	95.5463	31.8269	95.6972	32.3219	94.8644
33.3896	95.5389	31.8636	95.684	32.3456	94.8575
33.4148	95.5315	31.8886	95.6752	32.3696	94.8497
33.4505	95.5202	31.9161	95.6658	32.3972	94.8405
33.4902	95.5088	31.9422	95.6578	32.4205	94.8307
33.514	95.501	31.965	95.6486	32.4466	94.8235
33.5376	95.4933	31.9885	95.6403	32.4696	94.8166
33.5634	95.4855	32.016	95.6313	32.507	94.8056
33.5884	95.4777	32.0373	95.6233	32.5448	94.7962
33.6111	95.4699	32.0644	95.6143	32.5706	94.7874
33.6371	95.4621	32.0895	95.6051	32.5946	94.7776
33.6757	95.451	32.1152	95.5957	32.617	94.7691
33.7134	95.4394	32.1391	95.5873	32.6429	94.7625
33.7365	95.4313	32.1621	95.5783	32.6672	94.7549
33.7598	95.4239	32.1969	95.5652	32.6934	94.7462
33.7883	95.416	32.2366	95.5513	32.7321	94.7347
33.8129	95.4081	32.2609	95.5417	32.7677	94.7218
33.8379	95.4004	32.2855	95.5324	32.7928	94.7125
33.8601	95.3925	32.3109	95.5229	32.8173	94.705
33.8882	95.3844	32.3344	95.5137	32.8435	94.6967
33.9255	95.3721	32.3608	95.5044	32.8675	94.689
33.9623	95.3607	32.386	95.496	32.8921	94.6808
33.9876	95.3533	32.4113	95.4864	32.9182	94.6746
34.0138	95.3452	32.4367	95.4764	32.944	94.6684
34.0385	95.3372	32.4619	95.466	32.9793	94.6559
34.0631	95.3291	32.4868	95.4566	33.0177	94.6438
34.0884	95.322	32.5118	95.4467	33.0425	94.6361
34.1098	95.3143	32.5383	95.437	33.068	94.627
34.1491	95.3022	32.5762	95.4239	33.0926	94.6213
34.1874	95.2906	32.6118	95.4097	33.1157	94.6158
34.2106	95.2828	32.6359	95.4008	33.1447	94.6089
34.2354	95.2755	32.6632	95.391	33.1665	94.6025
34.2597	95.268	32.6867	95.3819	33.2033	94.5897
34.2852	95.2604	32.7105	95.3726	33.242	94.5769
34.3085	95.2529	32.7364	95.3636	33.2638	94.5671
34.3342	95.2454	32.7595	95.3545	33.2907	94.559
34.372	95.2331	32.7851	95.3458	33.3147	94.551
34.41	95.2214	32.8094	95.3366	33.34	94.5442
34.4348	95.2138	32.8368	95.3275	33.3676	94.5373
34.4578	95.2062	32.8607	95.3182	33.3893	94.531
34.4842	95.1984	32.8865	95.3086	33.4275	94.518
34.5104	95.1907	32.9121	95.2985	33.4663	94.5062
34.534	95.1834	32.9501	95.284	33.4893	94.4993
34.5597	95.1761	32.9861	95.2698	33.5151	94.4916
34.5839	95.1684	33.0106	95.2598	33.5402	94.4841
34.6216	95.1569	33.0334	95.2513	33.5617	94.4763
34.658	95.146	33.0599	95.2415	33.5895	94.4685
34.6842	95.1381	33.0861	95.2322	33.6167	94.4611
34.7069	95.1304	33.1099	95.2226	33.6501	94.4502
34.7351	95.1229	33.1338	95.2137	33.6884	94.4394
34.7576	95.1159	33.1601	95.2043	33.7135	94.4322
34.7811	95.1079	33.1848	95.1941	33.7396	94.4249
34.8065	95.1001	33.2079	95.1846	33.7647	94.4183
34.8426	95.0886	33.2343	95.1756	33.789	94.4107
34.883	95.0777	33.2586	95.1664	33.8159	94.4026
34.9054	95.0701	33.2853	95.1573	33.8422	94.3976
34.9339	95.0625	33.3229	95.1439	33.8644	94.3925
34.9569	95.0551	33.3599	95.1311	33.9005	94.3835
34.9804	95.0479	33.3847	95.1223	33.9382	94.3755
35.0044	95.041	33.4077	95.1134	33.9634	94.3692
35.0334	95.0341	33.4344	95.1052	33.989	94.3635
35.0576	95.0271	33.4565	95.0964	34.0133	94.3566
35.0943	95.0163	33.4829	95.0872	34.0356	94.349
35.1321	95.0056	33.5072	95.0784	34.0628	94.3407
35.1566	94.9982	33.5343	95.0695	34.0869	94.3334
35.1805	94.9911	33.559	95.06	34.1252	94.3226
35.2049	94.9833	33.5833	95.0506	34.1624	94.312
35.231	94.9755	33.6092	95.0418	34.1881	94.306
35.2587	94.9676	33.6313	95.0327	34.2136	94.2986
35.2809	94.9595	33.6553	95.023	34.2375	94.2918
35.3183	94.9481	33.694	95.0083	34.2636	94.2851
35.3552	94.9369	33.7313	94.9948	34.2861	94.2795
35.3803	94.9297	33.7574	94.985	34.3129	94.272
35.407	94.9221	33.7844	94.9761	34.3522	94.2623
35.4313	94.9147	33.8095	94.9673	34.3878	94.2526
35.4563	94.907	33.8335	94.9582	34.4117	94.2452
35.4804	94.8996	33.8582	94.949	34.4386	94.237
35.5061	94.8921	33.881	94.9403	34.4605	94.2301
35.5328	94.8844	33.9057	94.931	34.4892	94.2218
35.5668	94.8726	33.9322	94.9222	34.5135	94.2134
35.6036	94.8614	33.9561	94.9127	34.5368	94.2061
35.6296	94.8543	33.9813	94.9033	34.5729	94.1951
35.651	94.846	34.0051	94.8939	34.6105	94.1837
35.6747	94.838	34.0317	94.8846	34.6368	94.176
35.7007	94.8299	34.0709	94.8702	34.662	94.1692
35.7287	94.822	34.1072	94.8572	34.6862	94.1622
35.7527	94.8138	34.1338	94.8478	34.7096	94.1544
35.7927	94.8024	34.1561	94.8383	34.7342	94.1475
35.8289	94.7907	34.1833	94.829	34.759	94.1401
35.8528	94.7829	34.2071	94.8197	34.7833	94.1325
35.8802	94.7759	34.2354	94.8101	34.8245	94.1194
35.9035	94.769	34.2584	94.8014	34.859	94.1074
35.9264	94.7622	34.2842	94.7922	34.8851	94.1
35.9546	94.7552	34.3061	94.7829	34.9095	94.0931
35.9776	94.7479	34.3309	94.7737	34.9332	94.0858
36.0137	94.7366	34.3582	94.7639	34.9569	94.0789
36.0518	94.7253	34.3831	94.7541	34.9836	94.0718
36.0786	94.7172	34.4061	94.7452	35.0088	94.0643
36.1003	94.7092	34.4469	94.7303	35.0475	94.0525
36.1272	94.7014	34.4852	94.7149	35.085	94.0427
36.1542	94.6937	34.5087	94.7044	35.1113	94.0359
36.1774	94.6859	34.533	94.6949	35.1351	94.0295
36.2015	94.6791	34.5554	94.685	35.1627	94.0228
36.2279	94.6722	34.5813	94.676	35.1836	94.0155
36.267	94.6617	34.6053	94.6666	35.2086	94.0086
36.3039	94.6501	34.6322	94.6577	35.2363	94.0023
36.3252	94.6431	34.6583	94.6481	35.274	93.9926
36.3521	94.6364	34.6844	94.6382	35.3117	93.9828
36.3774	94.6297	34.706	94.6289	35.3349	93.9754
36.4025	94.6233	34.7291	94.6198	35.3602	93.9684
36.4265	94.6163	34.7566	94.6103	35.3835	93.9611
36.4515	94.6084	34.7929	94.5957	35.4106	93.9538
36.4896	94.5979	34.8309	94.5818	35.4361	93.9476
36.5263	94.5874	34.8577	94.5733	35.4582	93.9411
36.5543	94.5804	34.8812	94.5643	35.496	93.9303
36.5807	94.5726	34.9029	94.5543	35.5342	93.9197
36.6044	94.5647	34.9275	94.5454	35.5601	93.9121
36.6292	94.5569	34.9559	94.5353	35.585	93.9057
36.6525	94.5489	34.9802	94.5256	35.6113	93.9013
36.6768	94.5417	35.0037	94.5163	35.6347	93.8958
36.7006	94.535	35.0263	94.5071	35.6591	93.8889
36.7394	94.5241	35.0532	94.4976	35.6829	93.8826
36.7776	94.5125	35.0783	94.4882	35.7089	93.8764
36.8016	94.5056	35.1011	94.4785	35.7472	93.8649
36.8275	94.4984	35.1307	94.4692	35.7834	93.855
36.8525	94.4916	35.1674	94.4547	35.8098	93.8492
36.8793	94.4847	35.2061	94.4416	35.8354	93.8431
36.9027	94.4775	35.2288	94.4323	35.8615	93.8381
36.9273	94.4706	35.2546	94.4224	35.884	93.835
36.9647	94.46	35.2819	94.4141	35.9103	93.8316
37.0029	94.4485	35.3079	94.4051	35.9332	93.8272
37.0278	94.4417	35.3302	94.3958	35.9739	93.8214
37.0537	94.4347	35.358	94.3854	36.0102	93.8145
37.0791	94.4274	35.3824	94.3757	36.0376	93.8084
37.103	94.4201	35.4077	94.3676	36.0609	93.8011
37.1275	94.4133	35.4294	94.3579	36.085	93.7943
37.1518	94.4056	35.4558	94.3477	36.1114	93.7882
37.1782	94.3978	35.4811	94.3382	36.1355	93.7827
37.2157	94.3867	35.5052	94.3281	36.1602	93.7756
37.2543	94.3761	35.5432	94.3126	36.1986	93.7571
37.2798	94.3692	35.5806	94.2969	36.2358	93.7391
37.3031	94.3625	35.6078	94.2878	36.2605	93.7324
37.3278	94.3554	35.6314	94.2786	36.2869	93.7291
37.3545	94.3477	35.6562	94.269	36.3093	93.7241
37.3768	94.3408	35.6786	94.2619	36.3332	93.7181
37.4033	94.3338	35.7081	94.2548	36.3589	93.7128
37.4395	94.3224	35.7304	94.246	36.3865	93.7069
37.4779	94.3117	35.7565	94.2361	36.4237	93.6972
37.5025	94.305	35.7786	94.2266	36.4615	93.6898
37.5285	94.2984	35.802	94.2175	36.4886	93.6835
37.5548	94.2916	35.8296	94.2086	36.5136	93.6762
37.5781	94.2843	35.8535	94.1994	36.5352	93.6675
37.6031	94.2769	35.8786	94.192	36.5639	93.657
37.6265	94.2701	35.9163	94.1786	36.5859	93.6459
37.666	94.2595	35.9551	94.1644	36.6139	93.6352
37.7041	94.2493	35.9779	94.155	36.6355	93.6252
37.7284	94.2422	36.0025	94.145	36.6761	93.6149
37.752	94.2354	36.0278	94.1344	36.7106	93.6052
37.7775	94.2283	36.0544	94.1239	36.7337	93.5972
37.8049	94.2211	36.0793	94.115	36.7598	93.5903
37.8309	94.2139	36.1029	94.106	36.7851	93.5855
37.8548	94.2066	36.1279	94.0962	36.8103	93.5816
37.8789	94.1997	36.1542	94.0867	36.8342	93.5742
37.914	94.1891	36.1766	94.0779	36.8592	93.5667
37.9526	94.1794	36.2037	94.0702	36.8968	93.5577
37.9783	94.1725	36.2283	94.0616	36.9348	93.5477
38.0017	94.165	36.2535	94.0522	36.963	93.5405
38.0274	94.1579	36.2906	94.0376	36.9846	93.5338
38.0519	94.1504	36.3271	94.0234	37.0095	93.5263
38.0787	94.1432	36.3539	94.0167	37.0372	93.5185
38.1015	94.1362	36.3779	94.0095	37.0586	93.5109
38.1402	94.1256	36.4043	94.0009	37.0832	93.503
38.1733	94.1153	36.4291	93.9913	37.122	93.4932
38.2032	94.1088	36.4533	93.9821	37.1569	93.4853
38.2262	94.1028	36.4762	93.9737	37.1827	93.4802
38.2516	94.0966	36.5019	93.9643	37.208	93.4742
38.2763	94.0901	36.5282	93.9543	37.2326	93.4693
38.3009	94.0835	36.5526	93.9454	37.2588	93.4666
38.3268	94.0765	36.5772	93.9362	37.2821	93.4655
38.3535	94.0699	36.6051	93.9267	37.3084	93.4633
38.3915	94.0601	36.629	93.9164	37.3462	93.4594
38.4283	94.0502	36.6665	93.9041	37.3825	93.4533
38.4518	94.0442	36.7036	93.8909	37.4099	93.4483
38.4777	94.0371	36.7278	93.8819	37.4332	93.4434
38.5045	94.0302	36.7537	93.8736	37.4591	93.438
38.5278	94.0229	36.7776	93.8649	37.4838	93.4321
38.5533	94.0167	36.8031	93.856	37.508	93.4254
38.5777	94.0097	36.8269	93.8471	37.5327	93.4184
38.6145	93.9994	36.8551	93.8381	37.5574	93.4133
38.6527	93.9894	36.8792	93.8292	37.5956	93.4038
38.6768	93.9832	36.9053	93.8197	37.6346	93.3932
38.7027	93.9766	36.9327	93.811	37.6576	93.3879
38.7266	93.9697	36.956	93.8022	37.6835	93.3829
38.7497	93.9631	36.9839	93.794	37.7098	93.3751
38.7756	93.9561	37.0068	93.7845	37.7346	93.3666
38.8043	93.9498	37.0442	93.7713	37.7616	93.3605
38.8302	93.9436	37.0809	93.7584	37.7848	93.3572
38.8656	93.9331	37.1056	93.7505	37.8197	93.3512
38.9028	93.9232	37.1301	93.7417	37.8565	93.3451
38.929	93.9168	37.1565	93.7326	37.8824	93.3388
38.9517	93.9103	37.182	93.7233	37.9064	93.3301
38.9774	93.9035	37.2071	93.7134	37.9354	93.3263
39.0023	93.8965	37.231	93.7036	37.9604	93.3214
39.0281	93.8904	37.2529	93.6949	37.9867	93.3175
39.052	93.8837	37.2797	93.6856	38.0085	93.3129
39.0885	93.8736	37.3047	93.6767	38.048	93.3046
39.1274	93.8638	37.3274	93.6677	38.083	93.2968
39.1529	93.8578	37.3531	93.6591	38.1078	93.2891
39.1774	93.8509	37.3815	93.6491	38.131	93.2815
39.2033	93.8446	37.4181	93.6348	38.1557	93.2749
39.2285	93.838	37.4538	93.6207	38.1823	93.2702
39.2532	93.8321	37.4814	93.6124	38.2073	93.2641
39.2785	93.8266	37.5041	93.6027	38.2327	93.2566
39.3149	93.8164	37.5308	93.5941	38.2713	93.2439
39.3516	93.8067	37.5558	93.5855	38.3071	93.2362
39.3774	93.8007	37.5799	93.577	38.332	93.2323
39.4016	93.7942	37.6028	93.5687	38.356	93.2265
39.4287	93.7878	37.6281	93.561	38.3824	93.2193
39.4501	93.7814	37.6547	93.5529	38.4075	93.2128
39.4743	93.7749	37.6819	93.5433	38.4335	93.2097
39.5021	93.7689	37.708	93.5349	38.4553	93.2061
39.5271	93.763	37.7299	93.5263	38.4817	93.2004
39.5624	93.7537	37.7534	93.5178	38.5184	93.1926
39.5997	93.7449	37.7916	93.5029	38.5532	93.1823
39.6265	93.7388	37.8315	93.4894	38.5806	93.1751
39.652	93.7331	37.8548	93.48	38.6056	93.1691
39.6769	93.7269	37.8803	93.4723	38.6297	93.1645
39.7007	93.7201	37.9036	93.4659	38.6547	93.1607
39.7249	93.7134	37.9279	93.4595	38.6801	93.1538
39.7499	93.7069	37.953	93.4517	38.7067	93.1471
39.7867	93.6977	37.9808	93.4441	38.7416	93.1398
39.8253	93.6881	38.002	93.4356	38.7811	93.1297
39.8507	93.6816	38.0309	93.4276	38.8035	93.1244
39.8736	93.675	38.0556	93.4186	38.8289	93.1218
39.9004	93.6687	38.0804	93.4117	38.8535	93.1166
39.9267	93.6621	38.1051	93.403	38.881	93.1092
39.9515	93.6563	38.131	93.3942	38.9071	93.1028
39.9758	93.6504	38.1676	93.3808	38.932	93.0957
39.9993	93.6444	38.2073	93.3675	38.9688	93.0833
40.0379	93.6359	38.2293	93.3563	39.0049	93.0738
40.076	93.6263	38.2522	93.3449	39.0305	93.0697
40.1013	93.6204	38.279	93.3347	39.0546	93.0643
40.1243	93.6143	38.304	93.3246	39.0827	93.0586
40.1495	93.6078	38.3285	93.314	39.1042	93.0529
40.1748	93.6014	38.3536	93.3038	39.1313	93.0486
40.2014	93.5952	38.3813	93.2935	39.1571	93.0439
40.2256	93.589	38.4049	93.2831	39.1946	93.036
40.2649	93.5798	38.4317	93.2731	39.2336	93.0295
40.3026	93.5706	38.4548	93.2636	39.2565	93.0252
40.3266	93.5649	38.4791	93.2543	39.2828	93.0192
40.3512	93.5595	38.504	93.2459	39.3056	93.0132
40.3786	93.554	38.5421	93.2334	39.3298	93.0095
40.4025	93.5485	38.5807	93.2213	39.3554	93.0055
40.4269	93.5427	38.6035	93.2129	39.3806	93.0009
40.4496	93.5374	38.6282	93.2032	39.4077	92.9948
40.4735	93.5323	38.6538	93.1943	39.4446	92.9856
40.5106	93.5234	38.6798	93.1857	39.4823	92.9767
40.5498	93.5149	38.7039	93.1765	39.5088	92.972
40.5756	93.5092	38.7294	93.168	39.5323	92.9667
40.5991	93.5028	38.7534	93.1595	39.5573	92.9606
40.6249	93.4967	38.7804	93.1511	39.5817	92.9553
40.651	93.4905	38.8052	93.1422	39.6074	92.9499
40.675	93.4838	38.8303	93.1337	39.6344	92.9428
40.6971	93.478	38.8541	93.1251	39.6698	92.9335
40.7381	93.4697	38.8807	93.117	39.7072	92.9271
40.7772	93.4613	38.9169	93.1048	39.7325	92.9217
40.8027	93.4557	38.956	93.0921	39.7555	92.915
40.8263	93.4497	38.9776	93.0839	39.7803	92.9105
40.8499	93.4439	39.0025	93.0757	39.806	92.9062
40.8749	93.4374	39.0292	93.0668	39.8307	92.9009
40.9011	93.4316	39.0546	93.0583	39.8586	92.8956
40.9262	93.4258	39.0813	93.0501	39.8953	92.8887
40.9637	93.4176	39.1037	93.0431	39.9322	92.8819
41.0001	93.4094	39.1298	93.0383	39.9573	92.8758
41.0235	93.4035	39.1553	93.0335	39.9826	92.8717
41.0497	93.3978	39.1812	93.0285	40.0072	92.867
41.0733	93.3925	39.2043	93.0224	40.0306	92.8624
41.1004	93.3871	39.2318	93.0153	40.0568	92.8568
41.1247	93.3806	39.2677	93.0041	40.0812	92.8515
41.1514	93.3751	39.3044	92.9917	40.1188	92.8435
41.1721	93.369	39.3321	92.9845	40.1544	92.8366
41.2104	93.3607	39.3526	92.9769	40.1805	92.831
41.2481	93.3529	39.3785	92.9693	40.2053	92.8253
41.2732	93.3468	39.4039	92.9617	40.2309	92.8203
41.2983	93.341	39.429	92.9533	40.2538	92.8151
41.3213	93.3354	39.4535	92.9457	40.2776	92.8111
41.3477	93.3301	39.4783	92.938	40.3058	92.8068
41.3721	93.3245	39.5059	92.9295	40.3305	92.8017
41.3963	93.3191	39.532	92.9219	40.3698	92.7931
41.4335	93.311	39.5559	92.9148	40.4063	92.7842
41.4715	93.302	39.5815	92.9068	40.4303	92.7786
41.4963	93.2966	39.6053	92.8975	40.4548	92.7726
41.5215	93.2912	39.6406	92.8855	40.4796	92.7674
41.5455	93.286	39.6778	92.8743	40.5055	92.7613
41.5703	93.2805	39.7029	92.8668	40.5291	92.7559
41.5955	93.2755	39.7283	92.8598	40.555	92.7508
41.6237	93.27	39.7503	92.8512	40.5932	92.7433
41.645	93.264	39.7782	92.8428	40.6296	92.7363
41.6834	93.256	39.8056	92.8345	40.6545	92.7312
41.7226	93.2476	39.8296	92.8266	40.6805	92.7258
41.7459	93.2422	39.8542	92.8183	40.7026	92.7223
41.7715	93.2367	39.8809	92.8111	40.7312	92.7206
41.7981	93.2315	39.904	92.8035	40.7559	92.7177
41.823	93.2262	39.9267	92.7961	40.7816	92.7126
41.8453	93.221	39.9536	92.7886	40.8199	92.7063
41.8721	93.2161	39.9788	92.7807	40.8572	92.7011
41.9101	93.2087	40.0165	92.7691	40.88	92.6976
41.9472	93.2005	40.0546	92.7586	40.9053	92.6941
41.9716	93.1954	40.0793	92.7505	40.9304	92.6895
41.9962	93.1908	40.106	92.743	40.9568	92.6838
42.0211	93.1859	40.1268	92.7351	40.9809	92.6787
42.0461	93.1808	40.1519	92.7278	41.0078	92.6754
42.0717	93.176	40.1782	92.7201	41.0441	92.6692
42.0958	93.1708	40.2061	92.7132	41.0812	92.6583
42.1237	93.1653	40.2288	92.7062	41.1037	92.6514
42.1592	93.157	40.2536	92.6987	41.1298	92.6435
42.1969	93.1492	40.277	92.6906	41.1558	92.6374
42.2204	93.1436	40.3037	92.6831	41.1792	92.6326
42.2472	93.1384	40.3301	92.6756	41.2067	92.6293
42.2711	93.134	40.3545	92.6673	41.2315	92.6283
42.2961	93.1291	40.3919	92.6552	41.256	92.6243
42.322	93.1241	40.4298	92.6444	41.2953	92.6194
42.3469	93.1194	40.4534	92.6382	41.331	92.6135
42.3843	93.1118	40.4774	92.6318	41.3538	92.6097
42.4203	93.1035	40.5054	92.6244	41.3794	92.6043
42.4469	93.0981	40.5275	92.6178	41.4062	92.5986
42.4741	93.0925	40.552	92.6102	41.4294	92.5954
42.4983	93.0873	40.5776	92.6028	41.4538	92.5922
42.5238	93.082	40.6032	92.5947	41.48	92.588
42.5483	93.0779	40.6277	92.588	41.5172	92.5808
42.5747	93.074	40.6543	92.5809	41.555	92.5736
42.6103	93.0679	40.6761	92.5733	41.5792	92.5679
42.6459	93.0617	40.7037	92.5652	41.6051	92.5619
42.6733	93.0566	40.729	92.5583	41.6276	92.556
42.6988	93.0506	40.7666	92.5478	41.6534	92.5507
42.7238	93.045	40.8028	92.5363	41.6788	92.5458
42.7476	93.0396	40.83	92.5289	41.7035	92.5416
42.7715	93.0346	40.8549	92.5207	41.7434	92.5351
42.7983	93.0298	40.8817	92.5138	41.7789	92.5286
42.8231	93.0253	40.9061	92.5079	41.8037	92.525
42.8611	93.0185	40.9311	92.5019	41.8268	92.521
42.8983	93.0117	40.9567	92.4951	41.8558	92.517
42.9231	93.0065	40.9809	92.4879	41.8764	92.5129
42.948	93.0015	41.0042	92.4815	41.9025	92.5088
42.9727	92.9972	41.0318	92.4747	41.9275	92.5043
42.998	92.9924	41.0567	92.4675	41.9658	92.4983
43.0233	92.9882	41.0816	92.4603	42.0031	92.4917
43.046	92.9837	41.1044	92.453	42.0286	92.4882
43.0853	92.9762	41.1438	92.442	42.0523	92.4833
43.1224	92.9692	41.18	92.4312	42.0783	92.4779
43.1474	92.9644	41.2042	92.4246	42.1032	92.4739
43.1709	92.9599	41.2296	92.4176	42.1281	92.4701
43.1946	92.955	41.2522	92.4105	42.1525	92.4664
43.2208	92.9504	41.2794	92.4038	42.1768	92.4608
43.2476	92.9459	41.3063	92.3963	42.2153	92.4547
43.2728	92.9415	41.3307	92.3892	42.2529	92.4495
43.2959	92.9369	41.3522	92.3825	42.2774	92.4449
43.336	92.9306	41.3783	92.3758	42.3037	92.4408
43.3722	92.9242	41.4043	92.3688	42.3277	92.4368
43.399	92.9197	41.4318	92.3614	42.3546	92.4328
43.4228	92.9151	41.4534	92.3545	42.3787	92.4266
43.4482	92.9101	41.4787	92.348	42.4042	92.4207
43.474	92.9056	41.5161	92.3382	42.4422	92.4159
43.4975	92.9008	41.5553	92.3281	42.4785	92.4122
43.5219	92.8962	41.5776	92.3222	42.5022	92.4078
43.5586	92.889	41.6039	92.3153	42.53	92.4029
43.5951	92.8818	41.629	92.3083	42.5552	92.3991
43.6207	92.8771	41.6526	92.3016	42.5797	92.3957
43.6432	92.872	41.6792	92.2954	42.606	92.3907
43.6704	92.868	41.7073	92.2879	42.63	92.3854
43.6945	92.8633	41.7273	92.2792	42.6644	92.378
43.7201	92.8586	41.7559	92.2694	42.7026	92.3711
43.745	92.8542	41.7784	92.2604	42.728	92.3664
43.7678	92.8503	41.8043	92.2513	42.7518	92.3596
43.8063	92.8445	41.8265	92.2428	42.7769	92.3551
43.8457	92.8385	41.8527	92.235	42.8035	92.3528
43.868	92.8345	41.8906	92.225	42.829	92.3491
43.895	92.8302	41.9284	92.2178	42.8519	92.3463
43.9198	92.8254	41.9529	92.2141	42.8904	92.3385
43.9477	92.8211	41.9762	92.2094	42.9281	92.3324
43.9699	92.8163	42.0003	92.2049	42.9523	92.3306
43.9959	92.8117	42.0264	92.2003	42.9767	92.3271
44.033	92.8045	42.0499	92.1946	43.0016	92.3217
44.0708	92.7979	42.0752	92.1893	43.026	92.3166
44.0959	92.7941	42.1036	92.183	43.0524	92.3124
44.1212	92.7901	42.1305	92.1772	43.0761	92.3082
44.1485	92.7864	42.153	92.1709	43.1021	92.3053
44.1737	92.7818	42.178	92.1643	43.1409	92.2993
44.199	92.7779	42.2036	92.158	43.1765	92.2932
44.2211	92.7741	42.2284	92.1518	43.2018	92.2913
44.2583	92.7686	42.2666	92.1427	43.2276	92.2875
44.2931	92.7626	42.3034	92.1339	43.2534	92.2828
44.3195	92.759	42.3288	92.1286	43.2789	92.2792
44.3462	92.7547	42.3516	92.123	43.3023	92.275
44.3705	92.7508	42.3781	92.118	43.3273	92.2725
44.3984	92.7473	42.4022	92.1129	43.3649	92.2682
44.4211	92.7431	42.4281	92.1068	43.4024	92.2636
44.4478	92.7387	42.4526	92.1008	43.4279	92.2576
44.4705	92.7345	42.4796	92.0956	43.454	92.2555
44.5074	92.7285	42.5042	92.0903	43.476	92.2533
44.5484	92.7216	42.5284	92.0834	43.5056	92.2502
44.5702	92.7171	42.5541	92.0772	43.5278	92.2458
44.5955	92.713	42.577	92.0707	43.552	92.242
44.622	92.709	42.6026	92.0641	43.5923	92.2373
44.6463	92.7055	42.6424	92.0555	43.6274	92.2318
44.6706	92.7015	42.6792	92.0475	43.6528	92.229
44.6989	92.6975	42.7047	92.0409	43.6759	92.225
44.734	92.6917	42.7289	92.0355	43.7036	92.2186
44.7703	92.6857	42.757	92.0288	43.7274	92.2135
44.7975	92.681	42.7821	92.0231	43.7512	92.2071
44.8222	92.6771	42.8066	92.0169	43.776	92.1997
44.8476	92.6727	42.8305	92.0117	43.8131	92.1941
44.8728	92.669	42.8542	92.006	43.8536	92.1887
44.8965	92.665	42.8787	92.0005	43.8754	92.1841
44.9205	92.6608	42.9032	91.9959	43.9018	92.1813
44.9468	92.6569	42.928	91.9909	43.9277	92.1813
44.9837	92.651	42.9523	91.9852	43.9528	92.1804
45.0211	92.645	42.9777	91.98	43.9767	92.1784
45.0474	92.6406	43.0156	91.9711	44.0018	92.1762
45.0689	92.6366	43.0521	91.9622	44.0284	92.1725
45.092	92.6325	43.0786	91.9566	44.0658	92.1645
45.119	92.6289	43.1043	91.9508	44.1042	92.158
45.1451	92.6256	43.1304	91.9452	44.1283	92.1537
45.1677	92.6221	43.1541	91.9391	44.1531	92.15
45.2066	92.617	43.1798	91.9329	44.1776	92.146
45.2444	92.6119	43.2059	91.9272	44.2041	92.1428
45.2689	92.6081	43.2295	91.9206	44.2293	92.1414
45.2925	92.6046	43.2541	91.9132	44.2547	92.1383
45.3187	92.6007	43.2815	91.907	44.2902	92.1304
45.3454	92.5969	43.3035	91.9012	44.3287	92.1241
45.3672	92.5931	43.3312	91.8948	44.3535	92.1187
45.3951	92.5894	43.3573	91.8881	44.3777	92.1141
45.4218	92.5863	43.3927	91.878	44.3999	92.1124
45.4589	92.5805	43.429	91.8684	44.4258	92.1098
45.4953	92.5751	43.4541	91.8639	44.4524	92.1066
45.5215	92.5698	43.4782	91.8596	44.4763	92.1023
45.5438	92.5659	43.5049	91.8553	44.5166	92.0975
45.5684	92.5628	43.5303	91.8509	44.5551	92.092
45.5946	92.5589	43.5535	91.8474	44.5771	92.0895
45.6173	92.556	43.5799	91.8439	44.602	92.086
45.6448	92.5526	43.6045	91.8402	44.6272	92.082
45.6806	92.5473	43.6284	91.8351	44.6539	92.0793
45.7177	92.5419	43.6562	91.8309	44.6788	92.0763
45.7466	92.538	43.6834	91.8264	44.7045	92.0695
45.7707	92.5346	43.7044	91.8224	44.7415	92.0619
45.7973	92.5315	43.7435	91.8153	44.7798	92.0582
45.8213	92.5282	43.7809	91.8087	44.8029	92.0511
45.8463	92.5244	43.8058	91.8032	44.8278	92.0475
45.8721	92.5213	43.8276	91.7972	44.8516	92.0463
45.9097	92.5165	43.8542	91.7916	44.8797	92.0441
45.9464	92.5121	43.8766	91.7865	44.9039	92.0419
45.9693	92.5092	43.9042	91.7816	44.9288	92.0394
45.9955	92.5057	43.9298	91.7766	44.9558	92.034
46.0201	92.5021	43.9538	91.7706	44.993	92.0288
46.0447	92.4982	43.9822	91.7659	45.031	92.0247
46.0709	92.4948	44.006	91.761	45.0523	92.0201
46.0966	92.4918	44.0309	91.7565	45.0792	92.0171
46.1221	92.4888	44.0564	91.7504	45.1029	92.0148
46.1587	92.4839	44.0825	91.7443	45.1301	92.0115
46.1937	92.4786	44.1194	91.7345	45.1537	92.0078
46.2202	92.4751	44.1551	91.7261	45.1776	92.0049
46.2474	92.472	44.1807	91.7201	45.2165	91.9998
46.271	92.4689	44.2045	91.7149	45.2553	91.9951
46.2934	92.4653	44.2305	91.7104	45.2761	91.9914
46.3199	92.4619	44.2546	91.7059	45.3032	91.9871
46.346	92.4583	44.28	91.7021	45.3294	91.9846
46.3848	92.4526	44.3046	91.6972	45.3512	91.9818
46.4212	92.4467	44.3287	91.6938	45.3789	91.9751
46.4453	92.4427	44.3565	91.6906	45.4029	91.966
46.4702	92.4391	44.3788	91.6859	45.4423	91.9631
46.4974	92.4356	44.4039	91.6808	45.4798	91.9578
46.5201	92.4326	44.4293	91.6764	45.5056	91.9506
46.5449	92.4292	44.4546	91.6723	45.528	91.9482
46.5711	92.4257	44.4942	91.6658	45.5549	91.9476
46.594	92.4226	44.5308	91.6589	45.5805	91.9472
46.6318	92.418	44.5546	91.6541	45.6031	91.9469
46.6678	92.4134	44.5785	91.6507	45.6294	91.9453
46.6946	92.4106	44.6039	91.6473	45.6678	91.9417
46.7189	92.4073	44.6278	91.6432	45.7042	91.9386
46.7449	92.404	44.6535	91.6382	45.7298	91.9362
46.7693	92.4009	44.6794	91.6333	45.7525	91.9318
46.7934	92.3975	44.7013	91.6286	45.7803	91.9283
46.8175	92.3949	44.7265	91.6241	45.8069	91.9255
46.8564	92.3901	44.7531	91.6188	45.8312	91.9225
46.8911	92.3857	44.7793	91.6133	45.8549	91.9189
46.9179	92.3824	44.8052	91.6089	45.8813	91.9167
46.9443	92.3798	44.8279	91.6042	45.9191	91.9107
46.9686	92.3772	44.8662	91.5987	45.9566	91.9042
46.9958	92.3737	44.9033	91.5925	45.9786	91.9007
47.0192	92.3708	44.9256	91.5895	46.0045	91.8972
47.044	92.3688	44.9518	91.5869	46.0288	91.895
47.0688	92.3658	44.9757	91.5842	46.0537	91.8931
47.1067	92.3608	45.0001	91.5819	46.0786	91.8903
47.1436	92.3551	45.0271	91.577	46.1037	91.8853
47.1684	92.3517	45.0514	91.5731	46.1412	91.8799
47.1933	92.3491	45.0754	91.5703	46.1777	91.8757
47.2179	92.3458	45.1013	91.5673	46.2017	91.8737
47.245	92.3426	45.127	91.5647	46.2293	91.8714
47.2661	92.3401	45.1514	91.5614	46.2531	91.8697
47.2934	92.3372	45.1777	91.5576	46.2764	91.8668
47.3333	92.3325	45.2036	91.5545	46.3032	91.8637
47.3718	92.3277	45.2405	91.5496	46.3257	91.8606
47.3952	92.3254	45.2796	91.5441	46.3645	91.856
47.4207	92.3229	45.3043	91.5395	46.4014	91.8517
47.4445	92.3196	45.3268	91.5359	46.4281	91.8491
47.4684	92.3165	45.3512	91.5323	46.452	91.8465
47.494	92.3136	45.3739	91.5281	46.4769	91.8445
47.5204	92.3095	45.4008	91.5236	46.5014	91.8432
47.5578	92.3052	45.4259	91.5192	46.5267	91.8419
47.5952	92.3002	45.4521	91.5138	46.5532	91.8391
47.6192	92.2972	45.4763	91.509	46.589	91.8324
47.6452	92.2942	45.5008	91.5037	46.6284	91.8271
47.6707	92.2918	45.5274	91.4995	46.6534	91.8229
47.6945	92.289	45.5521	91.4956	46.677	91.8207
47.7195	92.2867	45.5778	91.4921	46.7007	91.8175
47.7445	92.2833	45.614	91.4857	46.7293	91.8143
47.769	92.2802	45.6514	91.4809	46.7522	91.8118
47.8045	92.2756	45.6776	91.4775	46.7779	91.809
47.8422	92.2713	45.7023	91.4731	46.805	91.8048
47.8676	92.269	45.7272	91.469	46.843	91.7983
47.8924	92.2668	45.7529	91.4653	46.8797	91.793
47.9166	92.2639	45.7793	91.4617	46.9076	91.791
47.9429	92.2614	45.8019	91.4579	46.931	91.789
47.9683	92.2588	45.8299	91.4551	46.9551	91.7866
47.9922	92.256	45.8537	91.4521	46.9811	91.7843
48.0305	92.2519	45.8777	91.4479	47.0038	91.7825
48.0677	92.2476	45.8997	91.4445	47.0271	91.7797
48.0931	92.2447	45.9282	91.441	47.065	91.7733
48.1202	92.2414	45.9515	91.4365	47.1047	91.7665
48.1431	92.2384	45.988	91.4302	47.1295	91.7631
48.17	92.2363	46.0256	91.4244	47.1527	91.7598
48.1937	92.2335	46.0527	91.4216	47.1761	91.7589
48.2186	92.2311	46.0775	91.4176	47.2042	91.7579
48.2441	92.2289	46.1028	91.4143	47.2288	91.7548
48.2804	92.2246	46.1267	91.4111	47.2533	91.752
48.3196	92.2204	46.1526	91.4077	47.2913	91.7499
48.3437	92.2174	46.1773	91.4029	47.3287	91.7462
48.3685	92.2146	46.2029	91.3987	47.3548	91.7422
48.3918	92.2121	46.2282	91.3941	47.3771	91.7392
48.4185	92.2092	46.2527	91.3892	47.4033	91.7372
48.4451	92.2065	46.2779	91.3842	47.4301	91.7343
48.4689	92.2042	46.3034	91.3805	47.4561	91.7311
48.5072	92.2002	46.329	91.3766	47.4779	91.7284
48.544	92.1962	46.3654	91.3696	47.5158	91.7246
48.5695	92.1936	46.4043	91.3637	47.5535	91.7208
48.5921	92.1908	46.4284	91.3598	47.5793	91.7168
48.6197	92.1876	46.4519	91.356	47.6051	91.7147
48.6432	92.1847	46.4785	91.3522	47.6317	91.713
48.6691	92.1819	46.5044	91.3492	47.6527	91.711
48.6955	92.1794	46.5271	91.3459	47.6791	91.7084
48.7201	92.1766	46.5514	91.3421	47.7018	91.7061
48.7572	92.1727	46.5772	91.3386	47.7281	91.7039
48.7931	92.1691	46.6038	91.3351	47.7659	91.699
48.8198	92.1663	46.628	91.3314	47.8023	91.6961
48.8416	92.1638	46.6526	91.3277	47.8272	91.6946
48.868	92.1615	46.6759	91.3243	47.8533	91.6929
48.893	92.1587	46.7026	91.3206	47.8783	91.6895
48.9194	92.1563	46.7392	91.3154	47.9038	91.6853
48.9436	92.1539	46.7761	91.3102	47.9292	91.6817
48.9821	92.1505	46.7996	91.3056	47.951	91.6788
49.0197	92.1472	46.8266	91.3018	47.9891	91.6727
49.0464	92.1445	46.8509	91.2985	48.0266	91.6629
49.0674	92.1418	46.8725	91.2953	48.0517	91.66
49.0943	92.1388	46.9008	91.2923	48.076	91.659
49.1199	92.1361	46.9236	91.2894	48.1028	91.6565
49.1437	92.1337	46.9473	91.2867	48.1302	91.6543
49.1692	92.1309	46.9739	91.284	48.1531	91.6517
49.2063	92.1273	46.9986	91.2817	48.1786	91.6487
49.2445	92.1237	47.0227	91.2791	48.2158	91.6453
49.2686	92.1214	47.0516	91.276	48.2542	91.6429
49.2955	92.119	47.0747	91.2737	48.2784	91.6407
49.3192	92.1166	47.1129	91.2693	48.3029	91.639
49.3447	92.1146	47.1497	91.2651	48.3286	91.6369
49.3694	92.1127	47.1742	91.2617	48.3521	91.6345
49.3958	92.1105	47.1984	91.2594	48.381	91.6325
49.4187	92.1077	47.2265	91.2562	48.4044	91.6312
49.4556	92.1039	47.2531	91.2526	48.4413	91.6266
49.4928	92.0999	47.2765	91.2488	48.48	91.6213
49.5181	92.0978	47.3015	91.2463	48.5052	91.6184
49.5433	92.0957	47.3275	91.243	48.5289	91.6156
49.5669	92.0931	47.3532	91.2407	48.5543	91.6128
49.5914	92.0907	47.377	91.2375	48.5795	91.6119
49.6189	92.0879	47.4024	91.2349	48.6033	91.611
49.6456	92.0857	47.4252	91.2316	48.6277	91.6084
49.6814	92.0821	47.4507	91.2291	48.6555	91.6056
49.7177	92.0782	47.4874	91.2245	48.6919	91.602
49.7443	92.0767	47.5268	91.2197	48.7283	91.5995
49.7707	92.0747	47.5486	91.2171	48.7532	91.5982
49.7941	92.0721	47.5765	91.215	48.7779	91.5951
49.8174	92.0696	47.6022	91.2125	48.802	91.5906
49.8427	92.0668	47.6279	91.2102	48.8278	91.5879
49.868	92.0646	47.6513	91.2075	48.855	91.5865
49.8951	92.0623	47.6756	91.2051	48.8777	91.5835
49.9315	92.0588	47.6987	91.2015	48.9151	91.5794
49.9692	92.0555	47.7263	91.199	48.9535	91.5751
49.9921	92.0535	47.7497	91.1968	48.9775	91.5709
50.017	92.0517	47.7751	91.195	49.0017	91.5683
50.0443	92.0495	47.8002	91.1926	49.0268	91.5663
50.0668	92.0475	47.8272	91.1902	49.0513	91.5652
50.0946	92.0453	47.8646	91.1869	49.0782	91.5633
50.119	92.043	47.9017	91.1828	49.1032	91.5605
50.1562	92.0393	47.9257	91.1799	49.139	91.5564
50.1945	92.0357	47.952	91.1763	49.1773	91.554
50.2172	92.0331	47.9765	91.173	49.2007	91.5506
50.244	92.0305	48.0018	91.1699	49.2255	91.5473
50.271	92.028	48.0263	91.1677	49.2527	91.5451
50.2936	92.0258	48.0522	91.1659	49.2767	91.5422
50.3207	92.0232	48.076	91.1636	49.3035	91.5392
50.3443	92.0209	48.0999	91.1607	49.3259	91.5348
50.3687	92.0184	48.1235	91.1576	49.3628	91.5319
50.4051	92.0152	48.1501	91.155	49.3993	91.5291
50.4435	92.012	48.1745	91.1527	49.4248	91.5272
50.4681	92.0093	48.2137	91.1482	49.4499	91.5265
50.4948	92.0071	48.248	91.1445	49.4744	91.5245
50.5197	92.005	48.2745	91.1427	49.5002	91.525
50.5426	92.0032	48.2998	91.1405	49.5255	91.5252
50.5669	92.0009	48.3257	91.1377	49.5517	91.5217
50.5922	91.999	48.3502	91.1354	49.577	91.5192
50.6297	91.9964	48.3768	91.1336	49.614	91.5179
50.6654	91.9933	48.4003	91.1316	49.6508	91.513
50.6909	91.9915	48.4275	91.1299	49.6769	91.5104
50.7174	91.9893	48.4518	91.1273	49.7012	91.5099
50.7439	91.9871	48.4761	91.1252	49.7273	91.5094
50.768	91.9853	48.501	91.1224	49.7507	91.5082
50.7926	91.9834	48.5231	91.1192	49.7752	91.5075
50.8171	91.981	48.5482	91.1161	49.8022	91.5029
50.8556	91.9785	48.5881	91.1125	49.8387	91.4984
50.8935	91.9759	48.6229	91.1091	49.8753	91.4949
50.917	91.9737	48.6491	91.1069	49.9012	91.4952
50.9419	91.9715	48.6723	91.1047	49.9267	91.4946
50.9668	91.9693	48.6967	91.1029	49.9513	91.4896
50.9914	91.9672	48.724	91.1004	49.9749	91.4851
51.0174	91.9651	48.7485	91.0984	50.0011	91.4803
51.0408	91.9631	48.775	91.0959	50.0298	91.4783
51.0681	91.9613	48.8007	91.0936	50.0635	91.4742
51.1058	91.9576	48.8219	91.0921	50.1013	91.4682
51.1432	91.9538	48.8481	91.0912	50.1254	91.4633
51.1707	91.9515	48.8732	91.0894	50.1529	91.4609
51.1948	91.9501	48.8998	91.0869	50.1776	91.4602
51.2183	91.9481	48.9246	91.0858	50.2011	91.4591
51.243	91.9462	48.9601	91.0847	50.2278	91.4573
51.2657	91.9441	48.9976	91.0844	50.2528	91.4541
51.2899	91.9419	49.0233	91.0835	50.29	91.4494
51.3302	91.9387	49.0487	91.082	50.3269	91.4456
51.3671	91.9355	49.0751	91.0799	50.3499	91.4412
51.39	91.9334	49.1	91.0778	50.3743	91.4403
51.4159	91.9314	49.1238	91.0768	50.3995	91.4379
51.4412	91.9295	49.1491	91.074	50.4236	91.4323
51.4655	91.9277	49.1731	91.0712	50.448	91.4293
51.4911	91.9261	49.2019	91.0677	50.474	91.4305
51.516	91.9237	49.2257	91.0648	50.5	91.4307
51.5391	91.9211	49.2485	91.0632	50.5362	91.4267
51.5785	91.9186	49.2726	91.0612	50.5741	91.4243
51.6151	91.9159	49.2968	91.0593	50.5998	91.4215
51.6389	91.9144	49.3363	91.0563	50.6229	91.4201
51.6692	91.9126	49.3737	91.0537	50.65	91.416
51.6925	91.9104	49.4005	91.0515	50.6728	91.4101
51.7169	91.9081	49.4224	91.0491	50.6983	91.4054
51.7408	91.9059	49.4482	91.0462	50.7235	91.4014
51.7643	91.9038	49.4712	91.0438	50.7616	91.4004
51.8021	91.9018	49.5	91.0421	50.7998	91.401
51.8401	91.8995	49.5239	91.0404	50.8242	91.4004
51.8654	91.8977	49.5494	91.0386	50.8497	91.4007
51.8897	91.8951	49.5753	91.0362	50.8753	91.4008
51.9149	91.8929	49.5979	91.0345	50.9012	91.4015
51.9411	91.8912	49.6215	91.0326	50.9227	91.4019
51.9639	91.89	49.649	91.0305	50.9488	91.4009
51.9912	91.8883	49.6732	91.0281	50.9869	91.3986
52.015	91.8864	49.7105	91.0245	51.0239	91.3955
52.0533	91.8844	49.7482	91.0219	51.0468	91.3919
52.0909	91.8816	49.7746	91.0194	51.0728	91.3887
52.1181	91.8799	49.799	91.0171	51.0984	91.387
52.1421	91.8778	49.8236	91.0162	51.1232	91.3864
52.168	91.876	49.8497	91.0151	51.1497	91.3862
52.1932	91.8739	49.8745	91.0138	51.1759	91.3858
52.2178	91.8719	49.9009	91.0119	51.2118	91.3835
52.2407	91.8703	49.924	91.0103	51.247	91.3815
52.2792	91.8668	49.9521	91.009	51.2717	91.3805
52.318	91.8635	49.9752	91.0066	51.2976	91.3783
52.3405	91.8618	50.0011	91.0044	51.3225	91.3761
52.365	91.8598	50.024	91.0019	51.3488	91.3733
52.391	91.858	50.0504	90.9996	51.3728	91.3691
52.4191	91.8562	50.0859	90.9956	51.3981	91.3642
52.4435	91.8545	50.1246	90.9923	51.4245	91.3605
52.4684	91.8529	50.1478	90.9909	51.4609	91.3568
52.5043	91.8499	50.1711	90.9889	51.4973	91.3537
52.5414	91.8464	50.2005	90.9866	51.5233	91.3519
52.5688	91.8443	50.2214	90.9849	51.5468	91.3508
52.5892	91.843	50.2471	90.9839	51.5717	91.3502
52.6136	91.8415	50.2744	90.9819	51.5962	91.3479
52.6398	91.8393	50.2944	90.9803	51.6211	91.3437
52.664	91.8377	50.322	90.9792	51.6485	91.3413
52.6919	91.8362	50.3466	90.9774	51.6854	91.3401
52.7167	91.8342	50.3714	90.9755	51.7247	91.3399
52.7535	91.8321	50.3983	90.9741	51.7484	91.3393
52.791	91.83	50.4242	90.9723	51.7707	91.3364
52.8151	91.8284	50.46	90.9694	51.7972	91.332
52.8393	91.8267	50.4981	90.966	51.8207	91.3315
52.8655	91.8251	50.5219	90.9644	51.8458	91.3325
52.8919	91.8234	50.5467	90.9631	51.8721	91.3304
52.9152	91.8216	50.5721	90.9612	51.9115	91.328
52.9399	91.8199	50.5964	90.9594	51.949	91.3269
52.9787	91.8173	50.6222	90.9582	51.9738	91.3258
53.0136	91.8144	50.6502	90.9566	51.9956	91.3234
53.0406	91.8129	50.6723	90.9556	52.0226	91.3198
53.0645	91.8112	50.6969	90.9543	52.048	91.3189
53.0884	91.8095	50.7208	90.9523	52.0735	91.318
53.1131	91.8077	50.7475	90.9502	52.099	91.3172
53.1378	91.8058	50.7735	90.9477	52.1357	91.3149
53.1644	91.8037	50.796	90.9459	52.1747	91.3124
53.1893	91.8021	50.8332	90.9429	52.2005	91.3108
53.2256	91.7996	50.8721	90.9398	52.2243	91.3073
53.2634	91.797	50.8966	90.9391	52.2499	91.3059
53.2868	91.7957	50.9198	90.9381	52.2739	91.3052
53.3135	91.7936	50.9497	90.9374	52.2985	91.3037
53.3391	91.7921	50.9712	90.9356	52.3241	91.3014
53.3627	91.7906	50.997	90.9343	52.3462	91.2984
53.3874	91.7882	51.0213	90.9328	52.3853	91.2942
53.4115	91.7865	51.0457	90.9311	52.4234	91.2911
53.4509	91.7836	51.0704	90.9298	52.4467	91.2909
53.4906	91.7808	51.097	90.9283	52.472	91.2905
53.5141	91.7788	51.1205	90.9267	52.4979	91.2881
53.5399	91.7778	51.1452	90.925	52.5213	91.2851
53.5669	91.7765	51.1708	90.9244	52.548	91.2823
53.592	91.7747	51.2073	90.9219	52.5739	91.2801
53.6156	91.7728	51.2452	90.9186	52.6112	91.2792
53.6375	91.7712	51.272	90.9178	52.6476	91.2762
53.6634	91.7693	51.2955	90.9162	52.6728	91.2741
53.7013	91.767	51.3217	90.915	52.7	91.2712
53.7415	91.7654	51.3462	90.9139	52.7242	91.2675
53.7631	91.7641	51.3734	90.9121	52.7484	91.2647
53.788	91.7623	51.397	90.9101	52.7751	91.2643
53.8157	91.7608	51.4188	90.9084	52.7977	91.262
53.8413	91.759	51.4477	90.9067	52.8355	91.258
53.8614	91.7579	51.4705	90.9052	52.8741	91.2567
53.8897	91.7567	51.4979	90.9036	52.8981	91.2558
53.9265	91.7546	51.5193	90.9016	52.9218	91.2545
53.962	91.7529	51.5456	90.8993	52.9494	91.2531
53.9886	91.7515	51.5828	90.897	52.9738	91.252
54.0141	91.75	51.6203	90.8954	52.9989	91.2491
54.037	91.748	51.6459	90.8945	53.0261	91.2475
54.0647	91.7463	51.6701	90.8932	53.0605	91.2469
54.0892	91.7445	51.6953	90.8911	53.0983	91.2469
54.119	91.7429	51.7194	90.8889	53.1241	91.2457
54.1554	91.7408	51.7428	90.8877	53.147	91.2436
54.1928	91.7382	51.7672	90.8857	53.1752	91.2433
54.2176	91.7362	51.7965	90.8838	53.2004	91.2425
54.2435	91.7347	51.8222	90.8815	53.2248	91.2416
54.2674	91.7331	51.8482	90.88	53.2509	91.2399
54.2933	91.7313	51.8741	90.8781	53.2736	91.2371
54.3166	91.7295	51.8981	90.8759	53.3111	91.2338
54.3442	91.7282	51.9212	90.875	53.3505	91.2319
54.3691	91.7269	51.9567	90.8734	53.3746	91.2297
54.4059	91.7242	51.9975	90.872	53.3979	91.2274
54.4394	91.7222	52.0213	90.8702	53.4242	91.2253
54.4654	91.7206	52.0461	90.8688	53.4493	91.224
54.4899	91.7189	52.0706	90.8668	53.4727	91.222
54.5155	91.7172	52.0945	90.8645	53.4979	91.2193
54.5425	91.7157	52.1185	90.8625	53.5356	91.2176
54.5653	91.7147	52.1459	90.8619	53.5721	91.2162
54.5898	91.7134	52.1702	90.8611	53.5985	91.2156
54.6285	91.711	52.1954	90.8593	53.6248	91.2137
54.6671	91.7091	52.2215	90.857	53.6504	91.2119
54.6908	91.7075	52.2448	90.8549	53.6721	91.2094
54.7147	91.706	52.2688	90.8536	53.6996	91.2062
54.742	91.7041	52.296	90.8524	53.7255	91.2027
54.7662	91.7027	52.334	90.8509	53.7633	91.1999
54.7915	91.7012	52.3702	90.8499	53.8009	91.196
54.8169	91.6995	52.3945	90.8469	53.8241	91.1945
54.8406	91.6983	52.4198	90.8444	53.8501	91.1926
54.877	91.6955	52.4462	90.8428	53.8728	91.1908
54.9151	91.6933	52.4704	90.8446	53.8986	91.1882
54.9442	91.6919	52.4965	90.843	53.9242	91.1864
54.9673	91.6904	52.5198	90.8402	53.9476	91.1859
54.993	91.6886	52.5468	90.8377	53.9863	91.1842
55.0191	91.687	52.569	90.836	54.0239	91.1828
55.0447	91.686	52.5941	90.8343	54.0493	91.1817
55.0695	91.6846	52.6192	90.8332	54.0762	91.1808
55.1055	91.6823	52.6454	90.8317	54.0977	91.1794
55.141	91.6803	52.685	90.8287	54.1218	91.1773
55.1669	91.6788	52.7215	90.8258	54.1486	91.1757
55.192	91.6771	52.7471	90.8241	54.1755	91.1746
55.2143	91.6758	52.7692	90.8217	54.1989	91.1746
55.2429	91.6744	52.7961	90.8212	54.2372	91.1738
55.2631	91.6729	52.8202	90.8209	54.2742	91.1733
55.2926	91.6718	52.8446	90.8198	54.3009	91.1715
55.3164	91.6703	52.8705	90.8182	54.323	91.17
55.3547	91.6685	52.8956	90.8167	54.3487	91.1703
55.3916	91.6665	52.919	90.8151	54.3741	91.1697
55.4151	91.665	52.9453	90.8131	54.3981	91.1679
55.4433	91.6639	52.9729	90.8111	54.4245	91.1687
55.4662	91.662	52.9938	90.81	54.4624	91.1666
55.4887	91.6607	53.0192	90.8074	54.4993	91.1593
55.5116	91.6595	53.0572	90.805	54.5248	91.1558
55.5417	91.6579	53.0974	90.8052	54.5497	91.1532
55.5784	91.6561	53.1214	90.8059	54.576	91.151
55.6141	91.6543	53.1474	90.8049	54.5999	91.1483
55.6424	91.6531	53.1729	90.8035	54.624	91.1431
55.6673	91.6515	53.1946	90.8028	54.6512	91.1414
55.6929	91.6504	53.2211	90.8016	54.6869	91.1406
55.7157	91.6491	53.2465	90.8005	54.7249	91.1406
55.7439	91.6475	53.2708	90.7995	54.7517	91.1394
55.7646	91.6465	53.2958	90.7998	54.7768	91.1389
55.8023	91.6445	53.3205	90.7992	54.8007	91.1382
55.8406	91.6416	53.3458	90.798	54.8251	91.1372
55.8646	91.6405	53.3727	90.7963	54.8475	91.137
55.8897	91.6392	53.3943	90.7964	54.876	91.1388
55.9162	91.6378	53.4334	90.7935	54.9142	91.1361
55.9421	91.6363	53.47	90.791	54.9512	91.1355
55.9674	91.6351	53.4948	90.7908	54.9761	91.1376
55.9916	91.6343	53.521	90.7892	55.002	91.136
56.0135	91.633	53.5469	90.787	55.0259	91.1326
56.0521	91.6309	53.5711	90.7862	55.0537	91.1289
56.0914	91.6286	53.5986	90.7842	55.0772	91.1263
56.1151	91.6273	53.6244	90.7825	55.1023	91.1239
56.1405	91.6261	53.6476	90.7803	55.1263	91.1235
56.1646	91.6248	53.6735	90.7779	55.1651	91.1214
56.191	91.6229	53.6967	90.7761	55.2022	91.1185
56.2163	91.6218	53.7222	90.7747	55.2278	91.1182
56.2411	91.6207	53.7474	90.7721	55.2507	91.1185
56.2789	91.6186	53.7719	90.7696	55.276	91.1184
56.314	91.6172	53.8089	90.7672	55.3023	91.1175
56.3394	91.6157	53.8448	90.7659	55.3272	91.1164
56.3654	91.614	53.8704	90.7652	55.3505	91.1142
56.3929	91.6124	53.8963	90.7632	55.3892	91.1097
56.4147	91.6103	53.922	90.7607	55.4269	91.1064
56.4406	91.6091	53.9453	90.7587	55.4511	91.1066
56.4651	91.6078	53.9707	90.7575	55.4763	91.1085
56.4901	91.6069	53.995	90.7574	55.5025	91.1085
56.5278	91.6054	54.0208	90.7571	55.5276	91.1066
56.5671	91.6038	54.0484	90.7557	55.5537	91.1048
56.5883	91.6024	54.0721	90.7543	55.5752	91.1031
56.6153	91.6012	54.0969	90.7533	55.6151	91.0998
56.6398	91.5997	54.1221	90.7518	55.6505	91.0974
56.6668	91.5985	54.1446	90.7494	55.6735	91.0952
56.6916	91.5973	54.1854	90.7481	55.7005	91.0922
56.7156	91.5959	54.2205	90.7455	55.7245	91.0903
56.7537	91.5932	54.2486	90.7447	55.7492	91.0894
56.7894	91.5905	54.2712	90.7431	55.7746	91.0898
56.8133	91.589	54.2957	90.7419	55.7989	91.0892
56.8383	91.5876	54.3203	90.7407	55.8377	91.0874
56.8631	91.5866	54.3458	90.7395	55.8758	91.0836
56.8912	91.5851	54.3705	90.7393	55.8984	91.0815
56.9185	91.5837	54.3969	90.7394	55.9235	91.0802
56.9403	91.5831	54.4208	90.7398	55.952	91.0791
56.9664	91.582	54.4485	90.74	55.9742	91.0768
57.0037	91.5806	54.473	90.7401	56.0005	91.0738
57.0405	91.579	54.4986	90.7398	56.0212	91.0725
57.0669	91.5778	54.5219	90.7399	56.0485	91.071
57.0897	91.5764	54.56	90.7396	56.0854	91.0703
57.1153	91.5747	54.5952	90.7386	56.1227	91.0707
57.139	91.5738	54.6218	90.7375	56.1465	91.0697
57.1643	91.5721	54.6474	90.7373	56.1719	91.0678
57.1872	91.5708	54.6728	90.7369	56.1968	91.0664
57.2273	91.5695	54.6962	90.7366	56.2209	91.0643
57.2635	91.5681	54.7226	90.7359	56.2478	91.0637
57.2881	91.5663	54.7485	90.7357	56.273	91.0632
57.3136	91.565	54.771	90.7348	56.311	91.0618
57.3377	91.5638	54.7997	90.7341	56.3463	91.0601
57.3625	91.562	54.8224	90.7323	56.3706	91.0603
57.3892	91.5607	54.8501	90.7308	56.398	91.0602
57.4115	91.5599	54.8725	90.7293	56.4228	91.0599
57.4511	91.5584	54.8988	90.7291	56.446	91.0579
57.4903	91.5568	54.9385	90.7283	56.473	91.0562
57.5142	91.5553	54.9733	90.7264	56.4989	91.0559
57.5374	91.5539	54.9987	90.7247	56.5381	91.0533
57.5628	91.5529	55.0217	90.7232	56.5738	91.0524
57.5881	91.5515	55.0495	90.7208	56.5993	91.0505
57.6133	91.5506	55.073	90.719	56.6231	91.0475
57.6379	91.5494	55.0986	90.7168	56.6485	91.0453
57.6622	91.5481	55.1219	90.7149	56.674	91.0455
57.7009	91.546	55.1498	90.7122	56.6999	91.0443
57.7377	91.5443	55.1756	90.7099	56.7236	91.0428
57.7629	91.543	55.201	90.7091	56.7605	91.0389
57.7877	91.5422	55.2233	90.7088	56.7983	91.0363
57.8111	91.541	55.2488	90.7086	56.8252	91.0356
57.8385	91.54	55.2708	90.7079	56.8489	91.0338
57.8598	91.5388	55.3096	90.7061	56.8752	91.0315
57.8859	91.5375	55.3477	90.7046	56.8977	91.0297
57.9241	91.5354	55.3717	90.7046	56.925	91.0287
57.9612	91.5331	55.3997	90.7035	56.9495	91.0275
57.9874	91.532	55.4237	90.7026	56.972	91.0252
58.0087	91.5309	55.4513	90.7015	57.0097	91.0207
58.035	91.5302	55.4743	90.701	57.0479	91.0176
58.0592	91.5293	55.4986	90.7	57.0751	91.0186
58.0854	91.5286	55.5229	90.6983	57.0996	91.0178
58.1091	91.528	55.5488	90.6987	57.1227	91.0159
58.1331	91.5269	55.5745	90.7008	57.1489	91.015
58.1731	91.5252	55.5994	90.7005	57.1727	91.0151
58.2133	91.5237	55.6237	90.6974	57.1988	91.0151
58.2387	91.5223	55.6485	90.6945	57.235	91.0162
58.2625	91.521	55.6873	90.6908	57.2727	91.0154
58.287	91.5195	55.7237	90.6881	57.2996	91.015
58.3122	91.5184	55.7503	90.6881	57.323	91.0144
58.3375	91.5169	55.7735	90.6871	57.3481	91.0149
58.3612	91.5152	55.7971	90.6855	57.3734	91.0159
58.3988	91.5131	55.823	90.6841	57.3983	91.0164
58.4374	91.5109	55.8473	90.6839	57.4252	91.017
58.4628	91.5098	55.8734	90.6834	57.4607	91.0142
58.4889	91.5089	55.8996	90.6818	57.5018	91.0112
58.5127	91.5077	55.9238	90.6809	57.5264	91.0094
58.5396	91.5071	55.9463	90.6807	57.5494	91.0089
58.5643	91.506	55.972	90.679	57.5758	91.0092
58.5856	91.5048	55.9995	90.6783	57.601	91.0088
58.6106	91.5036	56.0234	90.676	57.6239	91.0062
58.6462	91.5018	56.06	90.6769	57.65	91.0032
58.6848	91.5007	56.0991	90.6787	57.6852	91.0001
58.7111	91.5001	56.1225	90.6802	57.7235	90.9963
58.7374	91.499	56.1484	90.6804	57.7474	90.993
58.7595	91.4982	56.1735	90.6802	57.7721	90.991
58.7879	91.4969	56.197	90.68	57.7976	90.9891
58.813	91.4952	56.2226	90.6804	57.8242	90.9884
58.8377	91.4939	56.247	90.6799	57.8482	90.9892
58.8747	91.4924	56.2746	90.6789	57.8713	90.9907
58.9103	91.4907	56.2991	90.6777	57.8977	90.9895
58.9362	91.4899	56.3226	90.6773	57.9368	90.984
58.9628	91.4898	56.3489	90.6757	57.9734	90.9846
58.9845	91.4887	56.3721	90.6735	57.9965	90.9851
59.0113	91.4882	56.3985	90.672	58.0245	90.9859
59.0368	91.4874	56.4361	90.6715	58.05	90.9859
59.0623	91.4866	56.4737	90.6707	58.0719	90.9838
59.1004	91.485	56.4991	90.6698	58.0983	90.983
59.1374	91.4831	56.5225	90.6694	58.1212	90.9844
59.1623	91.4818	56.548	90.6674	58.1616	90.9823
59.1877	91.4794	56.573	90.6666	58.1989	90.9805
59.2129	91.4778	56.5991	90.665	58.2228	90.9805
59.239	91.4768	56.6221	90.665	58.2469	90.9784
59.263	91.4762	56.6492	90.6638	58.2718	90.9753
59.287	91.4753	56.6753	90.6622	58.2966	90.9733
59.3104	91.4741	56.6973	90.6618	58.3222	90.9726
59.3494	91.4724	56.722	90.6617	58.3473	90.9721
59.3874	91.4711	56.7472	90.6613	58.3859	90.9674
59.4118	91.4696	56.7727	90.6606	58.4237	90.9627
59.4371	91.4683	56.8102	90.6596	58.4477	90.9624
59.4619	91.4673	56.8471	90.6578	58.4732	90.9639
59.4869	91.4659	56.8712	90.6567	58.4966	90.9625
59.5105	91.4651	56.8974	90.6559	58.5224	90.9604
59.5354	91.4642	56.9205	90.6556	58.5481	90.9602
59.575	91.463	56.9489	90.6543	58.5743	90.9592
59.6125	91.4613	56.9725	90.6531	58.6115	90.9559
59.6338	91.4602	56.9979	90.6518	58.6487	90.955
59.6605	91.4592	57.0219	90.6505	58.6725	90.9547
59.6856	91.458	57.049	90.6491	58.6968	90.9548
59.7112	91.4566	57.0736	90.6485	58.7232	90.9554
59.7368	91.4554	57.0968	90.6486	58.7485	90.9534
59.7627	91.4546	57.1177	90.6477	58.7738	90.9527
59.7858	91.4539	57.1587	90.6466	58.7966	90.9535
59.8248	91.4523	57.1956	90.6458	58.8221	90.9521
59.863	91.4504	57.2201	90.645	58.8588	90.9509
59.8867	91.4499	57.246	90.644	58.8961	90.9474
59.9113	91.449	57.2706	90.6434	58.9225	90.9454
59.9375	91.4482	57.2946	90.6424	58.9475	90.9432
59.9613	91.4469	57.3214	90.6405	58.9705	90.9422
59.9847	91.446	57.3475	90.6395	58.9958	90.9421
60.0097	91.445	57.3713	90.6384	59.0199	90.9418
60.0468	91.4432	57.3964	90.6376	59.0459	90.9418
60.0855	91.4416	57.4168	90.6368	59.083	90.9436
60.11	91.4407	57.4459	90.6353	59.1241	90.9429
60.135	91.44	57.4701	90.6348	59.1455	90.9406
60.1598	91.4392	57.4938	90.6347	59.1718	90.9389
60.183	91.4378	57.5321	90.6328	59.1987	90.937
60.2091	91.4368	57.5676	90.6317	59.2246	90.9366
60.2339	91.4355	57.5945	90.6312	59.2456	90.9352
60.261	91.434	57.619	90.6305	59.2704	90.935
60.2976	91.4329	57.6434	90.6284	59.3086	90.9348
60.3341	91.4314	57.6691	90.6275	59.346	90.9315
60.3608	91.4302	57.6919	90.6268	59.371	90.9293
60.3855	91.4292	57.7191	90.6267	59.3954	90.929
60.4141	91.4283	57.7439	90.626	59.4206	90.9278
60.4365	91.4271	57.769	90.625	59.4478	90.9279
60.4647	91.4258	57.7939	90.6242	59.4724	90.9277
60.4875	91.4248	57.8183	90.6236	59.4968	90.9274
60.5239	91.4236	57.8449	90.6222	59.5336	90.9259
60.5622	91.4221	57.8695	90.6228	59.5715	90.9247
60.5874	91.4213	57.9068	90.6212	59.5963	90.9234
60.6148	91.4203	57.9442	90.6191	59.6216	90.9222
60.6368	91.4193	57.9688	90.6189	59.6469	90.9215
60.6636	91.4186	57.9951	90.6183	59.6739	90.9194
60.685	91.4179	58.0193	90.6177	59.6968	90.9165
60.7114	91.4166	58.0447	90.6173	59.7236	90.9147
60.7499	91.4156	58.0691	90.6163	59.7467	90.9154
60.7857	91.4145	58.0964	90.6156	59.7837	90.9142
60.8127	91.4134	58.121	90.6149	59.82	90.914
60.8355	91.4127	58.1486	90.6137	59.8452	90.9159
60.8604	91.4115	58.1722	90.6127	59.8713	90.9166
60.8848	91.4102	58.1973	90.6112	59.8955	90.9169
60.912	91.409	58.2209	90.6107	59.9206	90.9171
60.9363	91.4084	58.2467	90.6095	59.9465	90.9165
60.9595	91.4074	58.2842	90.608	59.9744	90.9148
60.9988	91.4064	58.3211	90.6071	60.0085	90.9123
61.0355	91.4047	58.3433	90.6066	60.0468	90.9097
61.0618	91.4037	58.3706	90.6065	60.0716	90.9087
61.0877	91.4025	58.3945	90.606	60.0981	90.9074
61.1103	91.4016	58.4211	90.605	60.1209	90.9052
61.1384	91.4001	58.4442	90.6036	60.1473	90.9023
61.1606	91.3991	58.4699	90.6036	60.1723	90.899
61.1862	91.3981	58.4958	90.6031	60.199	90.8968
61.2233	91.3974	58.5211	90.602	60.2338	90.8943
61.2602	91.3961	58.5456	90.6009	60.2714	90.8928
61.2863	91.3953	58.5692	90.6009	60.299	90.8921
61.3137	91.3943	58.5945	90.6007	60.3206	90.8924
61.3363	91.3933	58.6202	90.5995	60.3473	90.8913
61.3609	91.3921	58.6573	90.5976	60.3724	90.8928
61.3871	91.3911	58.6968	90.596	60.3958	90.8953
61.4116	91.3901	58.7206	90.594	60.4247	90.8954
61.4357	91.3895	58.7464	90.594	60.4598	90.8912
61.474	91.3881	58.7705	90.5936	60.4973	90.8859
61.512	91.3866	58.7942	90.5928	60.521	90.8839
61.5362	91.3856	58.821	90.5914	60.5477	90.884
61.5601	91.3844	58.8434	90.5905	60.5741	90.8849
61.5854	91.3833	58.8672	90.5898	60.5989	90.8851
61.6083	91.3824	58.8934	90.5877	60.6239	90.8868
61.6336	91.3818	58.9168	90.5861	60.6472	90.8875
61.6616	91.3807	58.9433	90.5858	60.6738	90.8859
61.6982	91.3794	58.97	90.5856	60.7109	90.8842
61.7352	91.3778	58.9911	90.5837	60.7466	90.8825
61.7609	91.3768	59.0317	90.5807	60.7713	90.8812
61.7857	91.3761	59.0674	90.5797	60.7969	90.8797
61.8123	91.3752	59.0949	90.5778	60.8218	90.8792
61.8348	91.3743	59.1182	90.5769	60.8462	90.879
61.8603	91.3733	59.1432	90.576	60.8732	90.8776
61.884	91.3725	59.1676	90.5749	60.8967	90.8749
61.9085	91.3718	59.191	90.5736	60.9359	90.8724
61.9489	91.3703	59.2182	90.5731	60.9748	90.8708
61.9849	91.3688	59.2437	90.5734	60.9978	90.8687
62.0112	91.3677	59.2668	90.5731	61.0234	90.866
62.035	91.3667	59.2923	90.5722	61.0481	90.8651
62.0594	91.3659	59.3171	90.5722	61.0709	90.8658
62.0875	91.365	59.342	90.5717	61.0961	90.8662
62.113	91.3645	59.3676	90.5715	61.1202	90.8665
62.1379	91.3638	59.4058	90.5707	61.1583	90.8653
62.1763	91.3624	59.4416	90.5699	61.1952	90.8629
62.2138	91.3608	59.4676	90.5683	61.2219	90.8627
62.2373	91.3602	59.4907	90.5662	61.2459	90.8618
62.2655	91.3592	59.5189	90.5658	61.2726	90.8616
62.2852	91.3588	59.5439	90.5655	61.2965	90.8614
62.3118	91.358	59.5693	90.565	61.3196	90.8623
62.3359	91.3569	59.5958	90.5642	61.3448	90.8613
62.3599	91.3558	59.6198	90.5638	61.3833	90.859
62.3992	91.3542	59.6446	90.5634	61.4221	90.8577
62.4381	91.3528	59.6705	90.5614	61.4449	90.8576
62.4635	91.3519	59.6969	90.5605	61.4722	90.858
62.4886	91.3507	59.7206	90.5601	61.4973	90.8565
62.5115	91.3498	59.7455	90.5599	61.5202	90.8555
62.5372	91.3494	59.782	90.5584	61.5463	90.8558
62.5613	91.3482	59.8205	90.5585	61.5702	90.8553
62.5887	91.3471	59.8451	90.5589	61.5954	90.8558
62.6139	91.3464	59.87	90.5577	61.6336	90.8539
62.6499	91.3451	59.8969	90.5557	61.6724	90.8508
62.6874	91.3438	59.9209	90.5542	61.6969	90.8513
62.7105	91.3428	59.9452	90.553	61.7242	90.8524
62.7388	91.3416	59.9707	90.5516	61.7464	90.8541
62.7638	91.3408	59.9957	90.5516	61.7724	90.8532
62.7869	91.3403	60.0192	90.5522	61.7962	90.8504
62.8136	91.3399	60.0432	90.5516	61.8222	90.849
62.8379	91.3383	60.0686	90.5511	61.8592	90.8466
62.8749	91.3372	60.0933	90.5517	61.8951	90.8457
62.9122	91.3359	60.1208	90.5522	61.9216	90.8463
62.937	91.3346	60.1544	90.5514	61.9477	90.8451
62.9618	91.3337	60.194	90.5508	61.971	90.8433
62.9865	91.3328	60.2189	90.5501	61.9974	90.8423
63.0101	91.3319	60.2459	90.5493	62.0226	90.8418
63.0356	91.3312	60.2719	90.5487	62.0465	90.8406
63.0621	91.3305	60.2942	90.5486	62.0869	90.8396
63.0865	91.3291	60.3216	90.5483	62.1217	90.8396
63.1242	91.3282	60.3444	90.5459	62.1453	90.8391
63.1641	91.327	60.3708	90.5438	62.1736	90.8391
63.1878	91.3254	60.3934	90.5436	62.198	90.8376
63.2132	91.3248	60.4167	90.543	62.2212	90.8352
63.2393	91.3243	60.4434	90.542	62.248	90.8334
63.2631	91.323	60.4696	90.5419	62.2754	90.8319
63.2881	91.3225	60.4959	90.5416	62.3105	90.831
63.3117	91.322	60.5316	90.5402	62.3492	90.8302
63.3487	91.3202	60.5697	90.5391	62.3709	90.8296
63.3867	91.319	60.5947	90.5376	62.3961	90.8291
63.4103	91.3182	60.619	90.5366	62.4206	90.8279
63.4358	91.317	60.6437	90.5353	62.4441	90.8273
63.4615	91.3162	60.6684	90.5352	62.4707	90.8279
63.4864	91.3154	60.6957	90.5356	62.4961	90.8283
63.5128	91.3149	60.7199	90.5361	62.5215	90.8289
63.5377	91.3146	60.7452	90.5364	62.5596	90.8286
63.5633	91.3138	60.7684	90.5362	62.5963	90.8288
63.5995	91.3131	60.7917	90.5354	62.6234	90.8286
63.638	91.3122	60.8162	90.5344	62.6463	90.826
63.6636	91.3112	60.8422	90.5333	62.6715	90.8245
63.6872	91.3107	60.8679	90.5317	62.6982	90.8226
63.7114	91.3094	60.9069	90.5294	62.7232	90.8215
63.7377	91.3086	60.9419	90.5279	62.7455	90.8205
63.762	91.3076	60.9687	90.5274	62.7839	90.8166
63.7861	91.3069	60.993	90.5267	62.8215	90.8138
63.8237	91.3051	61.0202	90.5254	62.8458	90.8143
63.8594	91.3038	61.0438	90.5249	62.8707	90.8145
63.8865	91.3028	61.0688	90.5243	62.8939	90.8149
63.9127	91.3018	61.0928	90.524	62.9205	90.814
63.9385	91.3004	61.1162	90.5242	62.946	90.8136
63.9611	91.2993	61.1421	90.5248	62.9717	90.8131
63.9873	91.2982	61.1685	90.5243	63.0054	90.8106
64.0147	91.2973	61.1949	90.5237	63.0452	90.8096
64.0517	91.2966	61.2193	90.5234	63.0716	90.8101
64.0892	91.2961	61.2441	90.5225	63.0961	90.8098
64.1145	91.2956	61.2826	90.5224	63.1208	90.8089
64.1395	91.2949	61.32	90.5223	63.1454	90.8084
64.1664	91.2943	61.3432	90.5214	63.1702	90.8078
64.1894	91.2939	61.3686	90.5207	63.1945	90.8067
64.2141	91.2934	61.3917	90.5208	63.2334	90.8052
64.2403	91.2932	61.4184	90.52	63.2665	90.8042
64.2638	91.2925	61.4432	90.519	63.2946	90.8037
64.3011	91.2912	61.4667	90.5185	63.3194	90.8024
64.3377	91.2903	61.4934	90.5186	63.3424	90.8023
64.3625	91.29	61.5183	90.5181	63.3678	90.8025
64.3893	91.2889	61.5435	90.5163	63.3951	90.803
64.4156	91.2877	61.5713	90.5161	63.416	90.8029
64.4375	91.2874	61.5942	90.5158	63.4436	90.8022
64.4643	91.2868	61.6302	90.5147	63.4816	90.8027
64.4892	91.286	61.6701	90.5121	63.5189	90.8024
64.5254	91.2844	61.6947	90.5121	63.5434	90.8025
64.5644	91.2825	61.7163	90.5109	63.5695	90.8037
64.5888	91.2811	61.7452	90.5096	63.5965	90.8032
64.6145	91.2807	61.7701	90.5091	63.6216	90.8021
64.6386	91.2809	61.7944	90.5089	63.6457	90.8008
64.6663	91.2803	61.82	90.5086	63.6703	90.7991
64.6896	91.2793	61.847	90.5078	63.7091	90.7967
64.7176	91.278	61.8707	90.5067	63.7475	90.7953
64.7399	91.2769	61.8947	90.5062	63.772	90.7937
64.7755	91.2753	61.9183	90.5053	63.7973	90.792
64.8145	91.274	61.9461	90.5045	63.821	90.7908
64.8388	91.2732	61.9708	90.5042	63.8465	90.7913
64.8646	91.2728	62.0074	90.5027	63.8708	90.7912
64.8874	91.2716	62.044	90.5011	63.8988	90.7903
64.9129	91.2708	62.0699	90.5006	63.9363	90.7911
64.9365	91.2701	62.0951	90.5007	63.9724	90.7894
64.9623	91.2696	62.1208	90.4999	63.9956	90.7875
64.9997	91.2681	62.1425	90.4989	64.0217	90.7885
65.0353	91.267	62.1699	90.4979	64.0456	90.7873
65.063	91.265	62.1933	90.4976	64.0694	90.7849
65.087	91.2641	62.2204	90.4967	64.0958	90.7831
65.1096	91.2643	62.2437	90.4968	64.1218	90.784
65.1354	91.2641	62.2692	90.4961	64.1591	90.782
65.1629	91.2642	62.2948	90.4959	64.1963	90.7814
65.1892	91.2636	62.3195	90.4966	64.2201	90.7805
65.2149	91.2621	62.3445	90.4958	64.2425	90.7806
65.2521	91.2602	62.3817	90.496	64.2686	90.781
65.2879	91.2592	62.4198	90.4954	64.2946	90.7813
65.3147	91.2593	62.444	90.4945	64.3198	90.7798
65.3394	91.2589	62.4684	90.4943	64.3438	90.779
65.3651	91.2581	62.4917	90.4929	64.369	90.7785
65.39	91.2568	62.52	90.4921	64.407	90.7775
65.4123	91.2561	62.5442	90.4926	64.4421	90.7767
65.44	91.2553	62.5677	90.4923	64.4697	90.7773
65.4769	91.2544	62.5912	90.4915	64.4922	90.776
65.5141	91.2528	62.6203	90.4907	64.5191	90.7752
65.5383	91.252	62.6441	90.4899	64.5467	90.7745
65.5646	91.251	62.6673	90.4893	64.5692	90.773
65.5892	91.2504	62.6934	90.4882	64.5929	90.7719
65.6165	91.2504	62.7204	90.4882	64.6309	90.7725
65.6407	91.2498	62.7573	90.4887	64.6682	90.7712
65.6669	91.2486	62.7938	90.4887	64.6965	90.7704
65.7023	91.2467	62.8203	90.488	64.7179	90.7713
65.7397	91.2452	62.844	90.4864	64.744	90.77
65.765	91.2444	62.8701	90.4855	64.7689	90.7698
65.7867	91.2436	62.8952	90.484	64.7933	90.7712
65.8119	91.2433	62.9198	90.483	64.8186	90.7711
65.8376	91.2429	62.9431	90.4821	64.8548	90.7696
65.8592	91.2424	62.9709	90.4817	64.8924	90.7678
65.8844	91.2417	62.9947	90.4815	64.9172	90.7677
65.9099	91.2415	63.02	90.4805	64.944	90.7673
65.9479	91.2406	63.0426	90.4798	64.9672	90.7672
65.9873	91.239	63.0709	90.48	64.9925	90.7651
66.0114	91.2378	63.0954	90.4793	65.0162	90.7632
66.0366	91.2368	63.1332	90.4789	65.0419	90.7636
66.0638	91.2359	63.1727	90.4792	65.0806	90.7644
66.0864	91.2354	63.1947	90.4786	65.1185	90.7631
66.1113	91.2345	63.218	90.4774	65.1431	90.7616
66.136	91.2337	63.242	90.4763	65.1689	90.7598
66.1729	91.2327	63.2672	90.4753	65.1905	90.7574
66.2111	91.2316	63.2941	90.4757	65.215	90.7566
66.2363	91.2309	63.3194	90.4755	65.2419	90.7556
66.2622	91.2304	63.3455	90.4749	65.2677	90.7554
66.2887	91.2298	63.372	90.4738	65.2938	90.7567
66.313	91.2288	63.392	90.4737	65.3295	90.7577
66.3382	91.2287	63.4216	90.473	65.368	90.7553
66.3618	91.2274	63.4457	90.4724	65.3925	90.7531
66.3848	91.2266	63.4698	90.4702	65.4186	90.7529
66.4235	91.2257	63.5054	90.4684	65.4439	90.7522
66.4611	91.225	63.5447	90.4678	65.4686	90.7519
66.4855	91.2244	63.5703	90.4656	65.4958	90.7522
66.5099	91.2239	63.5958	90.4639	65.5197	90.7522
66.5351	91.2233	63.6214	90.4622	65.5567	90.7516
66.5605	91.2226	63.6454	90.4615	65.5945	90.7517
66.5842	91.2215	63.6706	90.4615	65.6177	90.7501
66.6079	91.2206	63.6956	90.4621	65.646	90.7489
66.6478	91.2195	63.7194	90.4622	65.6708	90.7497
66.6855	91.2189	63.7463	90.4622	65.6967	90.7499
66.7097	91.2184	63.7687	90.4616	65.7183	90.7499
66.7359	91.2176	63.7948	90.4598	65.7448	90.7499
66.7613	91.2167	63.8185	90.4576	65.7829	90.7491
66.7867	91.217	63.844	90.457	65.8195	90.7475
66.8127	91.2171	63.8811	90.4553	65.8441	90.7474
66.838	91.2157	63.9187	90.4537	65.8697	90.7466
66.859	91.2146	63.9461	90.4543	65.8949	90.7452
66.8977	91.2133	63.9688	90.4548	65.923	90.7446
66.9353	91.2121	63.9937	90.4537	65.946	90.7442
66.9617	91.2116	64.0191	90.4521	65.9713	90.7441
66.9876	91.2106	64.0443	90.4515	66.009	90.7434
67.0106	91.2097	64.0683	90.4501	66.048	90.7427
67.0325	91.2094	64.0935	90.4502	66.072	90.7413
67.0596	91.2088	64.1187	90.4505	66.0946	90.7387
67.0859	91.2078	64.1451	90.4504	66.1213	90.7371
67.1249	91.2062	64.1706	90.4504	66.1457	90.7356
67.1626	91.2051	64.194	90.4507	66.1711	90.7346
67.1857	91.2048	64.2195	90.4514	66.1951	90.7332
67.2089	91.2039	64.2564	90.4515	66.2191	90.7332
67.2344	91.2028	64.2954	90.4523	66.2577	90.7353
67.2611	91.2022	64.32	90.4519	66.2962	90.7359
67.2847	91.2015	64.3437	90.4519	66.322	90.7353
67.3087	91.2008	64.371	90.4562	66.3467	90.7357
67.3443	91.1999	64.3953	90.4561	66.3709	90.7365
67.3837	91.1991	64.4206	90.4536	66.397	90.7375
67.4079	91.1989	64.4446	90.4518	66.4216	90.7389
67.4338	91.1987	64.4707	90.4507	66.4469	90.7391
67.4597	91.1984	64.4927	90.4493	66.4852	90.7381
67.4835	91.1979	64.5189	90.4488	66.5226	90.7368
67.5094	91.197	64.5437	90.4483	66.5461	90.7361
67.5359	91.1965	64.5688	90.4469	66.5732	90.7353
67.5601	91.1961	64.5939	90.4453	66.5954	90.7339
67.6001	91.1948	64.6326	90.4447	66.6232	90.733
67.6383	91.194	64.6699	90.4436	66.6494	90.7319
67.6631	91.1939	64.6952	90.4419	66.6716	90.7313
67.6872	91.1938	64.7204	90.4411	66.71	90.7288
67.7109	91.1931	64.7453	90.4411	66.746	90.7259
67.7381	91.1922	64.7684	90.4409	66.7682	90.7218
67.7612	91.1916	64.7941	90.4408	66.7954	90.7207
67.7872	91.1911	64.8197	90.4411	66.8216	90.7243
67.8225	91.1902	64.8442	90.441	66.846	90.7306
67.8592	91.1886	64.8709	90.4406	66.8738	90.7392
67.886	91.1879	64.8933	90.4384	66.8961	90.7538
67.9111	91.1871	64.9189	90.4369	66.9337	90.7642
67.9343	91.1865	64.9438	90.4378	66.9738	90.7704
67.9604	91.1856	64.9681	90.4393	66.9971	90.7726
67.986	91.1851	65.0071	90.4408	67.0219	90.7732
68.0123	91.1844	65.0455	90.4401	67.0478	90.7767
68.0355	91.1837	65.0708	90.4383	67.0723	90.7781
68.0715	91.1823	65.0954	90.4377	67.0971	90.7771
68.1099	91.1814	65.1203	90.4376	67.1251	90.7806
68.135	91.1804	65.1444	90.4368	67.1469	90.783
68.1624	91.1792	65.1697	90.4374	67.1841	90.7823
68.1828	91.1785	65.1943	90.437	67.2244	90.7828
68.208	91.1783	65.2198	90.4361	67.2486	90.7821
68.2375	91.1778	65.2451	90.4352	67.2738	90.781
68.2598	91.1781	65.2699	90.4347	67.296	90.7815
68.295	91.1782	65.294	90.433	67.3216	90.7797
68.332	91.1775	65.32	90.4335	67.3491	90.7789
68.3603	91.1764	65.346	90.4337	67.3743	90.7845
68.3824	91.1755	65.3826	90.4329	67.4126	90.7843
68.4077	91.1743	65.4217	90.4322	67.448	90.7805
68.4345	91.1735	65.4456	90.4314	67.474	90.7758
68.4585	91.1733	65.4715	90.4316	67.4963	90.7667
68.4844	91.1725	65.4961	90.4313	67.5221	90.7624
68.5066	91.1723	65.522	90.4307	67.5466	90.7601
68.5453	91.171	65.5458	90.4292	67.5711	90.7535
68.5842	91.1697	65.5729	90.4281	67.5955	90.7515
68.6094	91.1691	65.596	90.4269	67.6342	90.7494
68.6359	91.1687	65.6222	90.4264	67.6699	90.7442
68.6583	91.1678	65.6456	90.4259	67.6947	90.7458
68.6838	91.1671	65.6717	90.426	67.7199	90.7437
68.7074	91.1665	65.696	90.4256	67.7435	90.7418
68.7307	91.1659	65.721	90.4256	67.7686	90.7448
68.7734	91.1653	65.7586	90.4243	67.7949	90.7457
68.8105	91.1644	65.7964	90.4232	67.8207	90.7441
68.834	91.1635	65.8189	90.4235	67.8568	90.7476
68.8606	91.163	65.8438	90.4228	67.8943	90.7459
68.8858	91.1628	65.8715	90.4225	67.9188	90.7474
68.9102	91.1619	65.8945	90.4217	67.946	90.7484
68.9352	91.1611	65.9188	90.4202	67.9711	90.7455
68.9586	91.1607	65.9469	90.4206	67.9956	90.7459
68.9969	91.1599	65.9701	90.4202	68.0205	90.7467
69.0338	91.1586	65.9968	90.42	68.0453	90.7448
69.0594	91.1581	66.0211	90.4199	68.0717	90.7454
69.0846	91.1577	66.0442	90.4192	68.1063	90.7463
69.1079	91.1567	66.0708	90.4188	68.1451	90.7435
69.1352	91.1562	66.109	90.4176	68.1722	90.7434
69.1607	91.1558	66.1459	90.4168	68.194	90.7398
69.1838	91.1552	66.1717	90.4158	68.2182	90.7379
69.2099	91.1541	66.1961	90.4155	68.2437	90.7403
69.2459	91.1531	66.2201	90.4143	68.2676	90.7393
69.2843	91.1521	66.2469	90.4141	68.2927	90.7379
69.3098	91.1514	66.2704	90.4134	68.3315	90.7393
69.3334	91.1504	66.2955	90.4133	68.3685	90.7371
69.359	91.1499	66.3168	90.4122	68.395	90.7369
69.3827	91.1492	66.3438	90.4118	68.4207	90.7373
69.4074	91.1487	66.3677	90.4115	68.4434	90.7357
69.4328	91.148	66.3943	90.4111	68.4687	90.7345
69.4706	91.1476	66.4191	90.4105	68.4954	90.7352
69.5079	91.1469	66.4433	90.41	68.518	90.7345
69.535	91.1463	66.482	90.409	68.5549	90.7361
69.5591	91.146	66.5186	90.408	68.5941	90.7355
69.5845	91.1457	66.5438	90.4075	68.618	90.7339
69.6112	91.1447	66.5697	90.407	68.6431	90.7342
69.6345	91.1442	66.595	90.4056	68.6661	90.7327
69.6598	91.1436	66.6205	90.4048	68.6916	90.7311
69.6838	91.142	66.647	90.4035	68.716	90.7309
69.7229	91.1414	66.6727	90.4027	68.7426	90.7287
69.7594	91.1415	66.6953	90.4017	68.7819	90.7272
69.7846	91.1412	66.7214	90.4016	68.8171	90.7304
69.8092	91.1411	66.7458	90.4008	68.8448	90.7301
69.8344	91.1411	66.7691	90.3992	68.8692	90.7304
69.8618	91.1405	66.795	90.3985	68.8943	90.727
69.8866	91.1396	66.8202	90.3977	68.9199	90.7239
69.9093	91.1388	66.8582	90.3975	68.9473	90.7261
69.9481	91.1378	66.8966	90.3967	68.97	90.7274
69.9855	91.1366	66.9221	90.3965	68.9935	90.7234
70.0099	91.1362	66.9468	90.3962	69.0299	90.7194
70.0351	91.1352	66.9718	90.3958	69.0667	90.72
70.0631	91.1342	66.9958	90.395	69.0937	90.7193
70.0848	91.1338	67.0222	90.3978	69.1158	90.7218
70.111	91.1331	67.0466	90.3997	69.1419	90.7249
70.1382	91.1329	67.0742	90.3966	69.166	90.7241
70.1606	91.1323	67.0974	90.3928	69.1937	90.7254
70.1974	91.1314	67.123	90.3915	69.2167	90.7255
70.2367	91.1315	67.1453	90.3904	69.2556	90.7237
70.2598	91.1311	67.1736	90.3886	69.2918	90.7223
70.2862	91.131	67.1991	90.3877	69.3184	90.7184
70.3097	91.1306	67.2347	90.3875	69.3428	90.7189
70.3351	91.13	67.2708	90.3855	69.3674	90.718
70.3613	91.1297	67.2961	90.3844	69.3952	90.7142
70.3882	91.1295	67.3207	90.3837	69.4187	90.7122
70.4258	91.1286	67.347	90.3832	69.4439	90.7127
70.4604	91.1268	67.3734	90.3823	69.48	90.7144
70.4859	91.1265	67.3976	90.3819	69.5195	90.7176
70.5113	91.126	67.4221	90.3813	69.5428	90.7172
70.5348	91.1259	67.4463	90.3797	69.5674	90.715
70.5591	91.1257	67.4708	90.3789	69.5911	90.7153
70.5875	91.1255	67.4945	90.3762	69.6163	90.7146
70.6105	91.1249	67.5207	90.3755	69.6448	90.714
70.6478	91.1239	67.5429	90.3764	69.6684	90.714
70.6866	91.1231	67.568	90.3768	69.7035	90.7108
70.7113	91.1215	67.6095	90.3783	69.7429	90.711
70.7359	91.1199	67.6474	90.3784	69.7674	90.7119
70.7605	91.119	67.6706	90.3779	69.795	90.711
70.7856	91.1185	67.6965	90.3775	69.8185	90.7119
70.8126	91.1189	67.7206	90.377	69.843	90.7128
70.838	91.1186	67.7456	90.377	69.8691	90.7093
70.8637	91.1179	67.7727	90.377	69.8933	90.7075
70.8993	91.1167	67.7983	90.3765	69.9157	90.7061
70.9383	91.1156	67.823	90.375	69.9546	90.7011
70.9657	91.1151	67.849	90.3737	69.9913	90.7013
70.9882	91.1144	67.8722	90.3741	70.0178	90.7014
71.013	91.114	67.8991	90.3741	70.0415	90.7015
71.0362	91.1135	67.9233	90.3735	70.066	90.703
71.0623	91.1131	67.9487	90.373	70.0905	90.7049
71.0876	91.1126	67.9838	90.3724	70.1153	90.706
71.1246	91.1116	68.0217	90.3713	70.1407	90.7063
71.1633	91.1096	68.0457	90.3712	70.1804	90.7066
71.189	91.1091	68.0701	90.3715	70.2191	90.7087
71.2149	91.1089	68.0958	90.371	70.2455	90.7077
71.2379	91.1093	68.1209	90.3707	70.2706	90.7053
71.2628	91.1091	68.1464	90.3698	70.2946	90.7031
71.288	91.1089	68.1727	90.3696	70.3197	90.7005
71.3118	91.1081	68.1987	90.3688	70.3442	90.6981
71.3384	91.1072	68.2202	90.3679	70.3672	90.7001
71.3768	91.1061	68.2488	90.367	70.4059	90.7015
71.4115	91.1053	68.2728	90.3673	70.4432	90.6999
71.4372	91.1053	68.2986	90.3667	70.4671	90.6996
71.4635	91.1057	68.3233	90.3664	70.4921	90.6988
71.488	91.1055	68.3585	90.3661	70.5187	90.698
71.5138	91.105	68.3958	90.3661	70.5439	90.6991
71.538	91.1045	68.421	90.3651	70.5689	90.6986
71.5613	91.1037	68.4468	90.3647	70.5921	90.696
71.6019	91.1022	68.4702	90.3636	70.6316	90.6963
71.6383	91.1009	68.4976	90.3624	70.6684	90.694
71.6628	91.0999	68.5205	90.3616	70.6919	90.6938
71.6871	91.0991	68.5467	90.3612	70.7195	90.6948
71.7144	91.0982	68.571	90.3618	70.7424	90.6923
71.7368	91.0973	68.5949	90.3613	70.7671	90.6911
71.7629	91.0966	68.6196	90.3589	70.7931	90.6937
71.7872	91.0956	68.6437	90.3587	70.8181	90.6936
71.8128	91.0955	68.6704	90.3587	70.842	90.694
71.8514	91.0963	68.6955	90.3588	70.8802	90.695
71.8856	91.0965	68.732	90.358	70.9189	90.6935
71.9112	91.0959	68.7699	90.3586	70.9429	90.6922
71.9371	91.0953	68.7936	90.3579	70.9689	90.6916
71.9634	91.0945	68.8213	90.3572	70.9928	90.6915
71.9871	91.0936	68.8467	90.3574	71.0166	90.6909
72.013	91.0935	68.8719	90.3563	71.0439	90.6885
72.0372	91.093	68.8965	90.355	71.0682	90.6853
72.0736	91.0922	68.9212	90.3538	71.1054	90.6843
72.1094	91.0907	68.9462	90.3546	71.1404	90.6826
72.1374	91.0909	68.9689	90.3546	71.1669	90.6826
72.1609	91.0906	68.9968	90.3537	71.191	90.6823
72.1887	91.0909	69.0212	90.3534	71.2156	90.6806
72.2112	91.0906	69.0468	90.3529	71.2431	90.6808
72.2375	91.0907	69.0701	90.3518	71.2685	90.6824
72.2613	91.0897	69.1067	90.3511	71.2916	90.6832
72.3001	91.0878	69.1437	90.3498	71.3319	90.683
72.3373	91.0863	69.1689	90.3497	71.37	90.683
72.3621	91.0862	69.1954	90.3492	71.3926	90.6818
72.3889	91.0851	69.2169	90.3491	71.4162	90.6817
72.4113	91.0846	69.2435	90.3489	71.443	90.6825
72.436	91.0844	69.2676	90.3482	71.4662	90.6804
72.4614	91.0847	69.2937	90.3466	71.4909	90.6799
72.4842	91.0843	69.3201	90.346	71.5162	90.68
72.5094	91.0841	69.3428	90.3453	71.5556	90.6814
72.5489	91.0824	69.3685	90.3456	71.5924	90.6828
72.5864	91.0815	69.395	90.3453	71.6163	90.6813
72.611	91.0806	69.4185	90.3452	71.6398	90.6787
72.6376	91.0803	69.4427	90.3447	71.67	90.6766
72.662	91.0807	69.4819	90.3456	71.6958	90.6753
72.6856	91.0805	69.5188	90.3467	71.7186	90.6748
72.7119	91.0797	69.546	90.3477	71.7429	90.675
72.7395	91.0789	69.5662	90.3471	71.7669	90.6752
72.7751	91.0782	69.5954	90.3454	71.8037	90.6754
72.8096	91.077	69.6193	90.3447	71.8394	90.6763
72.8365	91.0764	69.6443	90.3442	71.8653	90.6765
72.8641	91.0754	69.6676	90.3429	71.8933	90.6774
72.8871	91.075	69.6918	90.3423	71.9163	90.6777
72.9105	91.0746	69.7198	90.3413	71.9435	90.6771
72.9365	91.0742	69.7445	90.3411	71.9674	90.677
72.9614	91.0736	69.7673	90.3406	71.9912	90.6768
72.9875	91.0724	69.7935	90.3401	72.0311	90.6755
73.0231	91.0718	69.8206	90.3397	72.0689	90.6746
73.0618	91.0728	69.8566	90.3388	72.0942	90.6732
73.0869	91.0734	69.8945	90.3374	72.1181	90.6728
73.1142	91.0738	69.9196	90.3372	72.1432	90.6729
73.136	91.073	69.946	90.337	72.1667	90.6732
73.1604	91.0718	69.9707	90.3365	72.1925	90.6721
73.1847	91.0704	69.9923	90.3366	72.216	90.6699
73.2091	91.0688	70.0201	90.3359	72.2554	90.6692
[truncated: 16,998 more rows]
