# Supplementary material for: Selective capture of carbon dioxide from hydrocarbons using a metal-organic framework
Source: Nat Commun. 2021 Jan 8;12:197. doi: 10.1038/s41467-020-20489-2 (PMC7794324; doi:10.1038/s41467-020-20489-2)
Supplement: Supplementary file 3 — Source Data [file 41467_2020_20489_MOESM3_ESM.zip › Fig S20.xlsx]

## Sheet: Sheet1
9.62915e-05	39.3004
0.000347129	39.8208
0.000550115	40.1644
0.000770565	40.6198
0.00102	40.93
0.00201	41.8043
0.00299	42.5739
0.004	43.292
0.00501	43.9538
0.00601	44.5152
0.007	44.9643
0.008	45.4197
0.00901	45.8124
0.01	46.1554
0.01208	46.5415
0.01411	46.8839
0.01597	47.1696
0.01797	47.4508
0.02	47.7339
0.0206	47.889
0.02113	47.9466
0.02162	48.087
0.02214	48.1802
0.02266	48.2366
0.02315	48.3572
0.02369	48.3957
0.02414	48.4826
0.02468	48.5348
0.02507	48.6191
0.02706	48.7541
0.03189	49.1967
0.03501	49.4942
0.0381	49.6536
0.04113	49.8939
0.04414	50.1203
0.04718	50.311
0.05022	50.527
0.05322	50.7312
0.05628	50.9144
0.05927	51.0809
0.06233	51.1872
0.06537	51.3946
0.06839	51.5688
0.0714	51.7424
0.07439	51.9312
0.07744	52.0819
0.08049	52.2236
0.08351	52.3887
0.08656	52.4965
0.08962	52.5998
0.09263	52.7243
0.09559	52.8702
0.09857	52.9712
0.10154	53.1269
0.10456	53.2436
0.10759	53.4449
0.11068	53.6272
0.11369	53.7317
0.11661	53.8841
0.11975	54.0037
0.12282	54.2115
0.1285	54.3257
0.13359	54.5556
0.13796	54.695
0.14291	54.8768
0.14793	55.1008
0.15293	55.2572
0.15788	55.4602
0.16286	55.695
0.16798	55.8714
0.17285	56.0612
0.17796	56.2966
0.18289	56.4528
0.18784	56.6515
0.19287	56.8507
0.19783	56.995
0.20292	57.1482
0.22238	57.7449
0.24234	58.3318
0.26236	58.9868
0.28236	59.5565
0.30227	60.1976
0.35423	61.568
0.40432	62.8844
0.45403	64.0724
0.50411	65.2562
0.55409	66.625
0.60387	67.8924
0.65407	69.1348
0.70392	70.2397
0.75381	71.4539
0.80396	72.5581
0.8536	73.6351
0.90359	74.8525
0.95322	76.2292
0.99027	78.4525
0.99527	79.4367
--	--
--	--
--	--
--	--
--	--
--	--
--	--
--	--
--	--
--	--
--	--
--	--
--	--
--	--
--	--
--	--
--	--
--	--
