# Supplementary material for: Selective capture of carbon dioxide from hydrocarbons using a metal-organic framework
Source: Nat Commun. 2021 Jan 8;12:197. doi: 10.1038/s41467-020-20489-2 (PMC7794324; doi:10.1038/s41467-020-20489-2)
Supplement: Supplementary file 3 — Source Data [file 41467_2020_20489_MOESM3_ESM.zip › Fig S21.xlsx]

## Sheet: Sheet1
1.98057e-07	14.9904
2.52108e-07	27.8029
3.01635e-07	30.3683
3.05763e-07	31.6484
7.61956e-07	41.8864
1.29315e-06	43.1635
1.29395e-06	43.1652
3.92871e-06	44.4369
1.00823e-05	45.6937
1.06354e-05	45.6927
3.17081e-05	46.8584
6.16625e-05	47.8756
9.54671e-05	48.7145
0.000974631	49.3699
0.00105	49.3244
0.00205	49.6699
0.00306	49.9093
0.00401	50.1076
0.00499	50.3626
0.00599	50.5042
0.00856	50.8892
0.00838	50.8884
0.01025	51.1808
0.01149	51.4463
0.0129	51.3102
0.01404	51.3923
0.01602	51.5088
0.018	51.606
0.02002	51.7112
0.02065	51.7475
0.02115	51.7832
0.02164	51.8077
0.02216	51.8342
0.02265	51.8656
0.02317	51.8924
0.02367	51.9189
0.02417	51.9393
0.02466	51.9709
0.02509	51.9881
0.027	52.0762
0.03207	52.2648
0.03526	52.3732
0.03836	52.5033
0.04146	52.6026
0.04454	52.7028
0.04755	52.806
0.05062	52.9044
0.05366	52.9972
0.05671	53.0977
0.05975	53.2095
0.06272	53.3023
0.06578	53.39
0.06878	53.4787
0.07182	53.5695
0.07482	53.6571
0.07784	53.7398
0.08089	53.8417
0.08389	53.9266
0.08694	54.0113
0.08996	54.1012
0.09296	54.211
0.09599	54.3021
0.09901	54.3911
0.10207	54.4726
0.10504	54.5649
0.10805	54.6265
0.11115	54.7178
0.114	54.8098
0.11711	54.895
0.12022	54.9647
0.12337	55.0542
0.12818	55.1798
0.13315	55.296
0.13793	55.4109
0.14286	55.537
0.14793	55.6845
0.15296	55.8169
0.158	55.9426
0.16296	56.0574
0.16791	56.181
0.17299	56.3016
0.17799	56.413
0.18289	56.5239
0.18806	56.6529
0.1929	56.7939
0.19809	56.9019
0.20297	57.0168
0.22233	57.4167
0.24227	57.8486
0.26224	58.3652
0.28216	58.7736
0.30223	59.1841
0.3539	60.1882
0.40394	61.1836
0.45406	62.1026
0.50386	62.9881
0.55404	63.8581
0.60362	64.8402
0.65397	65.7066
0.70432	66.5318
0.75394	67.3078
0.80356	68.113
0.85358	68.909
0.9037	69.7875
0.95319	70.9142
0.98966	72.8509
0.99416	73.8717
--	--
--	--
--	--
--	--
--	--
--	--
--	--
--	--
--	--
--	--
--	--
--	--
--	--
--	--
--	--
--	--
--	--
