# Supplementary material for: Selective capture of carbon dioxide from hydrocarbons using a metal-organic framework
Source: Nat Commun. 2021 Jan 8;12:197. doi: 10.1038/s41467-020-20489-2 (PMC7794324; doi:10.1038/s41467-020-20489-2)
Supplement: Supplementary file 3 — Source Data [file 41467_2020_20489_MOESM3_ESM.zip › Figs 2 & 4.xlsx]

## Sheet: MUF-16, 293K
CO2					C2H6					C2H4					C2H2					CH4					C3H6					C3H8
ads		des			ads		des			ads		des			ads		des			ads		des			ads		des			ads		des
Pressure(torr)	Uptake (cm3/g)	Pressure(torr)	Uptake (cm3/g)		Pressure(torr)	Uptake (cm3/g)	Pressure(torr)	Uptake (cm3/g)		Pressure(torr)	Uptake (cm3/g)	Pressure(torr)	Uptake (cm3/g)		Pressure(torr)	Uptake (cm3/g)	Pressure(torr)	Uptake (cm3/g)		Pressure(torr)	Uptake (cm3/g)	Pressure(torr)	Uptake (cm3/g)		Pressure(torr)	Uptake (cm3/g)	Pressure(torr)	Uptake (cm3/g)		Pressure(torr)	Uptake (cm3/g)	Pressure(torr)	Uptake (cm3/g)
3.9188	2.0515	651.838	46.5816	--	3.9176	0.0296	636.355	2.679	--	3.9143	0.04	636.084	2.7747	--	3.8655	0.1024	636.405	3.5429	--	3.8245	0.0052	634.785	1.0138	--	3.8979	0.2706	651.215	4.7956		3.8177	0.1316	649.526	4.2799
7.6286	3.8839	521.198	44.7825	--	7.6268	0.0576	535.134	2.3409	--	7.6715	0.0757	534.899	2.4255	--	7.5814	0.1754	536.271	3.1562	--	7.7124	0.0108	529.809	0.8545	--	7.6378	0.3883	520.468	4.0615		7.6646	0.2148	539.534	3.6403
15.9671	7.44	414.525	42.6986	--	15.2856	0.1138	408.956	1.8975	--	15.3175	0.1434	408.869	1.9729	--	15.2148	0.2936	409.228	2.6358	--	15.3523	0.0237	424.845	0.6936	--	15.2974	0.554	410.834	3.3912		15.2888	0.3478	406.449	2.8787
30.15	12.3531	308.915	39.7643	--	33.6262	0.2363	308.654	1.5188	--	33.2959	0.2799	308.659	1.5899	--	32.2068	0.4794	310.18	2.1995	--	35.6597	0.0584	293.159	0.4866	--	35.6484	0.819	301.402	2.7168		35.6636	0.5884	296.61	2.2348
47.3682	16.9384	219.569	35.979	--	50.7117	0.3402	220.516	1.1623	--	50.626	0.3944	220.494	1.227	--	49.737	0.6307	220.901	1.7743	--	52.5827	0.0874	216.971	0.3624	--	52.7784	0.9866	216.478	2.1509		52.9218	0.7389	216.356	1.747
67.0735	20.9827	144.416	30.9212	--	69.473	0.4471	143.712	0.8228	--	69.7059	0.5079	143.675	0.8831	--	69.035	0.7748	144.095	1.3693	--	71.4815	0.1199	140.996	0.2346	--	71.7129	1.1626	140.031	1.6229		71.917	0.8986	140.076	1.2469
90.1096	24.647	71.892	22.2391	--	92.2747	0.5674	68.1991	0.4451	--	91.9907	0.6292	68.2144	0.4919	--	91.3383	0.9246	68.8525	0.9101	--	93.8781	0.158	65.0574	0.1062	--	94.1911	1.3518	64.2209	1.0006		94.4344	1.0661	64.2283	0.6867
113.787	27.604	40.9942	15.7887	--	114.994	0.6799	35.6132	0.2497	--	114.869	0.748	35.8716	0.2862	--	114.309	1.0679	37.1265	0.6584	--	116.699	0.1968	31.1181	0.0459	--	117.002	1.5372	29.5928	0.6546		117.214	1.2228	29.535	0.3454
135.59	29.8413	7.6312	3.614	--	136.109	0.7797	7.6095	0.0427	--	136.103	0.8514	7.427	0.047	--	135.564	1.1933	7.6743	0.2961	--	137.638	0.2312	7.5777	0.0002	--	138.045	1.701	7.6247	0.2852		138.182	1.3615	7.5528	0.003
166.395	32.3779	--	--	--	166.623	0.9173	--	--	--	166.373	0.9921	--	--	--	165.722	1.3614	--	--	--	168.393	0.2822	--	--	--	169.045	1.9201				169.332	1.5477
193.5	34.2147	--	--	--	193.19	1.0337	--	--	--	193.1	1.1111	--	--	--	192.562	1.5044	--	--	--	194.813	0.3252	--	--	--	195.465	2.0995				195.636	1.7102
220.085	35.6989	--	--	--	219.585	1.1465	--	--	--	219.469	1.2257	--	--	--	218.916	1.6403	--	--	--	221.103	0.3687	--	--	--	221.688	2.2798				221.865	1.8667
246.594	36.968	--	--	--	245.896	1.2536	--	--	--	245.747	1.3363	--	--	--	245.18	1.7739	--	--	--	247.314	0.4108	--	--	--	247.961	2.4546				248.136	2.0297
273.086	38.1538	--	--	--	271.954	1.3581	--	--	--	272.034	1.4446	--	--	--	271.537	1.9024	--	--	--	273.543	0.4541	--	--	--	274.129	2.6286				274.322	2.185
299.408	39.1981	--	--	--	298.398	1.4615	--	--	--	298.393	1.5485	--	--	--	297.741	2.0302	--	--	--	299.669	0.4951	--	--	--	300.457	2.7856				300.587	2.3361
325.8	40.0561	--	--	--	324.685	1.563	--	--	--	324.484	1.6528	--	--	--	323.961	2.158	--	--	--	325.863	0.5375	--	--	--	326.477	2.972				326.751	2.4925
352.034	40.8811	--	--	--	350.735	1.6644	--	--	--	350.773	1.7526	--	--	--	350.248	2.2802	--	--	--	352.152	0.5808	--	--	--	352.779	3.133				352.908	2.6349
378.374	41.6056	--	--	--	377.056	1.7641	--	--	--	376.946	1.8519	--	--	--	376.526	2.3971	--	--	--	378.345	0.6222	--	--	--	379.128	3.2933				379.115	2.7846
404.623	42.2958	--	--	--	403.242	1.8598	--	--	--	403.247	1.9491	--	--	--	402.751	2.5186	--	--	--	404.498	0.6628	--	--	--	405.266	3.4582				405.393	2.9296
430.958	42.857	--	--	--	429.487	1.9565	--	--	--	429.428	2.0494	--	--	--	429.041	2.6355	--	--	--	430.685	0.705	--	--	--	431.463	3.6167				431.541	3.0787
457.233	43.4522	--	--	--	456.01	2.0519	--	--	--	455.703	2.1422	--	--	--	455.193	2.7526	--	--	--	456.926	0.7461	--	--	--	457.639	3.7522				457.723	3.2299
483.507	44.0731	--	--	--	481.994	2.1446	--	--	--	481.887	2.2391	--	--	--	481.518	2.862	--	--	--	483.21	0.7872	--	--	--	483.848	3.908				484.007	3.3767
509.704	44.5549	--	--	--	508.175	2.2383	--	--	--	508.136	2.3303	--	--	--	507.767	2.9805	--	--	--	509.352	0.8268	--	--	--	510.061	4.0597				510.149	3.5231
535.91	44.9604	--	--	--	534.462	2.3309	--	--	--	534.339	2.4223	--	--	--	534.034	3.0892	--	--	--	535.572	0.8656	--	--	--	536.28	4.2069				536.336	3.6884
587.742	45.7845	--	--	--	584.835	2.5001	--	--	--	584.706	2.5995	--	--	--	584.019	3.2939	--	--	--	586.891	0.9442	--	--	--	588	4.4823				588.043	3.9535
640.208	46.4927	--	--	--	637.169	2.6769	--	--	--	637.006	2.7744	--	--	--	636.225	3.5036	--	--	--	639.278	1.0226	--	--	--	640.38	4.7648				640.491	4.2424
692.766	47.1901	--	--	--	689.667	2.8465	--	--	--	689.49	2.9483	--	--	--	688.75	3.7113	--	--	--	691.726	1.0988	--	--	--	692.94	5.02302				692.84	4.5246
759.757	47.7806	--	--	--	759.62	3.0662	--	--	--	759.524	3.1756	--	--	--	760.901	3.9958	--	--	--	760.811	1.2006	--	--	--	761.275	5.3577				759.417	4.82236

## Sheet: MUF-16, 273 K
CO2					C2H6					C2H4					C2H2					CH4
ads		des			ads		des			ads		des			ads		des			ads		des
Pressure(torr)	Uptake (cm3/g)	Pressure(torr)	Uptake (cm3/g)		Pressure(torr)	Uptake (cm3/g)	Pressure(torr)	Uptake (cm3/g)		Pressure(torr)	Uptake (cm3/g)	Pressure(torr)	Uptake (cm3/g)		Pressure(torr)	Uptake (cm3/g)	Pressure(torr)	Uptake (cm3/g)		Pressure(torr)	Uptake (cm3/g)	Pressure(torr)	Uptake (cm3/g)
3.9531	5.4993	653.386	50.5087		3.9567	0.0858	639.08	4.8095		3.9187	0.1163	638.516	4.7561		3.8655	0.1049	636.405	3.6312		3.8229	0.0099	635.581	1.6524
7.5591	9.593	521.201	49.6846		7.5814	0.1556	524.079	4.1266		7.6437	0.2014	523.763	4.0978		7.5814	0.1798	536.271	3.2348		7.6991	0.0197	533.8	1.41
16.5114	16.9196	415.061	48.6866		15.1818	0.2822	410.069	3.4092		16.439	0.3562	409.736	3.4057		15.2148	0.3009	409.228	2.7015		15.2986	0.0415	407.603	1.1009
28.2081	23.2621	309.637	47.16		31.5273	0.5014	296.132	2.6473		31.8091	0.5626	295.755	2.6648		32.2068	0.4914	310.18	2.2542		34.9437	0.0987	306.086	0.8431
45.4265	29.2273	218.304	44.9499		48.8459	0.6959	221.519	2.1149		48.9082	0.7525	221.09	2.1444		49.737	0.6464	220.901	1.8185		51.6128	0.1474	218.486	0.6132
66.3509	33.7934	142.914	41.6782		67.9277	0.8865	146.019	1.5395		68.0563	0.9395	145.719	1.5835		69.035	0.7941	144.095	1.4035		70.8571	0.2034	141.797	0.4053
90.2855	37.1949	70.7572	34.6993		90.2303	1.0922	70.8028	0.8918		90.2578	1.1393	70.3712	0.9497		91.3383	0.9477	68.8525	0.9328		93.2219	0.2674	65.7869	0.1905
114.44	39.5642	41.1368	28.2136		113.161	1.2901	39.9043	0.5738		113.226	1.3331	39.3963	0.6437		114.309	1.0945	37.1265	0.6748		116.127	0.3311	32.7212	0.0936
136.442	41.1639	7.5924	9.2034		134.423	1.465	7.5991	0.117		134.488	1.5048	7.6318	0.177		135.564	1.223	7.6743	0.3035		137.089	0.389	7.5994	0.0143
167.25	42.8569	--	--		164.472	1.7022				164.307	1.7349				165.722	1.3953				167.624	0.4729	--	--
194.176	44.0112	--	--		191.158	1.9052				191.185	1.9355				192.562	1.5419				194.031	0.5446	--	--
220.734	44.898	--	--		217.526	2.1011				217.642	2.128				218.916	1.6812				220.272	0.6155	--	--
247.149	45.6537	--	--		243.992	2.2926				243.968	2.3146				245.18	1.8181				246.557	0.6866	--	--
273.482	46.287	--	--		270.132	2.4775				270.292	2.4991				271.537	1.9498				272.824	0.7556	--	--
299.749	46.8515	--	--		296.429	2.6597				296.502	2.6759				297.741	2.0808				298.946	0.825	--	--
326.057	47.3264	--	--		322.685	2.8402				322.836	2.8527				323.961	2.2117				325.118	0.8944	--	--
352.289	47.7928	--	--		348.945	3.0172				349.081	3.026				350.248	2.337				351.408	0.9591	--	--
378.671	48.1179	--	--		375.302	3.1926				375.347	3.1915				376.526	2.4568				377.573	1.0276	--	--
404.849	48.4602	--	--		401.49	3.3619				401.643	3.3599				402.751	2.5814				403.859	1.0951	--	--
431.121	48.7741	--	--		427.813	3.5321				427.896	3.522				429.041	2.7011				430.001	1.1598	--	--
457.317	49.0991	--	--		454.016	3.6985				454.1	3.6861				455.193	2.8212				456.238	1.2255	--	--
483.584	49.3295	--	--		480.28	3.8643				480.402	3.8449				481.518	2.9333				482.727	1.2906	--	--
509.853	49.5577	--	--		506.514	4.026				506.688	4.002				507.767	3.0548				508.673	1.3531	--	--
536.089	49.7777	--	--		532.783	4.1871				532.88	4.1592				534.034	3.1661				534.933	1.4153	--	--
587.952	50.1134	--	--		581.953	4.4783				582.274	4.4432				584.019	3.3759				585.794	1.5361	--	--
640.398	50.4439	--	--		634.024	4.7847				634.378	4.7373				636.225	3.5908				638.135	1.6566	--	--
692.895	50.7215	--	--		686.612	5.0862				686.886	5.0191				688.75	3.8038				690.723	1.7792	--	--
760.237	50.9761	--	--		760.155	5.4901				760.547	5.4139				760.901	4.0953				760.777	1.9371	--	--

## Sheet: MUF-16(Mn), 293K
CO2					C2H6					C2H4					C2H2					CH4
ads		des			ads		des			ads		des			ads		des			ads		des
Pressure(torr)	Uptake (cm3/g)	Pressure(torr)	Uptake (cm3/g)		Pressure(torr)	Uptake (cm3/g)	Pressure(torr)	Uptake (cm3/g)		Pressure(torr)	Uptake (cm3/g)	Pressure(torr)	Uptake (cm3/g)		Pressure(torr)	Uptake (cm3/g)	Pressure(torr)	Uptake (cm3/g)		Pressure(torr)	Uptake (cm3/g)	Pressure(torr)	Uptake (cm3/g)
3.8942	2.6624	653.468	49.1147		3.8206	0.085	649.034	7.7611		3.8278	0.0795	653.495	7.4231		3.8291	0.2447	630.922	8.749		3.8356	0.0027	648.526	2.6846
7.5752	4.9237	520.569	47.27		7.6669	0.1794	538.396	6.705		7.629	0.1569	519.984	6.2021		7.6231	0.4405	517.009	8.0225		7.6561	0.0194	520.381	2.2011
16.3109	9.5017	414.229	45.2614		15.2297	0.3585	406.283	5.3545		15.1762	0.3639	412.925	5.2214		15.2503	0.6848	402.832	7.0995		15.281	0.0487	412.915	1.7501
31.6089	15.4964	308.474	42.5224		35.8598	0.7745	296.134	4.1467		35.9943	0.8072	305.711	4.0215		38.1221	1.215	288.91	6.0735		36.4942	0.1497	305.483	1.3302
49.2421	20.4385	217.741	38.9357		52.8646	1.0733	216.429	3.2174		52.7978	1.1017	216.479	3.0112		55.0113	1.5839	220.623	5.4297		53.3616	0.2342	216.257	0.9511
68.9693	24.5343	142.054	34.1525		71.7824	1.3792	140.399	2.2362		71.6901	1.4277	140.348	2.1125		74.1358	1.9478	152.605	4.6811		72.3505	0.3113	140.131	0.6212
91.9289	28.0688	68.2906	25.1803		94.4183	1.73	64.4607	1.1264		94.5829	1.768	64.1991	0.8012		97.1628	2.3015	60.4847	3.4265		95.0731	0.4114	64.0073	0.2601
115.314	30.8429	37.2327	17.9431		117.141	2.0476	29.5466	0.4928		117.522	2.0808	30.2206	0.4021		119.3	2.5899	22.9056	2.6869		117.763	0.5184	29.6775	0.1301
136.774	32.8887	7.5012	5.2233		138.169	2.3318	7.6621	-0.0377		138.186	2.3451	7.5739	-0.0021		140.251	2.8873	7.5763	2.1414		138.846	0.6106	7.5264	0.0111
167.628	35.1825	--	--		169.236	2.7377	--	--		169.327	2.7531	--	--		172.667	3.2755	--	--		169.824	0.7406	--	--
194.489	36.8179	--	--		195.574	3.06	--	--		195.47	2.9881	--	--		198.917	3.6542	--	--		196.037	0.864	--	--
220.848	38.2781	--	--		221.867	3.3871	--	--		221.67	3.3474	--	--		225.158	3.9256	--	--		222.253	0.9833	--	--
247.194	39.5021	--	--		248.134	3.692	--	--		247.901	3.6668	--	--		251.38	4.2224	--	--		249.254	1.1018	--	--
273.575	40.5831	--	--		274.273	4.0253	--	--		274.283	3.9369	--	--		277.558	4.5864	--	--		274.767	1.2003	--	--
299.898	41.5141	--	--		300.513	4.3248	--	--		300.34	4.3099	--	--		303.921	4.8268	--	--		301.107	1.3181	--	--
326.147	42.3009	--	--		326.724	4.6055	--	--		326.549	4.5621	--	--		329.986	5.2001	--	--		327.186	1.426	--	--
352.436	43.0508	--	--		352.985	4.8819	--	--		353.211	4.8685	--	--		356.146	5.4531	--	--		353.599	1.5136	--	--
378.608	43.9561	--	--		379.119	5.1766	--	--		379.046	5.0865	--	--		382.364	5.7137	--	--		379.591	1.619	--	--
404.918	44.598	--	--		405.368	5.4626	--	--		405.2	5.3997	--	--		408.557	6.0289	--	--		405.829	1.7288	--	--
431.253	45.203	--	--		431.63	5.7105	--	--		431.376	5.6211	--	--		434.847	6.203	--	--		431.989	1.8391	--	--
457.398	45.9254	--	--		457.805	5.9724	--	--		457.576	5.9047	--	--		460.978	6.5294	--	--		458.325	1.9584	--	--
483.735	46.3881	--	--		484.124	6.246	--	--		484.01	6.1215	--	--		487.247	6.781	--	--		485.781	2.0658	--	--
509.822	46.9176	--	--		510.222	6.511	--	--		510.2	6.3301	--	--		513.606	7.1912	--	--		510.651	2.1679	--	--
536.211	47.3012	--	--		536.496	6.7584	--	--		536.355	6.6228	--	--		539.663	7.5407	--	--		536.998	2.2786	--	--
587.995	48.2008	--	--		588.199	7.2684	--	--		588.297	7.0101	--	--		591.881	8.0709	--	--		589.249	2.4725	--	--
640.351	49.0612	--	--		640.614	7.7452	--	--		640.959	7.4899	--	--		644.28	8.571	--	--		641.317	2.6611	--	--
692.879	49.802	--	--		692.966	8.2505	--	--		693.156	7.7187	--	--		696.656	8.9662	--	--		693.679	2.8531	--	--
760.242	50.5215	--	--		759.676	8.8121	--	--		760.342	8.3185	--	--		760.982	9.698	--	--		760.471	3.1021	--	--

## Sheet: MUF-16(Mn), 273 K
CO2
ads		des
Pressure(torr)	Uptake (cm3/g)	Pressure(torr)	Uptake (cm3/g)
3.9445	7.007	634.141	52.2514
7.6352	11.9949	528.541	51.4246
15.634	19.5462	423.172	50.3838
30.0927	27.4627	293.126	48.4497
48.6555	33.1111	217.29	46.5632
69.1709	36.7939	141.796	43.7016
92.4809	39.5125	67.5789	37.3212
115.863	41.4209	36.9244	30.6595
137.249	42.7416	7.6553	12.381
168.175	44.1758
194.774	45.1696
221.147	45.9825
247.413	46.7287
273.707	47.3044
299.979	47.8633
326.165	48.3985
352.348	48.8551
378.656	49.2494
404.913	49.5717
431.022	50.0389
457.295	50.4033
483.502	50.751
509.759	50.9635
536.014	51.3164
587.953	51.8004
640.421	52.2328
692.851	52.6
760.327	52.9105

## Sheet: MUF-16(Ni), 293K
CO2					C2H6					C2H4					C2H2					CH4
ads		des			ads		des			ads		des			ads		des			ads		des
Pressure(torr)	Uptake (cm3/g)	Pressure(torr)	Uptake (cm3/g)		Pressure(torr)	Uptake (cm3/g)	Pressure(torr)	Uptake (cm3/g)		Pressure(torr)	Uptake (cm3/g)	Pressure(torr)	Uptake (cm3/g)		Pressure(torr)	Uptake (cm3/g)	Pressure(torr)	Uptake (cm3/g)		Pressure(torr)	Uptake (cm3/g)	Pressure(torr)	Uptake (cm3/g)
4.123	2.16546	636.451	46.3244		3.8342	0.0549	634.035	4.9181		3.8336	0.0865	653.639	4.8194		3.8372	0.06401	630.976	6.44906	--	3.8429	0.0099	653.253	2.4627
7.7206	3.87304	533.553	44.6371		7.5895	0.1134	526.991	4.2556		7.5742	0.1667	520.163	4.0836		7.679	0.13724	516.859	5.44034	--	7.6497	0.0363	520.464	2.053
16.0799	7.38592	409.739	41.9573		15.3503	0.2386	420.118	3.5791		15.341	0.3273	413.32	3.4214		15.3165	0.33173	402.782	4.31845	--	15.2443	0.066	413.41	1.6909
25.7953	10.7042	311.107	38.9661		35.8785	0.5488	292.795	2.6899		35.8584	0.6697	306.293	2.7243		38.1943	0.81742	288.766	3.20239	--	36.0674	0.1647	306.627	1.3261
47.3053	16.3449	224.776	35.2003		52.4273	0.7647	216.437	2.0922		52.8011	0.8887	216.437	2.0669		55.1022	1.08645	220.466	2.48207	--	52.9128	0.2418	216.206	0.9801
62.482	19.4033	150.476	30.2862		71.7679	0.9849	140.374	1.4354		71.6278	1.1057	140.094	1.4413		74.1442	1.34918	152.441	1.65872	--	71.9496	0.3239	140.276	0.6735
83.6283	22.8447	81.429	22.674		95.2387	1.2318	64.0583	0.701		94.4516	1.3259	64.2795	0.673		97.6292	1.69961	60.8209	0.32092	--	94.6	0.418	64.2777	0.3395
107.708	25.9484	39.5983	14.6683		117.488	1.4478	30.3035	0.2012		117.275	1.5414	30.3737	0.1914		119.537	1.96272	22.8954	-0.41257	--	117.209	0.5091	30.1466	0.1759
130.643	28.3539	7.6325	3.79756		138.542	1.6288	7.55	-0.1011		138.224	1.7083	7.5351	-0.0012		140.398	2.20938	7.5485	-0.94799	--	138.067	0.6017	7.5264	0.0337
161.154	30.9721	--	--		169.506	1.8961	--	--		169.496	1.9662	--	--		172.726	2.62307				169.104	0.7225	--	--
189.376	32.9631	--	--		195.504	2.0974	--	--		195.664	2.1521	--	--		198.967	2.9343				195.405	0.8262	--	--
216.748	34.5973	--	--		222.042	2.3053	--	--		221.94	2.3488	--	--		225.269	3.22909				221.693	0.9248	--	--
243.706	35.9913	--	--		248.481	2.499	--	--		247.944	2.5288	--	--		251.456	3.4404				247.801	1.0208	--	--
270.498	37.2154	--	--		274.058	2.6951	--	--		274.261	2.7118	--	--		277.591	3.71732				274.431	1.1147	--	--
297.249	38.3082	--	--		301.136	2.886	--	--		300.507	2.8519	--	--		303.896	3.97441				300.283	1.2091	--	--
323.74	39.2717	--	--		327.442	3.0406	--	--		326.664	3.0397	--	--		330.086	4.23865				326.435	1.3024	--	--
350.274	40.1546	--	--		352.694	3.2253	--	--		352.735	3.1942	--	--		356.177	4.56849	--	--		352.692	1.3808	--	--
376.818	40.9551	--	--		379.16	3.4236	--	--		379.02	3.3621	--	--		382.526	4.7815	--	--		378.872	1.4699	--	--
403.149	41.6885	--	--		405.35	3.5939	--	--		405.158	3.523	--	--		408.67	5.0745	--	--		405.164	1.5681	--	--
429.565	42.3617	--	--		431.36	3.7451	--	--		431.779	3.6753	--	--		434.915	5.23251	--	--		431.373	1.6569	--	--
455.881	42.9905	--	--		459.014	3.9146	--	--		457.692	3.8277	--	--		460.995	5.47813	--	--		457.559	1.7374	--	--
482.211	43.5786	--	--		485.272	4.0888	--	--		483.801	3.9608	--	--		487.266	5.74293	--	--		483.652	1.8323	--	--
508.534	44.1171	--	--		509.927	4.2808	--	--		510.054	4.1114	--	--		513.516	5.97596	--	--		509.975	1.9172	--	--
534.843	44.625	--	--		536.209	4.4049	--	--		536.57	4.2723	--	--		539.656	6.20597	--	--		536.211	2.0099	--	--
585.906	45.5094	--	--		588.177	4.6949	--	--		588.278	4.5688	--	--		591.947	6.47463	--	--		588.165	2.193	--	--
638.499	46.3301	--	--		640.779	5.0063	--	--		640.627	4.8439	--	--		644.312	6.81914	--	--		640.609	2.3948	--	--
691.17	47.0852	--	--		693.131	5.3012	--	--		694.004	5.106	--	--		696.689	7.14033	--	--		693.024	2.5448	--	--
760.491	47.9731	--	--		764.72	5.6761	--	--		760.78	5.4258	--	--		761.06	7.53438	--	--		760.183	2.7757	--	--

## Sheet: MUF-16(Ni), 273 K
CO2
ads		des
Pressure(torr)	Uptake (cm3/g)	Pressure(torr)	Uptake (cm3/g)
3.992	6.0021	634.392	49.7965
7.7199	10.3243	529.375	49.0865
16.2178	17.2041	425.317	48.0587
30.5906	24.349	293.829	46.0077
48.7325	29.6736	216.942	44.0394
68.9086	33.4103	141.388	40.8146
92.3138	36.2982	67.0311	33.841
115.801	38.4161	36.9132	27.1476
137.339	39.8453	7.6269	10.2844
168.173	41.4346
194.646	42.5138
220.963	43.4169
247.569	44.1996
273.788	44.8844
299.853	45.4725
326.383	46.0152
352.364	46.4676
378.546	46.9562
405.008	47.3265
431.114	47.6748
457.253	47.9896
483.791	48.3206
510.147	48.6091
536.283	48.8999
587.956	49.3212
640.395	49.675
692.8	50.07
761.154	50.3653
